# Supplementary material for: Four-dimensional Fano quiver flag zero loci
Source: Proc Math Phys Eng Sci. 2019 May 15;475(2225):20180791. doi: 10.1098/rspa.2018.0791 (PMC6545056; doi:10.1098/rspa.2018.0791)
Supplement: Data 2 [file rspa20180791supp2.gz]

Archive with 1 entries (1 files):
- q.txt
