# Supplementary material for: Four-dimensional Fano quiver flag zero loci
Source: Proc Math Phys Eng Sci. 2019 May 15;475(2225):20180791. doi: 10.1098/rspa.2018.0791 (PMC6545056; doi:10.1098/rspa.2018.0791)
Supplement: Data 2 [file rspa20180791supp2.gz › q.txt]

adjacency_matrix: [[0,2],[0,0]]
dimension_vector: [1,1]
id: 1

adjacency_matrix: [[0,3],[0,0]]
dimension_vector: [1,1]
id: 2

adjacency_matrix: [[0,3],[0,0]]
dimension_vector: [1,2]
id: 3

adjacency_matrix: [[0,0,2],[0,0,0],[0,2,0]]
dimension_vector: [1,1,1]
id: 4

adjacency_matrix: [[0,1,2],[0,0,0],[0,1,0]]
dimension_vector: [1,1,1]
id: 5

adjacency_matrix: [[0,2,2],[0,0,0],[0,0,0]]
dimension_vector: [1,1,1]
id: 6

adjacency_matrix: [[0,4],[0,0]]
dimension_vector: [1,1]
id: 7

adjacency_matrix: [[0,4],[0,0]]
dimension_vector: [1,3]
id: 8

adjacency_matrix: [[0,0,3],[0,0,0],[0,2,0]]
dimension_vector: [1,1,1]
id: 9

adjacency_matrix: [[0,0,2],[0,0,0],[0,3,0]]
dimension_vector: [1,1,1]
id: 10

adjacency_matrix: [[0,1,3],[0,0,0],[0,1,0]]
dimension_vector: [1,1,1]
id: 11

adjacency_matrix: [[0,2,2],[0,0,1],[0,0,0]]
dimension_vector: [1,1,1]
id: 12

adjacency_matrix: [[0,2,3],[0,0,0],[0,0,0]]
dimension_vector: [1,1,1]
id: 13

adjacency_matrix: [[0,0,3],[0,0,0],[0,1,0]]
dimension_vector: [1,1,2]
id: 14

adjacency_matrix: [[0,2,0],[0,0,3],[0,0,0]]
dimension_vector: [1,1,2]
id: 15

adjacency_matrix: [[0,2,3],[0,0,0],[0,0,0]]
dimension_vector: [1,1,2]
id: 16

adjacency_matrix: [[0,0,0,2],[0,0,0,0],[0,0,0,0],[0,2,2,0]]
dimension_vector: [1,1,1,1]
id: 17

adjacency_matrix: [[0,0,0,2],[0,0,1,0],[0,0,0,0],[0,2,1,0]]
dimension_vector: [1,1,1,1]
id: 18

adjacency_matrix: [[0,0,0,2],[0,0,2,0],[0,0,0,0],[0,2,0,0]]
dimension_vector: [1,1,1,1]
id: 19

adjacency_matrix: [[0,0,1,2],[0,0,0,0],[0,0,0,0],[0,2,1,0]]
dimension_vector: [1,1,1,1]
id: 20

adjacency_matrix: [[0,0,1,2],[0,0,1,0],[0,0,0,0],[0,2,0,0]]
dimension_vector: [1,1,1,1]
id: 21

adjacency_matrix: [[0,0,2,1],[0,0,0,0],[0,0,0,1],[0,2,0,0]]
dimension_vector: [1,1,1,1]
id: 22

adjacency_matrix: [[0,0,2,2],[0,0,0,0],[0,0,0,0],[0,2,0,0]]
dimension_vector: [1,1,1,1]
id: 23

adjacency_matrix: [[0,0,2,2],[0,0,0,0],[0,1,0,0],[0,1,0,0]]
dimension_vector: [1,1,1,1]
id: 24

adjacency_matrix: [[0,1,1,2],[0,0,1,0],[0,0,0,0],[0,1,0,0]]
dimension_vector: [1,1,1,1]
id: 25

adjacency_matrix: [[0,1,2,2],[0,0,0,0],[0,0,0,0],[0,1,0,0]]
dimension_vector: [1,1,1,1]
id: 26

adjacency_matrix: [[0,2,2,2],[0,0,0,0],[0,0,0,0],[0,0,0,0]]
dimension_vector: [1,1,1,1]
id: 27

adjacency_matrix: [[0,5],[0,0]]
dimension_vector: [1,1]
id: 28

adjacency_matrix: [[0,4],[0,0]]
dimension_vector: [1,2]
id: 29

adjacency_matrix: [[0,5],[0,0]]
dimension_vector: [1,4]
id: 30

adjacency_matrix: [[0,0,4],[0,0,0],[0,2,0]]
dimension_vector: [1,1,1]
id: 31

adjacency_matrix: [[0,0,3],[0,0,0],[0,3,0]]
dimension_vector: [1,1,1]
id: 32

adjacency_matrix: [[0,0,2],[0,0,0],[0,4,0]]
dimension_vector: [1,1,1]
id: 33

adjacency_matrix: [[0,1,4],[0,0,0],[0,1,0]]
dimension_vector: [1,1,1]
id: 34

adjacency_matrix: [[0,1,3],[0,0,0],[0,2,0]]
dimension_vector: [1,1,1]
id: 35

adjacency_matrix: [[0,2,3],[0,0,1],[0,0,0]]
dimension_vector: [1,1,1]
id: 36

adjacency_matrix: [[0,2,4],[0,0,0],[0,0,0]]
dimension_vector: [1,1,1]
id: 37

adjacency_matrix: [[0,2,3],[0,0,0],[0,1,0]]
dimension_vector: [1,1,1]
id: 38

adjacency_matrix: [[0,3,3],[0,0,0],[0,0,0]]
dimension_vector: [1,1,1]
id: 39

adjacency_matrix: [[0,1,3],[0,0,0],[0,1,0]]
dimension_vector: [1,1,2]
id: 40

adjacency_matrix: [[0,3,0],[0,0,3],[0,0,0]]
dimension_vector: [1,1,2]
id: 41

adjacency_matrix: [[0,3,2],[0,0,1],[0,0,0]]
dimension_vector: [1,1,2]
id: 42

adjacency_matrix: [[0,3,3],[0,0,0],[0,0,0]]
dimension_vector: [1,1,2]
id: 43

adjacency_matrix: [[0,2,0],[0,0,4],[0,0,0]]
dimension_vector: [1,1,3]
id: 44

adjacency_matrix: [[0,2,4],[0,0,0],[0,0,0]]
dimension_vector: [1,1,3]
id: 45

adjacency_matrix: [[0,1,3],[0,0,0],[0,1,0]]
dimension_vector: [1,2,2]
id: 46

adjacency_matrix: [[0,3,3],[0,0,0],[0,0,0]]
dimension_vector: [1,2,2]
id: 47

adjacency_matrix: [[0,0,0,3],[0,0,0,0],[0,0,0,0],[0,2,2,0]]
dimension_vector: [1,1,1,1]
id: 48

adjacency_matrix: [[0,0,0,2],[0,0,0,0],[0,0,0,0],[0,2,3,0]]
dimension_vector: [1,1,1,1]
id: 49

adjacency_matrix: [[0,0,0,3],[0,0,1,0],[0,0,0,0],[0,2,1,0]]
dimension_vector: [1,1,1,1]
id: 50

adjacency_matrix: [[0,0,0,2],[0,0,1,0],[0,0,0,0],[0,2,2,0]]
dimension_vector: [1,1,1,1]
id: 51

adjacency_matrix: [[0,0,0,3],[0,0,2,0],[0,0,0,0],[0,2,0,0]]
dimension_vector: [1,1,1,1]
id: 52

adjacency_matrix: [[0,0,0,2],[0,0,3,0],[0,0,0,0],[0,2,0,0]]
dimension_vector: [1,1,1,1]
id: 53

adjacency_matrix: [[0,0,1,3],[0,0,0,0],[0,0,0,0],[0,2,1,0]]
dimension_vector: [1,1,1,1]
id: 54

adjacency_matrix: [[0,0,1,3],[0,0,1,0],[0,0,0,0],[0,2,0,0]]
dimension_vector: [1,1,1,1]
id: 55

adjacency_matrix: [[0,0,2,0],[0,0,0,0],[0,0,0,3],[0,2,0,0]]
dimension_vector: [1,1,1,1]
id: 56

adjacency_matrix: [[0,0,2,2],[0,0,0,0],[0,0,0,1],[0,2,0,0]]
dimension_vector: [1,1,1,1]
id: 57

adjacency_matrix: [[0,0,2,3],[0,0,0,0],[0,0,0,0],[0,2,0,0]]
dimension_vector: [1,1,1,1]
id: 58

adjacency_matrix: [[0,0,2,2],[0,0,0,0],[0,0,0,0],[0,2,1,0]]
dimension_vector: [1,1,1,1]
id: 59

adjacency_matrix: [[0,0,2,2],[0,0,1,0],[0,0,0,0],[0,2,0,0]]
dimension_vector: [1,1,1,1]
id: 60

adjacency_matrix: [[0,0,3,1],[0,0,0,0],[0,0,0,1],[0,2,0,0]]
dimension_vector: [1,1,1,1]
id: 61

adjacency_matrix: [[0,0,3,2],[0,0,0,0],[0,0,0,0],[0,2,0,0]]
dimension_vector: [1,1,1,1]
id: 62

adjacency_matrix: [[0,0,0,2],[0,0,1,0],[0,0,0,0],[0,3,1,0]]
dimension_vector: [1,1,1,1]
id: 63

adjacency_matrix: [[0,0,1,2],[0,0,0,0],[0,0,0,0],[0,3,1,0]]
dimension_vector: [1,1,1,1]
id: 64

adjacency_matrix: [[0,0,1,2],[0,0,1,0],[0,0,0,0],[0,3,0,0]]
dimension_vector: [1,1,1,1]
id: 65

adjacency_matrix: [[0,0,2,1],[0,0,0,0],[0,0,0,1],[0,3,0,0]]
dimension_vector: [1,1,1,1]
id: 66

adjacency_matrix: [[0,0,2,2],[0,0,0,0],[0,0,0,0],[0,3,0,0]]
dimension_vector: [1,1,1,1]
id: 67

adjacency_matrix: [[0,0,1,3],[0,0,0,0],[0,1,0,0],[0,1,1,0]]
dimension_vector: [1,1,1,1]
id: 68

adjacency_matrix: [[0,0,2,3],[0,0,0,0],[0,1,0,0],[0,1,0,0]]
dimension_vector: [1,1,1,1]
id: 69

adjacency_matrix: [[0,1,1,3],[0,0,0,0],[0,0,0,0],[0,1,1,0]]
dimension_vector: [1,1,1,1]
id: 70

adjacency_matrix: [[0,1,1,3],[0,0,1,0],[0,0,0,0],[0,1,0,0]]
dimension_vector: [1,1,1,1]
id: 71

adjacency_matrix: [[0,1,2,2],[0,0,0,0],[0,0,0,1],[0,1,0,0]]
dimension_vector: [1,1,1,1]
id: 72

adjacency_matrix: [[0,1,2,3],[0,0,0,0],[0,0,0,0],[0,1,0,0]]
dimension_vector: [1,1,1,1]
id: 73

adjacency_matrix: [[0,1,2,2],[0,0,1,0],[0,0,0,0],[0,1,0,0]]
dimension_vector: [1,1,1,1]
id: 74

adjacency_matrix: [[0,1,3,2],[0,0,0,0],[0,0,0,0],[0,1,0,0]]
dimension_vector: [1,1,1,1]
id: 75

adjacency_matrix: [[0,1,2,2],[0,0,0,0],[0,1,0,0],[0,1,0,0]]
dimension_vector: [1,1,1,1]
id: 76

adjacency_matrix: [[0,2,2,2],[0,0,0,0],[0,0,0,1],[0,0,0,0]]
dimension_vector: [1,1,1,1]
id: 77

adjacency_matrix: [[0,2,2,3],[0,0,0,0],[0,0,0,0],[0,0,0,0]]
dimension_vector: [1,1,1,1]
id: 78

adjacency_matrix: [[0,0,0,3],[0,0,0,0],[0,0,0,0],[0,1,1,0]]
dimension_vector: [1,1,1,2]
id: 79

adjacency_matrix: [[0,0,0,3],[0,0,2,0],[0,0,0,0],[0,1,0,0]]
dimension_vector: [1,1,1,2]
id: 80

adjacency_matrix: [[0,0,1,3],[0,0,1,0],[0,0,0,0],[0,1,0,0]]
dimension_vector: [1,1,1,2]
id: 81

adjacency_matrix: [[0,0,2,0],[0,0,0,0],[0,0,0,3],[0,1,0,0]]
dimension_vector: [1,1,1,2]
id: 82

adjacency_matrix: [[0,0,2,3],[0,0,0,0],[0,0,0,0],[0,1,0,0]]
dimension_vector: [1,1,1,2]
id: 83

adjacency_matrix: [[0,0,2,0],[0,0,0,0],[0,2,0,3],[0,0,0,0]]
dimension_vector: [1,1,1,2]
id: 84

adjacency_matrix: [[0,0,2,0],[0,0,0,3],[0,2,0,0],[0,0,0,0]]
dimension_vector: [1,1,1,2]
id: 85

adjacency_matrix: [[0,0,2,3],[0,0,0,0],[0,2,0,0],[0,0,0,0]]
dimension_vector: [1,1,1,2]
id: 86

adjacency_matrix: [[0,1,2,0],[0,0,0,0],[0,1,0,3],[0,0,0,0]]
dimension_vector: [1,1,1,2]
id: 87

adjacency_matrix: [[0,1,2,0],[0,0,0,3],[0,1,0,0],[0,0,0,0]]
dimension_vector: [1,1,1,2]
id: 88

adjacency_matrix: [[0,1,2,3],[0,0,0,0],[0,1,0,0],[0,0,0,0]]
dimension_vector: [1,1,1,2]
id: 89

adjacency_matrix: [[0,2,2,0],[0,0,0,0],[0,0,0,3],[0,0,0,0]]
dimension_vector: [1,1,1,2]
id: 90

adjacency_matrix: [[0,2,2,3],[0,0,0,0],[0,0,0,0],[0,0,0,0]]
dimension_vector: [1,1,1,2]
id: 91

adjacency_matrix: [[0,0,0,0,2],[0,0,0,0,0],[0,0,0,0,0],[0,0,0,0,0],[0,2,2,2,0]]
dimension_vector: [1,1,1,1,1]
id: 92

adjacency_matrix: [[0,0,0,0,2],[0,0,0,0,0],[0,0,0,1,0],[0,0,0,0,0],[0,2,2,1,0]]
dimension_vector: [1,1,1,1,1]
id: 93

adjacency_matrix: [[0,0,0,0,2],[0,0,0,0,0],[0,0,0,2,0],[0,0,0,0,0],[0,2,2,0,0]]
dimension_vector: [1,1,1,1,1]
id: 94

adjacency_matrix: [[0,0,0,0,2],[0,0,0,1,0],[0,0,0,1,0],[0,0,0,0,0],[0,2,2,0,0]]
dimension_vector: [1,1,1,1,1]
id: 95

adjacency_matrix: [[0,0,0,1,2],[0,0,0,0,0],[0,0,0,0,0],[0,0,0,0,0],[0,2,2,1,0]]
dimension_vector: [1,1,1,1,1]
id: 96

adjacency_matrix: [[0,0,0,1,2],[0,0,0,0,0],[0,0,0,1,0],[0,0,0,0,0],[0,2,2,0,0]]
dimension_vector: [1,1,1,1,1]
id: 97

adjacency_matrix: [[0,0,0,2,0],[0,0,0,0,0],[0,0,0,0,0],[0,0,0,0,2],[0,2,2,0,0]]
dimension_vector: [1,1,1,1,1]
id: 98

adjacency_matrix: [[0,0,0,2,1],[0,0,0,0,0],[0,0,0,0,0],[0,0,0,0,1],[0,2,2,0,0]]
dimension_vector: [1,1,1,1,1]
id: 99

adjacency_matrix: [[0,0,0,2,2],[0,0,0,0,0],[0,0,0,0,0],[0,0,0,0,0],[0,2,2,0,0]]
dimension_vector: [1,1,1,1,1]
id: 100

adjacency_matrix: [[0,0,0,0,2],[0,0,0,1,0],[0,0,0,0,0],[0,0,1,0,0],[0,2,1,1,0]]
dimension_vector: [1,1,1,1,1]
id: 101

adjacency_matrix: [[0,0,0,0,2],[0,0,0,2,0],[0,0,0,0,0],[0,0,1,0,0],[0,2,1,0,0]]
dimension_vector: [1,1,1,1,1]
id: 102

adjacency_matrix: [[0,0,0,2,0],[0,0,0,0,0],[0,0,0,0,0],[0,0,1,0,2],[0,2,1,0,0]]
dimension_vector: [1,1,1,1,1]
id: 103

adjacency_matrix: [[0,0,0,2,2],[0,0,0,0,0],[0,0,0,0,0],[0,0,1,0,0],[0,2,1,0,0]]
dimension_vector: [1,1,1,1,1]
id: 104

adjacency_matrix: [[0,0,0,0,2],[0,0,0,1,0],[0,0,0,0,0],[0,0,2,0,0],[0,2,0,1,0]]
dimension_vector: [1,1,1,1,1]
id: 105

adjacency_matrix: [[0,0,0,0,2],[0,0,0,2,0],[0,0,0,0,0],[0,0,2,0,0],[0,2,0,0,0]]
dimension_vector: [1,1,1,1,1]
id: 106

adjacency_matrix: [[0,0,0,1,2],[0,0,0,0,0],[0,0,0,0,0],[0,0,2,0,0],[0,2,0,1,0]]
dimension_vector: [1,1,1,1,1]
id: 107

adjacency_matrix: [[0,0,0,1,2],[0,0,0,1,0],[0,0,0,0,0],[0,0,2,0,0],[0,2,0,0,0]]
dimension_vector: [1,1,1,1,1]
id: 108

adjacency_matrix: [[0,0,0,2,2],[0,0,0,0,0],[0,0,0,0,0],[0,0,2,0,0],[0,2,0,0,0]]
dimension_vector: [1,1,1,1,1]
id: 109

adjacency_matrix: [[0,0,0,1,2],[0,0,1,0,0],[0,0,0,0,0],[0,0,0,0,0],[0,2,1,1,0]]
dimension_vector: [1,1,1,1,1]
id: 110

adjacency_matrix: [[0,0,0,1,2],[0,0,1,0,0],[0,0,0,1,0],[0,0,0,0,0],[0,2,1,0,0]]
dimension_vector: [1,1,1,1,1]
id: 111

adjacency_matrix: [[0,0,0,2,0],[0,0,1,0,0],[0,0,0,0,0],[0,0,0,0,2],[0,2,1,0,0]]
dimension_vector: [1,1,1,1,1]
id: 112

adjacency_matrix: [[0,0,0,2,1],[0,0,1,0,0],[0,0,0,0,0],[0,0,0,0,1],[0,2,1,0,0]]
dimension_vector: [1,1,1,1,1]
id: 113

adjacency_matrix: [[0,0,0,2,2],[0,0,1,0,0],[0,0,0,0,0],[0,0,0,0,0],[0,2,1,0,0]]
dimension_vector: [1,1,1,1,1]
id: 114

adjacency_matrix: [[0,0,0,2,2],[0,0,1,0,0],[0,0,0,0,0],[0,0,1,0,0],[0,2,0,0,0]]
dimension_vector: [1,1,1,1,1]
id: 115

adjacency_matrix: [[0,0,0,1,2],[0,0,2,0,0],[0,0,0,0,0],[0,0,0,0,0],[0,2,0,1,0]]
dimension_vector: [1,1,1,1,1]
id: 116

adjacency_matrix: [[0,0,0,1,2],[0,0,2,0,0],[0,0,0,1,0],[0,0,0,0,0],[0,2,0,0,0]]
dimension_vector: [1,1,1,1,1]
id: 117

adjacency_matrix: [[0,0,0,1,2],[0,0,2,1,0],[0,0,0,0,0],[0,0,0,0,0],[0,2,0,0,0]]
dimension_vector: [1,1,1,1,1]
id: 118

adjacency_matrix: [[0,0,0,2,1],[0,0,2,0,0],[0,0,0,0,0],[0,0,0,0,1],[0,2,0,0,0]]
dimension_vector: [1,1,1,1,1]
id: 119

adjacency_matrix: [[0,0,0,2,2],[0,0,2,0,0],[0,0,0,0,0],[0,0,0,0,0],[0,2,0,0,0]]
dimension_vector: [1,1,1,1,1]
id: 120

adjacency_matrix: [[0,0,1,1,2],[0,0,0,0,0],[0,0,0,1,0],[0,0,0,0,0],[0,2,1,0,0]]
dimension_vector: [1,1,1,1,1]
id: 121

adjacency_matrix: [[0,0,1,2,1],[0,0,0,0,0],[0,0,0,0,0],[0,0,0,0,1],[0,2,1,0,0]]
dimension_vector: [1,1,1,1,1]
id: 122

adjacency_matrix: [[0,0,1,2,2],[0,0,0,0,0],[0,0,0,0,0],[0,0,0,0,0],[0,2,1,0,0]]
dimension_vector: [1,1,1,1,1]
id: 123

adjacency_matrix: [[0,0,1,1,2],[0,0,0,1,0],[0,0,0,0,0],[0,0,1,0,0],[0,2,0,0,0]]
dimension_vector: [1,1,1,1,1]
id: 124

adjacency_matrix: [[0,0,1,2,1],[0,0,0,0,0],[0,0,0,0,1],[0,0,1,0,0],[0,2,0,0,0]]
dimension_vector: [1,1,1,1,1]
id: 125

adjacency_matrix: [[0,0,1,2,2],[0,0,0,0,0],[0,0,0,0,0],[0,0,1,0,0],[0,2,0,0,0]]
dimension_vector: [1,1,1,1,1]
id: 126

adjacency_matrix: [[0,0,1,2,1],[0,0,1,0,0],[0,0,0,0,0],[0,0,0,0,1],[0,2,0,0,0]]
dimension_vector: [1,1,1,1,1]
id: 127

adjacency_matrix: [[0,0,1,2,2],[0,0,1,0,0],[0,0,0,0,0],[0,0,0,0,0],[0,2,0,0,0]]
dimension_vector: [1,1,1,1,1]
id: 128

adjacency_matrix: [[0,0,2,2,0],[0,0,0,0,0],[0,0,0,0,1],[0,0,0,0,1],[0,2,0,0,0]]
dimension_vector: [1,1,1,1,1]
id: 129

adjacency_matrix: [[0,0,2,2,1],[0,0,0,0,0],[0,0,0,0,0],[0,0,0,0,1],[0,2,0,0,0]]
dimension_vector: [1,1,1,1,1]
id: 130

adjacency_matrix: [[0,0,2,2,2],[0,0,0,0,0],[0,0,0,0,0],[0,0,0,0,0],[0,2,0,0,0]]
dimension_vector: [1,1,1,1,1]
id: 131

adjacency_matrix: [[0,0,1,2,2],[0,0,1,0,0],[0,0,0,0,0],[0,1,0,0,0],[0,1,0,0,0]]
dimension_vector: [1,1,1,1,1]
id: 132

adjacency_matrix: [[0,0,2,1,2],[0,0,0,0,0],[0,0,0,1,0],[0,1,0,0,0],[0,1,0,0,0]]
dimension_vector: [1,1,1,1,1]
id: 133

adjacency_matrix: [[0,0,2,2,2],[0,0,0,0,0],[0,0,0,0,0],[0,1,0,0,0],[0,1,0,0,0]]
dimension_vector: [1,1,1,1,1]
id: 134

adjacency_matrix: [[0,1,1,1,2],[0,0,0,1,0],[0,0,0,0,0],[0,0,1,0,0],[0,1,0,0,0]]
dimension_vector: [1,1,1,1,1]
id: 135

adjacency_matrix: [[0,1,1,2,2],[0,0,0,0,0],[0,0,0,0,0],[0,0,1,0,0],[0,1,0,0,0]]
dimension_vector: [1,1,1,1,1]
id: 136

adjacency_matrix: [[0,1,1,2,2],[0,0,1,0,0],[0,0,0,0,0],[0,0,0,0,0],[0,1,0,0,0]]
dimension_vector: [1,1,1,1,1]
id: 137

adjacency_matrix: [[0,1,2,2,2],[0,0,0,0,0],[0,0,0,0,0],[0,0,0,0,0],[0,1,0,0,0]]
dimension_vector: [1,1,1,1,1]
id: 138

adjacency_matrix: [[0,2,2,2,2],[0,0,0,0,0],[0,0,0,0,0],[0,0,0,0,0],[0,0,0,0,0]]
dimension_vector: [1,1,1,1,1]
id: 139

adjacency_matrix: [[0,6],[0,0]]
dimension_vector: [1,1]
id: 140

adjacency_matrix: [[0,6],[0,0]]
dimension_vector: [1,5]
id: 141

adjacency_matrix: [[0,0,5],[0,0,0],[0,2,0]]
dimension_vector: [1,1,1]
id: 142

adjacency_matrix: [[0,0,4],[0,0,0],[0,3,0]]
dimension_vector: [1,1,1]
id: 143

adjacency_matrix: [[0,0,3],[0,0,0],[0,4,0]]
dimension_vector: [1,1,1]
id: 144

adjacency_matrix: [[0,0,2],[0,0,0],[0,5,0]]
dimension_vector: [1,1,1]
id: 145

adjacency_matrix: [[0,1,5],[0,0,0],[0,1,0]]
dimension_vector: [1,1,1]
id: 146

adjacency_matrix: [[0,1,4],[0,0,0],[0,2,0]]
dimension_vector: [1,1,1]
id: 147

adjacency_matrix: [[0,2,4],[0,0,1],[0,0,0]]
dimension_vector: [1,1,1]
id: 148

adjacency_matrix: [[0,2,5],[0,0,0],[0,0,0]]
dimension_vector: [1,1,1]
id: 149

adjacency_matrix: [[0,2,4],[0,0,0],[0,1,0]]
dimension_vector: [1,1,1]
id: 150

adjacency_matrix: [[0,2,3],[0,0,0],[0,2,0]]
dimension_vector: [1,1,1]
id: 151

adjacency_matrix: [[0,3,3],[0,0,1],[0,0,0]]
dimension_vector: [1,1,1]
id: 152

adjacency_matrix: [[0,3,4],[0,0,0],[0,0,0]]
dimension_vector: [1,1,1]
id: 153

adjacency_matrix: [[0,0,4],[0,0,0],[0,1,0]]
dimension_vector: [1,1,2]
id: 154

adjacency_matrix: [[0,0,3],[0,0,0],[0,2,0]]
dimension_vector: [1,1,2]
id: 155

adjacency_matrix: [[0,2,0],[0,0,4],[0,0,0]]
dimension_vector: [1,1,2]
id: 156

adjacency_matrix: [[0,2,4],[0,0,0],[0,0,0]]
dimension_vector: [1,1,2]
id: 157

adjacency_matrix: [[0,2,3],[0,0,0],[0,1,0]]
dimension_vector: [1,1,2]
id: 158

adjacency_matrix: [[0,4,0],[0,0,3],[0,0,0]]
dimension_vector: [1,1,2]
id: 159

adjacency_matrix: [[0,4,2],[0,0,1],[0,0,0]]
dimension_vector: [1,1,2]
id: 160

adjacency_matrix: [[0,4,3],[0,0,0],[0,0,0]]
dimension_vector: [1,1,2]
id: 161

adjacency_matrix: [[0,0,4],[0,0,0],[0,1,0]]
dimension_vector: [1,1,3]
id: 162

adjacency_matrix: [[0,3,0],[0,0,4],[0,0,0]]
dimension_vector: [1,1,3]
id: 163

adjacency_matrix: [[0,3,4],[0,0,0],[0,0,0]]
dimension_vector: [1,1,3]
id: 164

adjacency_matrix: [[0,2,0],[0,0,5],[0,0,0]]
dimension_vector: [1,1,4]
id: 165

adjacency_matrix: [[0,2,5],[0,0,0],[0,0,0]]
dimension_vector: [1,1,4]
id: 166

adjacency_matrix: [[0,0,4],[0,0,0],[0,1,0]]
dimension_vector: [1,2,3]
id: 167

adjacency_matrix: [[0,3,4],[0,0,0],[0,0,0]]
dimension_vector: [1,2,3]
id: 168

adjacency_matrix: [[0,0,0,4],[0,0,0,0],[0,0,0,0],[0,2,2,0]]
dimension_vector: [1,1,1,1]
id: 169

adjacency_matrix: [[0,0,0,3],[0,0,0,0],[0,0,0,0],[0,2,3,0]]
dimension_vector: [1,1,1,1]
id: 170

adjacency_matrix: [[0,0,0,2],[0,0,0,0],[0,0,0,0],[0,2,4,0]]
dimension_vector: [1,1,1,1]
id: 171

adjacency_matrix: [[0,0,0,4],[0,0,1,0],[0,0,0,0],[0,2,1,0]]
dimension_vector: [1,1,1,1]
id: 172

adjacency_matrix: [[0,0,0,3],[0,0,1,0],[0,0,0,0],[0,2,2,0]]
dimension_vector: [1,1,1,1]
id: 173

adjacency_matrix: [[0,0,0,2],[0,0,1,0],[0,0,0,0],[0,2,3,0]]
dimension_vector: [1,1,1,1]
id: 174

adjacency_matrix: [[0,0,0,4],[0,0,2,0],[0,0,0,0],[0,2,0,0]]
dimension_vector: [1,1,1,1]
id: 175

adjacency_matrix: [[0,0,0,3],[0,0,3,0],[0,0,0,0],[0,2,0,0]]
dimension_vector: [1,1,1,1]
id: 176

adjacency_matrix: [[0,0,0,2],[0,0,4,0],[0,0,0,0],[0,2,0,0]]
dimension_vector: [1,1,1,1]
id: 177

adjacency_matrix: [[0,0,1,4],[0,0,0,0],[0,0,0,0],[0,2,1,0]]
dimension_vector: [1,1,1,1]
id: 178

adjacency_matrix: [[0,0,1,3],[0,0,0,0],[0,0,0,0],[0,2,2,0]]
dimension_vector: [1,1,1,1]
id: 179

adjacency_matrix: [[0,0,1,4],[0,0,1,0],[0,0,0,0],[0,2,0,0]]
dimension_vector: [1,1,1,1]
id: 180

adjacency_matrix: [[0,0,1,3],[0,0,1,0],[0,0,0,0],[0,2,1,0]]
dimension_vector: [1,1,1,1]
id: 181

adjacency_matrix: [[0,0,2,0],[0,0,0,0],[0,0,0,4],[0,2,0,0]]
dimension_vector: [1,1,1,1]
id: 182

adjacency_matrix: [[0,0,2,3],[0,0,0,0],[0,0,0,1],[0,2,0,0]]
dimension_vector: [1,1,1,1]
id: 183

adjacency_matrix: [[0,0,2,4],[0,0,0,0],[0,0,0,0],[0,2,0,0]]
dimension_vector: [1,1,1,1]
id: 184

adjacency_matrix: [[0,0,2,3],[0,0,0,0],[0,0,0,0],[0,2,1,0]]
dimension_vector: [1,1,1,1]
id: 185

adjacency_matrix: [[0,0,2,3],[0,0,1,0],[0,0,0,0],[0,2,0,0]]
dimension_vector: [1,1,1,1]
id: 186

adjacency_matrix: [[0,0,3,0],[0,0,0,0],[0,0,0,3],[0,2,0,0]]
dimension_vector: [1,1,1,1]
id: 187

adjacency_matrix: [[0,0,3,1],[0,0,0,0],[0,0,0,2],[0,2,0,0]]
dimension_vector: [1,1,1,1]
id: 188

adjacency_matrix: [[0,0,3,2],[0,0,0,0],[0,0,0,1],[0,2,0,0]]
dimension_vector: [1,1,1,1]
id: 189

adjacency_matrix: [[0,0,3,3],[0,0,0,0],[0,0,0,0],[0,2,0,0]]
dimension_vector: [1,1,1,1]
id: 190

adjacency_matrix: [[0,0,3,2],[0,0,0,0],[0,0,0,0],[0,2,1,0]]
dimension_vector: [1,1,1,1]
id: 191

adjacency_matrix: [[0,0,3,2],[0,0,1,0],[0,0,0,0],[0,2,0,0]]
dimension_vector: [1,1,1,1]
id: 192

adjacency_matrix: [[0,0,4,1],[0,0,0,0],[0,0,0,1],[0,2,0,0]]
dimension_vector: [1,1,1,1]
id: 193

adjacency_matrix: [[0,0,4,2],[0,0,0,0],[0,0,0,0],[0,2,0,0]]
dimension_vector: [1,1,1,1]
id: 194

adjacency_matrix: [[0,0,0,2],[0,0,0,0],[0,0,0,0],[0,3,3,0]]
dimension_vector: [1,1,1,1]
id: 195

adjacency_matrix: [[0,0,0,3],[0,0,1,0],[0,0,0,0],[0,3,1,0]]
dimension_vector: [1,1,1,1]
id: 196

adjacency_matrix: [[0,0,0,2],[0,0,1,0],[0,0,0,0],[0,3,2,0]]
dimension_vector: [1,1,1,1]
id: 197

adjacency_matrix: [[0,0,0,2],[0,0,2,0],[0,0,0,0],[0,3,1,0]]
dimension_vector: [1,1,1,1]
id: 198

adjacency_matrix: [[0,0,0,2],[0,0,3,0],[0,0,0,0],[0,3,0,0]]
dimension_vector: [1,1,1,1]
id: 199

adjacency_matrix: [[0,0,1,3],[0,0,0,0],[0,0,0,0],[0,3,1,0]]
dimension_vector: [1,1,1,1]
id: 200

adjacency_matrix: [[0,0,1,3],[0,0,1,0],[0,0,0,0],[0,3,0,0]]
dimension_vector: [1,1,1,1]
id: 201

adjacency_matrix: [[0,0,2,2],[0,0,0,0],[0,0,0,1],[0,3,0,0]]
dimension_vector: [1,1,1,1]
id: 202

adjacency_matrix: [[0,0,2,3],[0,0,0,0],[0,0,0,0],[0,3,0,0]]
dimension_vector: [1,1,1,1]
id: 203

adjacency_matrix: [[0,0,2,2],[0,0,0,0],[0,0,0,0],[0,3,1,0]]
dimension_vector: [1,1,1,1]
id: 204

adjacency_matrix: [[0,0,2,2],[0,0,1,0],[0,0,0,0],[0,3,0,0]]
dimension_vector: [1,1,1,1]
id: 205

adjacency_matrix: [[0,0,3,1],[0,0,0,0],[0,0,0,1],[0,3,0,0]]
dimension_vector: [1,1,1,1]
id: 206

adjacency_matrix: [[0,0,3,2],[0,0,0,0],[0,0,0,0],[0,3,0,0]]
dimension_vector: [1,1,1,1]
id: 207

adjacency_matrix: [[0,0,0,2],[0,0,1,0],[0,0,0,0],[0,4,1,0]]
dimension_vector: [1,1,1,1]
id: 208

adjacency_matrix: [[0,0,1,2],[0,0,0,0],[0,0,0,0],[0,4,1,0]]
dimension_vector: [1,1,1,1]
id: 209

adjacency_matrix: [[0,0,1,2],[0,0,1,0],[0,0,0,0],[0,4,0,0]]
dimension_vector: [1,1,1,1]
id: 210

adjacency_matrix: [[0,0,2,1],[0,0,0,0],[0,0,0,1],[0,4,0,0]]
dimension_vector: [1,1,1,1]
id: 211

adjacency_matrix: [[0,0,2,2],[0,0,0,0],[0,0,0,0],[0,4,0,0]]
dimension_vector: [1,1,1,1]
id: 212

adjacency_matrix: [[0,0,1,4],[0,0,0,0],[0,1,0,0],[0,1,1,0]]
dimension_vector: [1,1,1,1]
id: 213

adjacency_matrix: [[0,0,2,4],[0,0,0,0],[0,1,0,0],[0,1,0,0]]
dimension_vector: [1,1,1,1]
id: 214

adjacency_matrix: [[0,0,2,3],[0,0,0,0],[0,1,0,0],[0,1,1,0]]
dimension_vector: [1,1,1,1]
id: 215

adjacency_matrix: [[0,0,3,3],[0,0,0,0],[0,1,0,0],[0,1,0,0]]
dimension_vector: [1,1,1,1]
id: 216

adjacency_matrix: [[0,0,2,3],[0,0,0,0],[0,1,0,0],[0,2,0,0]]
dimension_vector: [1,1,1,1]
id: 217

adjacency_matrix: [[0,1,1,4],[0,0,0,0],[0,0,0,0],[0,1,1,0]]
dimension_vector: [1,1,1,1]
id: 218

adjacency_matrix: [[0,1,1,4],[0,0,1,0],[0,0,0,0],[0,1,0,0]]
dimension_vector: [1,1,1,1]
id: 219

adjacency_matrix: [[0,1,1,3],[0,0,1,0],[0,0,0,0],[0,1,1,0]]
dimension_vector: [1,1,1,1]
id: 220

adjacency_matrix: [[0,1,2,3],[0,0,0,0],[0,0,0,1],[0,1,0,0]]
dimension_vector: [1,1,1,1]
id: 221

adjacency_matrix: [[0,1,2,4],[0,0,0,0],[0,0,0,0],[0,1,0,0]]
dimension_vector: [1,1,1,1]
id: 222

adjacency_matrix: [[0,1,2,3],[0,0,0,0],[0,0,0,0],[0,1,1,0]]
dimension_vector: [1,1,1,1]
id: 223

adjacency_matrix: [[0,1,2,3],[0,0,1,0],[0,0,0,0],[0,1,0,0]]
dimension_vector: [1,1,1,1]
id: 224

adjacency_matrix: [[0,1,3,1],[0,0,0,0],[0,0,0,2],[0,1,0,0]]
dimension_vector: [1,1,1,1]
id: 225

adjacency_matrix: [[0,1,3,2],[0,0,0,0],[0,0,0,1],[0,1,0,0]]
dimension_vector: [1,1,1,1]
id: 226

adjacency_matrix: [[0,1,3,3],[0,0,0,0],[0,0,0,0],[0,1,0,0]]
dimension_vector: [1,1,1,1]
id: 227

adjacency_matrix: [[0,1,3,2],[0,0,1,0],[0,0,0,0],[0,1,0,0]]
dimension_vector: [1,1,1,1]
id: 228

adjacency_matrix: [[0,1,4,2],[0,0,0,0],[0,0,0,0],[0,1,0,0]]
dimension_vector: [1,1,1,1]
id: 229

adjacency_matrix: [[0,1,2,2],[0,0,0,0],[0,0,0,1],[0,2,0,0]]
dimension_vector: [1,1,1,1]
id: 230

adjacency_matrix: [[0,1,2,3],[0,0,0,0],[0,0,0,0],[0,2,0,0]]
dimension_vector: [1,1,1,1]
id: 231

adjacency_matrix: [[0,1,2,3],[0,0,0,0],[0,1,0,0],[0,1,0,0]]
dimension_vector: [1,1,1,1]
id: 232

adjacency_matrix: [[0,2,2,2],[0,0,0,1],[0,0,0,1],[0,0,0,0]]
dimension_vector: [1,1,1,1]
id: 233

adjacency_matrix: [[0,2,2,3],[0,0,0,0],[0,0,0,1],[0,0,0,0]]
dimension_vector: [1,1,1,1]
id: 234

adjacency_matrix: [[0,2,2,4],[0,0,0,0],[0,0,0,0],[0,0,0,0]]
dimension_vector: [1,1,1,1]
id: 235

adjacency_matrix: [[0,2,2,2],[0,0,0,1],[0,0,0,0],[0,0,1,0]]
dimension_vector: [1,1,1,1]
id: 236

adjacency_matrix: [[0,2,2,3],[0,0,0,0],[0,0,0,0],[0,0,1,0]]
dimension_vector: [1,1,1,1]
id: 237

adjacency_matrix: [[0,2,2,3],[0,0,1,0],[0,0,0,0],[0,0,0,0]]
dimension_vector: [1,1,1,1]
id: 238

adjacency_matrix: [[0,2,3,3],[0,0,0,0],[0,0,0,0],[0,0,0,0]]
dimension_vector: [1,1,1,1]
id: 239

adjacency_matrix: [[0,0,0,3],[0,0,1,0],[0,0,0,0],[0,1,1,0]]
dimension_vector: [1,1,1,2]
id: 240

adjacency_matrix: [[0,0,0,3],[0,0,3,0],[0,0,0,0],[0,1,0,0]]
dimension_vector: [1,1,1,2]
id: 241

adjacency_matrix: [[0,0,1,3],[0,0,0,0],[0,0,0,0],[0,1,1,0]]
dimension_vector: [1,1,1,2]
id: 242

adjacency_matrix: [[0,0,2,3],[0,0,1,0],[0,0,0,0],[0,1,0,0]]
dimension_vector: [1,1,1,2]
id: 243

adjacency_matrix: [[0,0,3,0],[0,0,0,0],[0,0,0,3],[0,1,0,0]]
dimension_vector: [1,1,1,2]
id: 244

adjacency_matrix: [[0,0,3,2],[0,0,0,0],[0,0,0,1],[0,1,0,0]]
dimension_vector: [1,1,1,2]
id: 245

adjacency_matrix: [[0,0,3,3],[0,0,0,0],[0,0,0,0],[0,1,0,0]]
dimension_vector: [1,1,1,2]
id: 246

adjacency_matrix: [[0,0,2,0],[0,0,0,0],[0,1,0,3],[0,1,0,0]]
dimension_vector: [1,1,1,2]
id: 247

adjacency_matrix: [[0,0,2,3],[0,0,0,0],[0,1,0,0],[0,1,0,0]]
dimension_vector: [1,1,1,2]
id: 248

adjacency_matrix: [[0,0,1,3],[0,0,0,0],[0,2,0,0],[0,0,1,0]]
dimension_vector: [1,1,1,2]
id: 249

adjacency_matrix: [[0,0,3,0],[0,0,0,0],[0,2,0,3],[0,0,0,0]]
dimension_vector: [1,1,1,2]
id: 250

adjacency_matrix: [[0,0,3,0],[0,0,0,3],[0,2,0,0],[0,0,0,0]]
dimension_vector: [1,1,1,2]
id: 251

adjacency_matrix: [[0,0,3,2],[0,0,0,0],[0,2,0,1],[0,0,0,0]]
dimension_vector: [1,1,1,2]
id: 252

adjacency_matrix: [[0,0,3,3],[0,0,0,0],[0,2,0,0],[0,0,0,0]]
dimension_vector: [1,1,1,2]
id: 253

adjacency_matrix: [[0,0,2,0],[0,0,0,0],[0,3,0,3],[0,0,0,0]]
dimension_vector: [1,1,1,2]
id: 254

adjacency_matrix: [[0,0,2,0],[0,0,0,1],[0,3,0,2],[0,0,0,0]]
dimension_vector: [1,1,1,2]
id: 255

adjacency_matrix: [[0,0,2,0],[0,0,0,3],[0,3,0,0],[0,0,0,0]]
dimension_vector: [1,1,1,2]
id: 256

adjacency_matrix: [[0,0,2,3],[0,0,0,0],[0,3,0,0],[0,0,0,0]]
dimension_vector: [1,1,1,2]
id: 257

adjacency_matrix: [[0,1,1,3],[0,0,1,0],[0,0,0,0],[0,1,0,0]]
dimension_vector: [1,1,1,2]
id: 258

adjacency_matrix: [[0,1,2,3],[0,0,0,0],[0,0,0,0],[0,1,0,0]]
dimension_vector: [1,1,1,2]
id: 259

adjacency_matrix: [[0,1,3,0],[0,0,0,0],[0,1,0,3],[0,0,0,0]]
dimension_vector: [1,1,1,2]
id: 260

adjacency_matrix: [[0,1,3,0],[0,0,0,3],[0,1,0,0],[0,0,0,0]]
dimension_vector: [1,1,1,2]
id: 261

adjacency_matrix: [[0,1,3,3],[0,0,0,0],[0,1,0,0],[0,0,0,0]]
dimension_vector: [1,1,1,2]
id: 262

adjacency_matrix: [[0,2,2,0],[0,0,1,0],[0,0,0,3],[0,0,0,0]]
dimension_vector: [1,1,1,2]
id: 263

adjacency_matrix: [[0,2,2,0],[0,0,1,3],[0,0,0,0],[0,0,0,0]]
dimension_vector: [1,1,1,2]
id: 264

adjacency_matrix: [[0,2,2,2],[0,0,1,0],[0,0,0,1],[0,0,0,0]]
dimension_vector: [1,1,1,2]
id: 265

adjacency_matrix: [[0,2,2,3],[0,0,1,0],[0,0,0,0],[0,0,0,0]]
dimension_vector: [1,1,1,2]
id: 266

adjacency_matrix: [[0,2,3,0],[0,0,0,0],[0,0,0,3],[0,0,0,0]]
dimension_vector: [1,1,1,2]
id: 267

adjacency_matrix: [[0,2,3,0],[0,0,0,3],[0,0,0,0],[0,0,0,0]]
dimension_vector: [1,1,1,2]
id: 268

adjacency_matrix: [[0,2,3,2],[0,0,0,0],[0,0,0,1],[0,0,0,0]]
dimension_vector: [1,1,1,2]
id: 269

adjacency_matrix: [[0,2,3,3],[0,0,0,0],[0,0,0,0],[0,0,0,0]]
dimension_vector: [1,1,1,2]
id: 270

adjacency_matrix: [[0,0,2,0],[0,0,0,0],[0,2,0,4],[0,0,0,0]]
dimension_vector: [1,1,1,3]
id: 271

adjacency_matrix: [[0,0,2,0],[0,0,0,4],[0,2,0,0],[0,0,0,0]]
dimension_vector: [1,1,1,3]
id: 272

adjacency_matrix: [[0,0,2,4],[0,0,0,0],[0,2,0,0],[0,0,0,0]]
dimension_vector: [1,1,1,3]
id: 273

adjacency_matrix: [[0,1,2,0],[0,0,0,0],[0,1,0,4],[0,0,0,0]]
dimension_vector: [1,1,1,3]
id: 274

adjacency_matrix: [[0,1,2,0],[0,0,0,4],[0,1,0,0],[0,0,0,0]]
dimension_vector: [1,1,1,3]
id: 275

adjacency_matrix: [[0,1,2,4],[0,0,0,0],[0,1,0,0],[0,0,0,0]]
dimension_vector: [1,1,1,3]
id: 276

adjacency_matrix: [[0,2,2,0],[0,0,0,0],[0,0,0,4],[0,0,0,0]]
dimension_vector: [1,1,1,3]
id: 277

adjacency_matrix: [[0,2,2,4],[0,0,0,0],[0,0,0,0],[0,0,0,0]]
dimension_vector: [1,1,1,3]
id: 278

adjacency_matrix: [[0,0,0,3],[0,0,3,0],[0,0,0,0],[0,1,0,0]]
dimension_vector: [1,1,2,2]
id: 279

adjacency_matrix: [[0,0,3,1],[0,0,0,0],[0,0,0,1],[0,1,0,0]]
dimension_vector: [1,1,2,2]
id: 280

adjacency_matrix: [[0,0,3,3],[0,0,0,0],[0,0,0,0],[0,1,0,0]]
dimension_vector: [1,1,2,2]
id: 281

adjacency_matrix: [[0,2,0,0],[0,0,1,3],[0,0,0,0],[0,0,1,0]]
dimension_vector: [1,1,2,2]
id: 282

adjacency_matrix: [[0,2,0,0],[0,0,3,3],[0,0,0,0],[0,0,0,0]]
dimension_vector: [1,1,2,2]
id: 283

adjacency_matrix: [[0,2,0,3],[0,0,3,0],[0,0,0,0],[0,0,0,0]]
dimension_vector: [1,1,2,2]
id: 284

adjacency_matrix: [[0,2,1,3],[0,0,0,0],[0,0,0,0],[0,0,1,0]]
dimension_vector: [1,1,2,2]
id: 285

adjacency_matrix: [[0,2,3,3],[0,0,0,0],[0,0,0,0],[0,0,0,0]]
dimension_vector: [1,1,2,2]
id: 286

adjacency_matrix: [[0,0,0,0,3],[0,0,0,0,0],[0,0,0,0,0],[0,0,0,0,0],[0,2,2,2,0]]
dimension_vector: [1,1,1,1,1]
id: 287

adjacency_matrix: [[0,0,0,0,2],[0,0,0,0,0],[0,0,0,0,0],[0,0,0,0,0],[0,2,2,3,0]]
dimension_vector: [1,1,1,1,1]
id: 288

adjacency_matrix: [[0,0,0,0,3],[0,0,0,0,0],[0,0,0,1,0],[0,0,0,0,0],[0,2,2,1,0]]
dimension_vector: [1,1,1,1,1]
id: 289

adjacency_matrix: [[0,0,0,0,2],[0,0,0,0,0],[0,0,0,1,0],[0,0,0,0,0],[0,2,2,2,0]]
dimension_vector: [1,1,1,1,1]
id: 290

adjacency_matrix: [[0,0,0,0,3],[0,0,0,0,0],[0,0,0,2,0],[0,0,0,0,0],[0,2,2,0,0]]
dimension_vector: [1,1,1,1,1]
id: 291

adjacency_matrix: [[0,0,0,0,2],[0,0,0,0,0],[0,0,0,3,0],[0,0,0,0,0],[0,2,2,0,0]]
dimension_vector: [1,1,1,1,1]
id: 292

adjacency_matrix: [[0,0,0,0,3],[0,0,0,1,0],[0,0,0,1,0],[0,0,0,0,0],[0,2,2,0,0]]
dimension_vector: [1,1,1,1,1]
id: 293

adjacency_matrix: [[0,0,0,0,2],[0,0,0,1,0],[0,0,0,1,0],[0,0,0,0,0],[0,2,2,1,0]]
dimension_vector: [1,1,1,1,1]
id: 294

adjacency_matrix: [[0,0,0,1,3],[0,0,0,0,0],[0,0,0,0,0],[0,0,0,0,0],[0,2,2,1,0]]
dimension_vector: [1,1,1,1,1]
id: 295

adjacency_matrix: [[0,0,0,1,3],[0,0,0,0,0],[0,0,0,1,0],[0,0,0,0,0],[0,2,2,0,0]]
dimension_vector: [1,1,1,1,1]
id: 296

adjacency_matrix: [[0,0,0,2,0],[0,0,0,0,0],[0,0,0,0,0],[0,0,0,0,3],[0,2,2,0,0]]
dimension_vector: [1,1,1,1,1]
id: 297

adjacency_matrix: [[0,0,0,2,2],[0,0,0,0,0],[0,0,0,0,0],[0,0,0,0,1],[0,2,2,0,0]]
dimension_vector: [1,1,1,1,1]
id: 298

adjacency_matrix: [[0,0,0,2,3],[0,0,0,0,0],[0,0,0,0,0],[0,0,0,0,0],[0,2,2,0,0]]
dimension_vector: [1,1,1,1,1]
id: 299

adjacency_matrix: [[0,0,0,2,2],[0,0,0,0,0],[0,0,0,0,0],[0,0,0,0,0],[0,2,2,1,0]]
dimension_vector: [1,1,1,1,1]
id: 300

adjacency_matrix: [[0,0,0,2,2],[0,0,0,0,0],[0,0,0,1,0],[0,0,0,0,0],[0,2,2,0,0]]
dimension_vector: [1,1,1,1,1]
id: 301

adjacency_matrix: [[0,0,0,3,0],[0,0,0,0,0],[0,0,0,0,0],[0,0,0,0,2],[0,2,2,0,0]]
dimension_vector: [1,1,1,1,1]
id: 302

adjacency_matrix: [[0,0,0,3,1],[0,0,0,0,0],[0,0,0,0,0],[0,0,0,0,1],[0,2,2,0,0]]
dimension_vector: [1,1,1,1,1]
id: 303

adjacency_matrix: [[0,0,0,3,2],[0,0,0,0,0],[0,0,0,0,0],[0,0,0,0,0],[0,2,2,0,0]]
dimension_vector: [1,1,1,1,1]
id: 304

adjacency_matrix: [[0,0,0,0,2],[0,0,0,0,0],[0,0,0,1,0],[0,0,0,0,0],[0,2,3,1,0]]
dimension_vector: [1,1,1,1,1]
id: 305

adjacency_matrix: [[0,0,0,0,2],[0,0,0,0,0],[0,0,0,2,0],[0,0,0,0,0],[0,2,3,0,0]]
dimension_vector: [1,1,1,1,1]
id: 306

adjacency_matrix: [[0,0,0,0,2],[0,0,0,1,0],[0,0,0,0,0],[0,0,0,0,0],[0,2,3,1,0]]
dimension_vector: [1,1,1,1,1]
id: 307

adjacency_matrix: [[0,0,0,0,2],[0,0,0,1,0],[0,0,0,1,0],[0,0,0,0,0],[0,2,3,0,0]]
dimension_vector: [1,1,1,1,1]
id: 308

adjacency_matrix: [[0,0,0,0,2],[0,0,0,2,0],[0,0,0,0,0],[0,0,0,0,0],[0,2,3,0,0]]
dimension_vector: [1,1,1,1,1]
id: 309

adjacency_matrix: [[0,0,0,1,2],[0,0,0,0,0],[0,0,0,0,0],[0,0,0,0,0],[0,2,3,1,0]]
dimension_vector: [1,1,1,1,1]
id: 310

adjacency_matrix: [[0,0,0,1,2],[0,0,0,0,0],[0,0,0,1,0],[0,0,0,0,0],[0,2,3,0,0]]
dimension_vector: [1,1,1,1,1]
id: 311

adjacency_matrix: [[0,0,0,1,2],[0,0,0,1,0],[0,0,0,0,0],[0,0,0,0,0],[0,2,3,0,0]]
dimension_vector: [1,1,1,1,1]
id: 312

adjacency_matrix: [[0,0,0,2,0],[0,0,0,0,0],[0,0,0,0,0],[0,0,0,0,2],[0,2,3,0,0]]
dimension_vector: [1,1,1,1,1]
id: 313

adjacency_matrix: [[0,0,0,2,1],[0,0,0,0,0],[0,0,0,0,0],[0,0,0,0,1],[0,2,3,0,0]]
dimension_vector: [1,1,1,1,1]
id: 314

adjacency_matrix: [[0,0,0,2,2],[0,0,0,0,0],[0,0,0,0,0],[0,0,0,0,0],[0,2,3,0,0]]
dimension_vector: [1,1,1,1,1]
id: 315

adjacency_matrix: [[0,0,0,0,3],[0,0,0,1,0],[0,0,0,0,0],[0,0,1,0,0],[0,2,1,1,0]]
dimension_vector: [1,1,1,1,1]
id: 316

adjacency_matrix: [[0,0,0,0,2],[0,0,0,1,0],[0,0,0,0,0],[0,0,1,0,0],[0,2,1,2,0]]
dimension_vector: [1,1,1,1,1]
id: 317

adjacency_matrix: [[0,0,0,0,3],[0,0,0,2,0],[0,0,0,0,0],[0,0,1,0,0],[0,2,1,0,0]]
dimension_vector: [1,1,1,1,1]
id: 318

adjacency_matrix: [[0,0,0,0,2],[0,0,0,3,0],[0,0,0,0,0],[0,0,1,0,0],[0,2,1,0,0]]
dimension_vector: [1,1,1,1,1]
id: 319

adjacency_matrix: [[0,0,0,1,3],[0,0,0,0,0],[0,0,0,0,0],[0,0,1,0,0],[0,2,1,1,0]]
dimension_vector: [1,1,1,1,1]
id: 320

adjacency_matrix: [[0,0,0,1,3],[0,0,0,1,0],[0,0,0,0,0],[0,0,1,0,0],[0,2,1,0,0]]
dimension_vector: [1,1,1,1,1]
id: 321

adjacency_matrix: [[0,0,0,2,0],[0,0,0,0,0],[0,0,0,0,0],[0,0,1,0,3],[0,2,1,0,0]]
dimension_vector: [1,1,1,1,1]
id: 322

adjacency_matrix: [[0,0,0,2,3],[0,0,0,0,0],[0,0,0,0,0],[0,0,1,0,0],[0,2,1,0,0]]
dimension_vector: [1,1,1,1,1]
id: 323

adjacency_matrix: [[0,0,0,3,0],[0,0,0,0,0],[0,0,0,0,0],[0,0,1,0,2],[0,2,1,0,0]]
dimension_vector: [1,1,1,1,1]
id: 324

adjacency_matrix: [[0,0,0,3,1],[0,0,0,0,0],[0,0,0,0,0],[0,0,1,0,1],[0,2,1,0,0]]
dimension_vector: [1,1,1,1,1]
id: 325

adjacency_matrix: [[0,0,0,3,2],[0,0,0,0,0],[0,0,0,0,0],[0,0,1,0,0],[0,2,1,0,0]]
dimension_vector: [1,1,1,1,1]
id: 326

adjacency_matrix: [[0,0,0,0,2],[0,0,0,1,0],[0,0,0,0,0],[0,0,1,0,0],[0,2,2,1,0]]
dimension_vector: [1,1,1,1,1]
id: 327

adjacency_matrix: [[0,0,0,0,2],[0,0,0,2,0],[0,0,0,0,0],[0,0,1,0,0],[0,2,2,0,0]]
dimension_vector: [1,1,1,1,1]
id: 328

adjacency_matrix: [[0,0,0,0,3],[0,0,0,1,0],[0,0,0,0,0],[0,0,2,0,0],[0,2,0,1,0]]
dimension_vector: [1,1,1,1,1]
id: 329

adjacency_matrix: [[0,0,0,0,2],[0,0,0,1,0],[0,0,0,0,0],[0,0,2,0,0],[0,2,0,2,0]]
dimension_vector: [1,1,1,1,1]
id: 330

adjacency_matrix: [[0,0,0,0,3],[0,0,0,2,0],[0,0,0,0,0],[0,0,2,0,0],[0,2,0,0,0]]
dimension_vector: [1,1,1,1,1]
id: 331

adjacency_matrix: [[0,0,0,0,2],[0,0,0,3,0],[0,0,0,0,0],[0,0,2,0,0],[0,2,0,0,0]]
dimension_vector: [1,1,1,1,1]
id: 332

adjacency_matrix: [[0,0,0,1,3],[0,0,0,0,0],[0,0,0,0,0],[0,0,2,0,0],[0,2,0,1,0]]
dimension_vector: [1,1,1,1,1]
id: 333

adjacency_matrix: [[0,0,0,1,3],[0,0,0,1,0],[0,0,0,0,0],[0,0,2,0,0],[0,2,0,0,0]]
dimension_vector: [1,1,1,1,1]
id: 334

adjacency_matrix: [[0,0,0,2,2],[0,0,0,0,0],[0,0,0,0,0],[0,0,2,0,1],[0,2,0,0,0]]
dimension_vector: [1,1,1,1,1]
id: 335

adjacency_matrix: [[0,0,0,2,2],[0,0,0,0,0],[0,0,0,0,1],[0,0,2,0,0],[0,2,0,0,0]]
dimension_vector: [1,1,1,1,1]
id: 336

adjacency_matrix: [[0,0,0,2,3],[0,0,0,0,0],[0,0,0,0,0],[0,0,2,0,0],[0,2,0,0,0]]
dimension_vector: [1,1,1,1,1]
id: 337

adjacency_matrix: [[0,0,0,2,0],[0,0,0,0,0],[0,0,0,0,0],[0,0,2,0,2],[0,2,1,0,0]]
dimension_vector: [1,1,1,1,1]
id: 338

adjacency_matrix: [[0,0,0,0,2],[0,0,0,1,0],[0,0,0,0,0],[0,0,3,0,0],[0,2,0,1,0]]
dimension_vector: [1,1,1,1,1]
id: 339

adjacency_matrix: [[0,0,0,0,2],[0,0,0,2,0],[0,0,0,0,0],[0,0,3,0,0],[0,2,0,0,0]]
dimension_vector: [1,1,1,1,1]
id: 340

adjacency_matrix: [[0,0,0,1,2],[0,0,0,0,0],[0,0,0,0,0],[0,0,3,0,0],[0,2,0,1,0]]
dimension_vector: [1,1,1,1,1]
id: 341

adjacency_matrix: [[0,0,0,1,2],[0,0,0,1,0],[0,0,0,0,0],[0,0,3,0,0],[0,2,0,0,0]]
dimension_vector: [1,1,1,1,1]
id: 342

adjacency_matrix: [[0,0,0,2,0],[0,0,0,0,0],[0,0,0,0,1],[0,0,3,0,1],[0,2,0,0,0]]
dimension_vector: [1,1,1,1,1]
id: 343

adjacency_matrix: [[0,0,0,2,0],[0,0,0,0,0],[0,0,0,0,2],[0,0,3,0,0],[0,2,0,0,0]]
dimension_vector: [1,1,1,1,1]
id: 344

adjacency_matrix: [[0,0,0,2,1],[0,0,0,0,0],[0,0,0,0,0],[0,0,3,0,1],[0,2,0,0,0]]
dimension_vector: [1,1,1,1,1]
id: 345

adjacency_matrix: [[0,0,0,2,1],[0,0,0,0,0],[0,0,0,0,1],[0,0,3,0,0],[0,2,0,0,0]]
dimension_vector: [1,1,1,1,1]
id: 346

adjacency_matrix: [[0,0,0,2,2],[0,0,0,0,0],[0,0,0,0,0],[0,0,3,0,0],[0,2,0,0,0]]
dimension_vector: [1,1,1,1,1]
id: 347

adjacency_matrix: [[0,0,0,0,2],[0,0,1,3,0],[0,0,0,0,0],[0,0,0,0,0],[0,2,1,0,0]]
dimension_vector: [1,1,1,1,1]
id: 348

adjacency_matrix: [[0,0,0,1,3],[0,0,1,0,0],[0,0,0,0,0],[0,0,0,0,0],[0,2,1,1,0]]
dimension_vector: [1,1,1,1,1]
id: 349

adjacency_matrix: [[0,0,0,1,3],[0,0,1,0,0],[0,0,0,1,0],[0,0,0,0,0],[0,2,1,0,0]]
dimension_vector: [1,1,1,1,1]
id: 350

adjacency_matrix: [[0,0,0,2,0],[0,0,1,0,0],[0,0,0,0,0],[0,0,0,0,3],[0,2,1,0,0]]
dimension_vector: [1,1,1,1,1]
id: 351

adjacency_matrix: [[0,0,0,2,2],[0,0,1,0,0],[0,0,0,0,0],[0,0,0,0,1],[0,2,1,0,0]]
dimension_vector: [1,1,1,1,1]
id: 352

adjacency_matrix: [[0,0,0,2,3],[0,0,1,0,0],[0,0,0,0,0],[0,0,0,0,0],[0,2,1,0,0]]
dimension_vector: [1,1,1,1,1]
id: 353

adjacency_matrix: [[0,0,0,2,2],[0,0,1,0,0],[0,0,0,0,0],[0,0,0,0,0],[0,2,1,1,0]]
dimension_vector: [1,1,1,1,1]
id: 354

adjacency_matrix: [[0,0,0,2,2],[0,0,1,0,0],[0,0,0,1,0],[0,0,0,0,0],[0,2,1,0,0]]
dimension_vector: [1,1,1,1,1]
id: 355

adjacency_matrix: [[0,0,0,3,0],[0,0,1,0,0],[0,0,0,0,0],[0,0,0,0,2],[0,2,1,0,0]]
dimension_vector: [1,1,1,1,1]
id: 356

adjacency_matrix: [[0,0,0,3,1],[0,0,1,0,0],[0,0,0,0,0],[0,0,0,0,1],[0,2,1,0,0]]
dimension_vector: [1,1,1,1,1]
id: 357

adjacency_matrix: [[0,0,0,3,2],[0,0,1,0,0],[0,0,0,0,0],[0,0,0,0,0],[0,2,1,0,0]]
dimension_vector: [1,1,1,1,1]
id: 358

adjacency_matrix: [[0,0,0,1,2],[0,0,1,0,0],[0,0,0,0,0],[0,0,0,0,0],[0,2,2,1,0]]
dimension_vector: [1,1,1,1,1]
id: 359

adjacency_matrix: [[0,0,0,1,2],[0,0,1,0,0],[0,0,0,1,0],[0,0,0,0,0],[0,2,2,0,0]]
dimension_vector: [1,1,1,1,1]
id: 360

adjacency_matrix: [[0,0,0,2,0],[0,0,1,0,0],[0,0,0,0,0],[0,0,0,0,2],[0,2,2,0,0]]
dimension_vector: [1,1,1,1,1]
id: 361

adjacency_matrix: [[0,0,0,2,1],[0,0,1,0,0],[0,0,0,0,0],[0,0,0,0,1],[0,2,2,0,0]]
dimension_vector: [1,1,1,1,1]
id: 362

adjacency_matrix: [[0,0,0,2,2],[0,0,1,0,0],[0,0,0,0,0],[0,0,0,0,0],[0,2,2,0,0]]
dimension_vector: [1,1,1,1,1]
id: 363

adjacency_matrix: [[0,0,0,0,2],[0,0,1,3,0],[0,0,0,0,0],[0,0,1,0,0],[0,2,0,0,0]]
dimension_vector: [1,1,1,1,1]
id: 364

adjacency_matrix: [[0,0,0,1,3],[0,0,1,0,0],[0,0,0,0,0],[0,0,1,0,0],[0,2,0,1,0]]
dimension_vector: [1,1,1,1,1]
id: 365

adjacency_matrix: [[0,0,0,2,0],[0,0,1,0,0],[0,0,0,0,0],[0,0,1,0,3],[0,2,0,0,0]]
dimension_vector: [1,1,1,1,1]
id: 366

adjacency_matrix: [[0,0,0,2,3],[0,0,1,0,0],[0,0,0,0,0],[0,0,1,0,0],[0,2,0,0,0]]
dimension_vector: [1,1,1,1,1]
id: 367

adjacency_matrix: [[0,0,0,3,1],[0,0,1,0,0],[0,0,0,0,0],[0,0,1,0,1],[0,2,0,0,0]]
dimension_vector: [1,1,1,1,1]
id: 368

adjacency_matrix: [[0,0,0,3,2],[0,0,1,0,0],[0,0,0,0,0],[0,0,1,0,0],[0,2,0,0,0]]
dimension_vector: [1,1,1,1,1]
id: 369

adjacency_matrix: [[0,0,0,1,3],[0,0,2,0,0],[0,0,0,0,0],[0,0,0,0,0],[0,2,0,1,0]]
dimension_vector: [1,1,1,1,1]
id: 370

adjacency_matrix: [[0,0,0,1,3],[0,0,2,0,0],[0,0,0,1,0],[0,0,0,0,0],[0,2,0,0,0]]
dimension_vector: [1,1,1,1,1]
id: 371

adjacency_matrix: [[0,0,0,1,3],[0,0,2,1,0],[0,0,0,0,0],[0,0,0,0,0],[0,2,0,0,0]]
dimension_vector: [1,1,1,1,1]
id: 372

adjacency_matrix: [[0,0,0,2,2],[0,0,2,0,0],[0,0,0,0,0],[0,0,0,0,1],[0,2,0,0,0]]
dimension_vector: [1,1,1,1,1]
id: 373

adjacency_matrix: [[0,0,0,2,3],[0,0,2,0,0],[0,0,0,0,0],[0,0,0,0,0],[0,2,0,0,0]]
dimension_vector: [1,1,1,1,1]
id: 374

adjacency_matrix: [[0,0,0,2,2],[0,0,2,0,0],[0,0,0,0,0],[0,0,0,0,0],[0,2,0,1,0]]
dimension_vector: [1,1,1,1,1]
id: 375

adjacency_matrix: [[0,0,0,2,2],[0,0,2,0,0],[0,0,0,1,0],[0,0,0,0,0],[0,2,0,0,0]]
dimension_vector: [1,1,1,1,1]
id: 376

adjacency_matrix: [[0,0,0,2,2],[0,0,2,1,0],[0,0,0,0,0],[0,0,0,0,0],[0,2,0,0,0]]
dimension_vector: [1,1,1,1,1]
id: 377

adjacency_matrix: [[0,0,0,3,1],[0,0,2,0,0],[0,0,0,0,0],[0,0,0,0,1],[0,2,0,0,0]]
dimension_vector: [1,1,1,1,1]
id: 378

adjacency_matrix: [[0,0,0,3,2],[0,0,2,0,0],[0,0,0,0,0],[0,0,0,0,0],[0,2,0,0,0]]
dimension_vector: [1,1,1,1,1]
id: 379

adjacency_matrix: [[0,0,0,1,2],[0,0,3,0,0],[0,0,0,0,0],[0,0,0,0,0],[0,2,0,1,0]]
dimension_vector: [1,1,1,1,1]
id: 380

adjacency_matrix: [[0,0,0,1,2],[0,0,3,0,0],[0,0,0,1,0],[0,0,0,0,0],[0,2,0,0,0]]
dimension_vector: [1,1,1,1,1]
id: 381

adjacency_matrix: [[0,0,0,1,2],[0,0,3,1,0],[0,0,0,0,0],[0,0,0,0,0],[0,2,0,0,0]]
dimension_vector: [1,1,1,1,1]
id: 382

adjacency_matrix: [[0,0,0,2,1],[0,0,3,0,0],[0,0,0,0,0],[0,0,0,0,1],[0,2,0,0,0]]
dimension_vector: [1,1,1,1,1]
id: 383

adjacency_matrix: [[0,0,0,2,2],[0,0,3,0,0],[0,0,0,0,0],[0,0,0,0,0],[0,2,0,0,0]]
dimension_vector: [1,1,1,1,1]
id: 384

adjacency_matrix: [[0,0,1,1,3],[0,0,0,0,0],[0,0,0,0,0],[0,0,0,0,0],[0,2,1,1,0]]
dimension_vector: [1,1,1,1,1]
id: 385

adjacency_matrix: [[0,0,1,1,3],[0,0,0,0,0],[0,0,0,1,0],[0,0,0,0,0],[0,2,1,0,0]]
dimension_vector: [1,1,1,1,1]
id: 386

adjacency_matrix: [[0,0,1,1,3],[0,0,0,1,0],[0,0,0,0,0],[0,0,0,0,0],[0,2,1,0,0]]
dimension_vector: [1,1,1,1,1]
id: 387

adjacency_matrix: [[0,0,1,2,0],[0,0,0,0,0],[0,0,0,0,0],[0,0,0,0,3],[0,2,1,0,0]]
dimension_vector: [1,1,1,1,1]
id: 388

adjacency_matrix: [[0,0,1,2,2],[0,0,0,0,0],[0,0,0,0,0],[0,0,0,0,1],[0,2,1,0,0]]
dimension_vector: [1,1,1,1,1]
id: 389

adjacency_matrix: [[0,0,1,2,3],[0,0,0,0,0],[0,0,0,0,0],[0,0,0,0,0],[0,2,1,0,0]]
dimension_vector: [1,1,1,1,1]
id: 390

adjacency_matrix: [[0,0,1,2,2],[0,0,0,0,0],[0,0,0,1,0],[0,0,0,0,0],[0,2,1,0,0]]
dimension_vector: [1,1,1,1,1]
id: 391

adjacency_matrix: [[0,0,1,3,1],[0,0,0,0,0],[0,0,0,0,0],[0,0,0,0,1],[0,2,1,0,0]]
dimension_vector: [1,1,1,1,1]
id: 392

adjacency_matrix: [[0,0,1,3,2],[0,0,0,0,0],[0,0,0,0,0],[0,0,0,0,0],[0,2,1,0,0]]
dimension_vector: [1,1,1,1,1]
id: 393

adjacency_matrix: [[0,0,1,1,3],[0,0,0,1,0],[0,0,0,0,0],[0,0,1,0,0],[0,2,0,0,0]]
dimension_vector: [1,1,1,1,1]
id: 394

adjacency_matrix: [[0,0,1,2,0],[0,0,0,0,0],[0,0,0,0,0],[0,0,1,0,3],[0,2,0,0,0]]
dimension_vector: [1,1,1,1,1]
id: 395

adjacency_matrix: [[0,0,1,2,0],[0,0,0,0,0],[0,0,0,0,3],[0,0,1,0,0],[0,2,0,0,0]]
dimension_vector: [1,1,1,1,1]
id: 396

adjacency_matrix: [[0,0,1,2,2],[0,0,0,0,0],[0,0,0,0,1],[0,0,1,0,0],[0,2,0,0,0]]
dimension_vector: [1,1,1,1,1]
id: 397

adjacency_matrix: [[0,0,1,2,3],[0,0,0,0,0],[0,0,0,0,0],[0,0,1,0,0],[0,2,0,0,0]]
dimension_vector: [1,1,1,1,1]
id: 398

adjacency_matrix: [[0,0,1,2,2],[0,0,0,0,0],[0,0,0,0,0],[0,0,1,0,0],[0,2,0,1,0]]
dimension_vector: [1,1,1,1,1]
id: 399

adjacency_matrix: [[0,0,1,2,2],[0,0,0,1,0],[0,0,0,0,0],[0,0,1,0,0],[0,2,0,0,0]]
dimension_vector: [1,1,1,1,1]
id: 400

adjacency_matrix: [[0,0,1,3,0],[0,0,0,0,0],[0,0,0,0,1],[0,0,1,0,1],[0,2,0,0,0]]
dimension_vector: [1,1,1,1,1]
id: 401

adjacency_matrix: [[0,0,1,3,1],[0,0,0,0,0],[0,0,0,0,0],[0,0,1,0,1],[0,2,0,0,0]]
dimension_vector: [1,1,1,1,1]
id: 402

adjacency_matrix: [[0,0,1,3,1],[0,0,0,0,0],[0,0,0,0,1],[0,0,1,0,0],[0,2,0,0,0]]
dimension_vector: [1,1,1,1,1]
id: 403

adjacency_matrix: [[0,0,1,3,2],[0,0,0,0,0],[0,0,0,0,0],[0,0,1,0,0],[0,2,0,0,0]]
dimension_vector: [1,1,1,1,1]
id: 404

adjacency_matrix: [[0,0,1,2,2],[0,0,0,0,0],[0,0,0,0,0],[0,0,1,0,0],[0,2,1,0,0]]
dimension_vector: [1,1,1,1,1]
id: 405

adjacency_matrix: [[0,0,1,2,0],[0,0,1,0,0],[0,0,0,0,0],[0,0,0,0,3],[0,2,0,0,0]]
dimension_vector: [1,1,1,1,1]
id: 406

adjacency_matrix: [[0,0,1,2,2],[0,0,1,0,0],[0,0,0,0,0],[0,0,0,0,1],[0,2,0,0,0]]
dimension_vector: [1,1,1,1,1]
id: 407

adjacency_matrix: [[0,0,1,2,3],[0,0,1,0,0],[0,0,0,0,0],[0,0,0,0,0],[0,2,0,0,0]]
dimension_vector: [1,1,1,1,1]
id: 408

adjacency_matrix: [[0,0,1,2,2],[0,0,1,0,0],[0,0,0,1,0],[0,0,0,0,0],[0,2,0,0,0]]
dimension_vector: [1,1,1,1,1]
id: 409

adjacency_matrix: [[0,0,1,3,1],[0,0,1,0,0],[0,0,0,0,0],[0,0,0,0,1],[0,2,0,0,0]]
dimension_vector: [1,1,1,1,1]
id: 410

adjacency_matrix: [[0,0,1,3,2],[0,0,1,0,0],[0,0,0,0,0],[0,0,0,0,0],[0,2,0,0,0]]
dimension_vector: [1,1,1,1,1]
id: 411

adjacency_matrix: [[0,0,1,2,2],[0,0,1,0,0],[0,0,0,0,0],[0,0,1,0,0],[0,2,0,0,0]]
dimension_vector: [1,1,1,1,1]
id: 412

adjacency_matrix: [[0,0,2,2,0],[0,0,0,0,0],[0,0,0,0,0],[0,0,0,0,3],[0,2,0,0,0]]
dimension_vector: [1,1,1,1,1]
id: 413

adjacency_matrix: [[0,0,2,2,1],[0,0,0,0,0],[0,0,0,0,1],[0,0,0,0,1],[0,2,0,0,0]]
dimension_vector: [1,1,1,1,1]
id: 414

adjacency_matrix: [[0,0,2,2,2],[0,0,0,0,0],[0,0,0,0,0],[0,0,0,0,1],[0,2,0,0,0]]
dimension_vector: [1,1,1,1,1]
id: 415

adjacency_matrix: [[0,0,2,2,3],[0,0,0,0,0],[0,0,0,0,0],[0,0,0,0,0],[0,2,0,0,0]]
dimension_vector: [1,1,1,1,1]
id: 416

adjacency_matrix: [[0,0,2,2,1],[0,0,0,0,0],[0,0,0,0,1],[0,0,0,0,0],[0,2,0,1,0]]
dimension_vector: [1,1,1,1,1]
id: 417

adjacency_matrix: [[0,0,2,2,2],[0,0,0,0,0],[0,0,0,0,0],[0,0,0,0,0],[0,2,0,1,0]]
dimension_vector: [1,1,1,1,1]
id: 418

adjacency_matrix: [[0,0,2,2,1],[0,0,0,0,0],[0,0,0,1,0],[0,0,0,0,1],[0,2,0,0,0]]
dimension_vector: [1,1,1,1,1]
id: 419

adjacency_matrix: [[0,0,2,2,2],[0,0,0,0,0],[0,0,0,1,0],[0,0,0,0,0],[0,2,0,0,0]]
dimension_vector: [1,1,1,1,1]
id: 420

adjacency_matrix: [[0,0,2,2,1],[0,0,0,1,0],[0,0,0,0,1],[0,0,0,0,0],[0,2,0,0,0]]
dimension_vector: [1,1,1,1,1]
id: 421

adjacency_matrix: [[0,0,2,2,2],[0,0,0,1,0],[0,0,0,0,0],[0,0,0,0,0],[0,2,0,0,0]]
dimension_vector: [1,1,1,1,1]
id: 422

adjacency_matrix: [[0,0,2,3,0],[0,0,0,0,0],[0,0,0,0,1],[0,0,0,0,1],[0,2,0,0,0]]
dimension_vector: [1,1,1,1,1]
id: 423

adjacency_matrix: [[0,0,2,3,1],[0,0,0,0,0],[0,0,0,0,0],[0,0,0,0,1],[0,2,0,0,0]]
dimension_vector: [1,1,1,1,1]
id: 424

adjacency_matrix: [[0,0,2,3,1],[0,0,0,0,0],[0,0,0,0,1],[0,0,0,0,0],[0,2,0,0,0]]
dimension_vector: [1,1,1,1,1]
id: 425

adjacency_matrix: [[0,0,2,3,2],[0,0,0,0,0],[0,0,0,0,0],[0,0,0,0,0],[0,2,0,0,0]]
dimension_vector: [1,1,1,1,1]
id: 426

adjacency_matrix: [[0,0,0,0,2],[0,0,0,1,0],[0,0,0,0,0],[0,0,1,0,0],[0,3,1,1,0]]
dimension_vector: [1,1,1,1,1]
id: 427

adjacency_matrix: [[0,0,0,2,2],[0,0,0,0,0],[0,0,0,0,0],[0,0,1,0,0],[0,3,1,0,0]]
dimension_vector: [1,1,1,1,1]
id: 428

adjacency_matrix: [[0,0,0,0,2],[0,0,1,1,0],[0,0,0,0,0],[0,0,0,0,0],[0,3,1,1,0]]
dimension_vector: [1,1,1,1,1]
id: 429

adjacency_matrix: [[0,0,0,0,2],[0,0,1,1,0],[0,0,0,1,0],[0,0,0,0,0],[0,3,1,0,0]]
dimension_vector: [1,1,1,1,1]
id: 430

adjacency_matrix: [[0,0,0,1,2],[0,0,1,0,0],[0,0,0,0,0],[0,0,0,0,0],[0,3,1,1,0]]
dimension_vector: [1,1,1,1,1]
id: 431

adjacency_matrix: [[0,0,0,1,2],[0,0,1,0,0],[0,0,0,1,0],[0,0,0,0,0],[0,3,1,0,0]]
dimension_vector: [1,1,1,1,1]
id: 432

adjacency_matrix: [[0,0,0,1,2],[0,0,1,1,0],[0,0,0,0,0],[0,0,0,0,0],[0,3,1,0,0]]
dimension_vector: [1,1,1,1,1]
id: 433

adjacency_matrix: [[0,0,0,2,1],[0,0,1,0,0],[0,0,0,0,0],[0,0,0,0,1],[0,3,1,0,0]]
dimension_vector: [1,1,1,1,1]
id: 434

adjacency_matrix: [[0,0,0,2,2],[0,0,1,0,0],[0,0,0,0,0],[0,0,0,0,0],[0,3,1,0,0]]
dimension_vector: [1,1,1,1,1]
id: 435

adjacency_matrix: [[0,0,0,2,2],[0,0,1,0,0],[0,0,0,0,0],[0,0,1,0,0],[0,3,0,0,0]]
dimension_vector: [1,1,1,1,1]
id: 436

adjacency_matrix: [[0,0,1,1,2],[0,0,0,0,0],[0,0,0,1,0],[0,0,0,0,0],[0,3,1,0,0]]
dimension_vector: [1,1,1,1,1]
id: 437

adjacency_matrix: [[0,0,1,2,1],[0,0,0,0,0],[0,0,0,0,0],[0,0,0,0,1],[0,3,1,0,0]]
dimension_vector: [1,1,1,1,1]
id: 438

adjacency_matrix: [[0,0,1,2,2],[0,0,0,0,0],[0,0,0,0,0],[0,0,0,0,0],[0,3,1,0,0]]
dimension_vector: [1,1,1,1,1]
id: 439

adjacency_matrix: [[0,0,1,1,2],[0,0,0,1,0],[0,0,0,0,0],[0,0,1,0,0],[0,3,0,0,0]]
dimension_vector: [1,1,1,1,1]
id: 440

adjacency_matrix: [[0,0,1,2,1],[0,0,0,0,0],[0,0,0,0,1],[0,0,1,0,0],[0,3,0,0,0]]
dimension_vector: [1,1,1,1,1]
id: 441

adjacency_matrix: [[0,0,1,2,2],[0,0,0,0,0],[0,0,0,0,0],[0,0,1,0,0],[0,3,0,0,0]]
dimension_vector: [1,1,1,1,1]
id: 442

adjacency_matrix: [[0,0,1,2,1],[0,0,1,0,0],[0,0,0,0,0],[0,0,0,0,1],[0,3,0,0,0]]
dimension_vector: [1,1,1,1,1]
id: 443

adjacency_matrix: [[0,0,1,2,2],[0,0,1,0,0],[0,0,0,0,0],[0,0,0,0,0],[0,3,0,0,0]]
dimension_vector: [1,1,1,1,1]
id: 444

adjacency_matrix: [[0,0,2,2,0],[0,0,0,0,0],[0,0,0,0,1],[0,0,0,0,1],[0,3,0,0,0]]
dimension_vector: [1,1,1,1,1]
id: 445

adjacency_matrix: [[0,0,2,2,1],[0,0,0,0,0],[0,0,0,0,0],[0,0,0,0,1],[0,3,0,0,0]]
dimension_vector: [1,1,1,1,1]
id: 446

adjacency_matrix: [[0,0,2,2,2],[0,0,0,0,0],[0,0,0,0,0],[0,0,0,0,0],[0,3,0,0,0]]
dimension_vector: [1,1,1,1,1]
id: 447

adjacency_matrix: [[0,0,0,2,3],[0,0,1,0,0],[0,0,0,0,0],[0,1,0,0,0],[0,1,1,0,0]]
dimension_vector: [1,1,1,1,1]
id: 448

adjacency_matrix: [[0,0,1,1,3],[0,0,0,0,0],[0,0,0,1,0],[0,1,0,0,0],[0,1,1,0,0]]
dimension_vector: [1,1,1,1,1]
id: 449

adjacency_matrix: [[0,0,1,2,3],[0,0,0,0,0],[0,0,0,0,0],[0,1,0,0,0],[0,1,1,0,0]]
dimension_vector: [1,1,1,1,1]
id: 450

adjacency_matrix: [[0,0,1,1,3],[0,0,1,0,0],[0,0,0,0,0],[0,1,0,0,0],[0,1,0,1,0]]
dimension_vector: [1,1,1,1,1]
id: 451

adjacency_matrix: [[0,0,1,2,3],[0,0,1,0,0],[0,0,0,0,0],[0,1,0,0,0],[0,1,0,0,0]]
dimension_vector: [1,1,1,1,1]
id: 452

adjacency_matrix: [[0,0,2,1,2],[0,0,0,0,0],[0,0,0,0,1],[0,1,0,0,0],[0,1,0,1,0]]
dimension_vector: [1,1,1,1,1]
id: 453

adjacency_matrix: [[0,0,2,1,3],[0,0,0,0,0],[0,0,0,0,0],[0,1,0,0,0],[0,1,0,1,0]]
dimension_vector: [1,1,1,1,1]
id: 454

adjacency_matrix: [[0,0,2,1,3],[0,0,0,0,0],[0,0,0,1,0],[0,1,0,0,0],[0,1,0,0,0]]
dimension_vector: [1,1,1,1,1]
id: 455

adjacency_matrix: [[0,0,2,2,2],[0,0,0,0,0],[0,0,0,0,1],[0,1,0,0,0],[0,1,0,0,0]]
dimension_vector: [1,1,1,1,1]
id: 456

adjacency_matrix: [[0,0,2,2,3],[0,0,0,0,0],[0,0,0,0,0],[0,1,0,0,0],[0,1,0,0,0]]
dimension_vector: [1,1,1,1,1]
id: 457

adjacency_matrix: [[0,0,2,2,2],[0,0,1,0,0],[0,0,0,0,0],[0,1,0,0,0],[0,1,0,0,0]]
dimension_vector: [1,1,1,1,1]
id: 458

adjacency_matrix: [[0,0,3,1,1],[0,0,0,0,0],[0,0,0,1,1],[0,1,0,0,0],[0,1,0,0,0]]
dimension_vector: [1,1,1,1,1]
id: 459

adjacency_matrix: [[0,0,3,1,2],[0,0,0,0,0],[0,0,0,1,0],[0,1,0,0,0],[0,1,0,0,0]]
dimension_vector: [1,1,1,1,1]
id: 460

adjacency_matrix: [[0,0,3,2,2],[0,0,0,0,0],[0,0,0,0,0],[0,1,0,0,0],[0,1,0,0,0]]
dimension_vector: [1,1,1,1,1]
id: 461

adjacency_matrix: [[0,0,2,2,2],[0,0,0,0,0],[0,1,0,0,0],[0,1,0,0,0],[0,1,0,0,0]]
dimension_vector: [1,1,1,1,1]
id: 462

adjacency_matrix: [[0,1,1,1,3],[0,0,0,0,0],[0,0,0,1,0],[0,0,0,0,0],[0,1,1,0,0]]
dimension_vector: [1,1,1,1,1]
id: 463

adjacency_matrix: [[0,1,1,2,2],[0,0,0,0,0],[0,0,0,0,0],[0,0,0,0,1],[0,1,1,0,0]]
dimension_vector: [1,1,1,1,1]
id: 464

adjacency_matrix: [[0,1,1,2,3],[0,0,0,0,0],[0,0,0,0,0],[0,0,0,0,0],[0,1,1,0,0]]
dimension_vector: [1,1,1,1,1]
id: 465

adjacency_matrix: [[0,1,1,1,3],[0,0,0,1,0],[0,0,0,0,0],[0,0,1,0,0],[0,1,0,0,0]]
dimension_vector: [1,1,1,1,1]
id: 466

adjacency_matrix: [[0,1,1,2,2],[0,0,0,0,0],[0,0,0,0,1],[0,0,1,0,0],[0,1,0,0,0]]
dimension_vector: [1,1,1,1,1]
id: 467

adjacency_matrix: [[0,1,1,2,3],[0,0,0,0,0],[0,0,0,0,0],[0,0,1,0,0],[0,1,0,0,0]]
dimension_vector: [1,1,1,1,1]
id: 468

adjacency_matrix: [[0,1,1,2,2],[0,0,1,0,0],[0,0,0,0,0],[0,0,0,0,1],[0,1,0,0,0]]
dimension_vector: [1,1,1,1,1]
id: 469

adjacency_matrix: [[0,1,1,2,3],[0,0,1,0,0],[0,0,0,0,0],[0,0,0,0,0],[0,1,0,0,0]]
dimension_vector: [1,1,1,1,1]
id: 470

adjacency_matrix: [[0,1,1,2,2],[0,0,1,0,0],[0,0,0,1,0],[0,0,0,0,0],[0,1,0,0,0]]
dimension_vector: [1,1,1,1,1]
id: 471

adjacency_matrix: [[0,1,1,3,2],[0,0,1,0,0],[0,0,0,0,0],[0,0,0,0,0],[0,1,0,0,0]]
dimension_vector: [1,1,1,1,1]
id: 472

adjacency_matrix: [[0,1,1,2,2],[0,0,1,0,0],[0,0,0,0,0],[0,0,1,0,0],[0,1,0,0,0]]
dimension_vector: [1,1,1,1,1]
id: 473

adjacency_matrix: [[0,1,2,2,1],[0,0,0,0,0],[0,0,0,0,1],[0,0,0,0,1],[0,1,0,0,0]]
dimension_vector: [1,1,1,1,1]
id: 474

adjacency_matrix: [[0,1,2,2,2],[0,0,0,0,0],[0,0,0,0,0],[0,0,0,0,1],[0,1,0,0,0]]
dimension_vector: [1,1,1,1,1]
id: 475

adjacency_matrix: [[0,1,2,2,3],[0,0,0,0,0],[0,0,0,0,0],[0,0,0,0,0],[0,1,0,0,0]]
dimension_vector: [1,1,1,1,1]
id: 476

adjacency_matrix: [[0,1,2,2,2],[0,0,0,0,0],[0,0,0,1,0],[0,0,0,0,0],[0,1,0,0,0]]
dimension_vector: [1,1,1,1,1]
id: 477

adjacency_matrix: [[0,1,2,2,2],[0,0,0,1,0],[0,0,0,0,0],[0,0,0,0,0],[0,1,0,0,0]]
dimension_vector: [1,1,1,1,1]
id: 478

adjacency_matrix: [[0,1,2,3,2],[0,0,0,0,0],[0,0,0,0,0],[0,0,0,0,0],[0,1,0,0,0]]
dimension_vector: [1,1,1,1,1]
id: 479

adjacency_matrix: [[0,1,2,2,2],[0,0,0,0,0],[0,0,0,0,0],[0,1,0,0,0],[0,1,0,0,0]]
dimension_vector: [1,1,1,1,1]
id: 480

adjacency_matrix: [[0,2,2,2,2],[0,0,0,0,0],[0,0,0,0,0],[0,0,0,0,1],[0,0,0,0,0]]
dimension_vector: [1,1,1,1,1]
id: 481

adjacency_matrix: [[0,2,2,2,3],[0,0,0,0,0],[0,0,0,0,0],[0,0,0,0,0],[0,0,0,0,0]]
dimension_vector: [1,1,1,1,1]
id: 482

adjacency_matrix: [[0,0,0,0,3],[0,0,0,0,0],[0,0,0,2,0],[0,0,0,0,0],[0,1,1,0,0]]
dimension_vector: [1,1,1,1,2]
id: 483

adjacency_matrix: [[0,0,0,0,3],[0,0,0,1,0],[0,0,0,1,0],[0,0,0,0,0],[0,1,1,0,0]]
dimension_vector: [1,1,1,1,2]
id: 484

adjacency_matrix: [[0,0,0,1,3],[0,0,0,0,0],[0,0,0,1,0],[0,0,0,0,0],[0,1,1,0,0]]
dimension_vector: [1,1,1,1,2]
id: 485

adjacency_matrix: [[0,0,0,2,0],[0,0,0,0,0],[0,0,0,0,0],[0,0,0,0,3],[0,1,1,0,0]]
dimension_vector: [1,1,1,1,2]
id: 486

adjacency_matrix: [[0,0,0,2,3],[0,0,0,0,0],[0,0,0,0,0],[0,0,0,0,0],[0,1,1,0,0]]
dimension_vector: [1,1,1,1,2]
id: 487

adjacency_matrix: [[0,0,0,0,3],[0,0,0,2,0],[0,0,0,0,0],[0,0,2,0,0],[0,1,0,0,0]]
dimension_vector: [1,1,1,1,2]
id: 488

adjacency_matrix: [[0,0,0,1,3],[0,0,0,1,0],[0,0,0,0,0],[0,0,2,0,0],[0,1,0,0,0]]
dimension_vector: [1,1,1,1,2]
id: 489

adjacency_matrix: [[0,0,0,2,0],[0,0,0,0,0],[0,0,0,0,0],[0,0,2,0,3],[0,1,0,0,0]]
dimension_vector: [1,1,1,1,2]
id: 490

adjacency_matrix: [[0,0,0,2,0],[0,0,0,0,0],[0,0,0,0,3],[0,0,2,0,0],[0,1,0,0,0]]
dimension_vector: [1,1,1,1,2]
id: 491

adjacency_matrix: [[0,0,0,2,3],[0,0,0,0,0],[0,0,0,0,0],[0,0,2,0,0],[0,1,0,0,0]]
dimension_vector: [1,1,1,1,2]
id: 492

adjacency_matrix: [[0,0,0,0,3],[0,0,1,2,0],[0,0,0,0,0],[0,0,1,0,0],[0,1,0,0,0]]
dimension_vector: [1,1,1,1,2]
id: 493

adjacency_matrix: [[0,0,0,2,0],[0,0,1,0,0],[0,0,0,0,0],[0,0,1,0,3],[0,1,0,0,0]]
dimension_vector: [1,1,1,1,2]
id: 494

adjacency_matrix: [[0,0,0,2,3],[0,0,1,0,0],[0,0,0,0,0],[0,0,1,0,0],[0,1,0,0,0]]
dimension_vector: [1,1,1,1,2]
id: 495

adjacency_matrix: [[0,0,0,0,3],[0,0,2,2,0],[0,0,0,0,0],[0,0,0,0,0],[0,1,0,0,0]]
dimension_vector: [1,1,1,1,2]
id: 496

adjacency_matrix: [[0,0,0,1,3],[0,0,2,0,0],[0,0,0,1,0],[0,0,0,0,0],[0,1,0,0,0]]
dimension_vector: [1,1,1,1,2]
id: 497

adjacency_matrix: [[0,0,0,1,3],[0,0,2,1,0],[0,0,0,0,0],[0,0,0,0,0],[0,1,0,0,0]]
dimension_vector: [1,1,1,1,2]
id: 498

adjacency_matrix: [[0,0,0,2,0],[0,0,2,0,0],[0,0,0,0,0],[0,0,0,0,3],[0,1,0,0,0]]
dimension_vector: [1,1,1,1,2]
id: 499

adjacency_matrix: [[0,0,0,2,3],[0,0,2,0,0],[0,0,0,0,0],[0,0,0,0,0],[0,1,0,0,0]]
dimension_vector: [1,1,1,1,2]
id: 500

adjacency_matrix: [[0,0,1,1,3],[0,0,0,1,0],[0,0,0,0,0],[0,0,1,0,0],[0,1,0,0,0]]
dimension_vector: [1,1,1,1,2]
id: 501

adjacency_matrix: [[0,0,1,2,0],[0,0,0,0,0],[0,0,0,0,0],[0,0,1,0,3],[0,1,0,0,0]]
dimension_vector: [1,1,1,1,2]
id: 502

adjacency_matrix: [[0,0,1,2,0],[0,0,0,0,0],[0,0,0,0,3],[0,0,1,0,0],[0,1,0,0,0]]
dimension_vector: [1,1,1,1,2]
id: 503

adjacency_matrix: [[0,0,1,2,3],[0,0,0,0,0],[0,0,0,0,0],[0,0,1,0,0],[0,1,0,0,0]]
dimension_vector: [1,1,1,1,2]
id: 504

adjacency_matrix: [[0,0,1,2,0],[0,0,1,0,0],[0,0,0,0,0],[0,0,0,0,3],[0,1,0,0,0]]
dimension_vector: [1,1,1,1,2]
id: 505

adjacency_matrix: [[0,0,1,2,3],[0,0,1,0,0],[0,0,0,0,0],[0,0,0,0,0],[0,1,0,0,0]]
dimension_vector: [1,1,1,1,2]
id: 506

adjacency_matrix: [[0,0,2,2,0],[0,0,0,0,0],[0,0,0,0,0],[0,0,0,0,3],[0,1,0,0,0]]
dimension_vector: [1,1,1,1,2]
id: 507

adjacency_matrix: [[0,0,2,2,3],[0,0,0,0,0],[0,0,0,0,0],[0,0,0,0,0],[0,1,0,0,0]]
dimension_vector: [1,1,1,1,2]
id: 508

adjacency_matrix: [[0,0,0,2,0],[0,0,0,0,0],[0,0,0,0,0],[0,2,2,0,3],[0,0,0,0,0]]
dimension_vector: [1,1,1,1,2]
id: 509

adjacency_matrix: [[0,0,0,2,0],[0,0,0,0,0],[0,0,0,0,3],[0,2,2,0,0],[0,0,0,0,0]]
dimension_vector: [1,1,1,1,2]
id: 510

adjacency_matrix: [[0,0,0,2,3],[0,0,0,0,0],[0,0,0,0,0],[0,2,2,0,0],[0,0,0,0,0]]
dimension_vector: [1,1,1,1,2]
id: 511

adjacency_matrix: [[0,0,0,2,0],[0,0,1,0,0],[0,0,0,0,0],[0,2,1,0,3],[0,0,0,0,0]]
dimension_vector: [1,1,1,1,2]
id: 512

adjacency_matrix: [[0,0,0,2,0],[0,0,1,0,0],[0,0,0,0,3],[0,2,1,0,0],[0,0,0,0,0]]
dimension_vector: [1,1,1,1,2]
id: 513

adjacency_matrix: [[0,0,0,2,0],[0,0,1,0,3],[0,0,0,0,0],[0,2,1,0,0],[0,0,0,0,0]]
dimension_vector: [1,1,1,1,2]
id: 514

adjacency_matrix: [[0,0,0,2,3],[0,0,1,0,0],[0,0,0,0,0],[0,2,1,0,0],[0,0,0,0,0]]
dimension_vector: [1,1,1,1,2]
id: 515

adjacency_matrix: [[0,0,0,2,0],[0,0,2,0,0],[0,0,0,0,0],[0,2,0,0,3],[0,0,0,0,0]]
dimension_vector: [1,1,1,1,2]
id: 516

adjacency_matrix: [[0,0,0,2,0],[0,0,2,0,0],[0,0,0,0,3],[0,2,0,0,0],[0,0,0,0,0]]
dimension_vector: [1,1,1,1,2]
id: 517

adjacency_matrix: [[0,0,0,2,0],[0,0,2,0,3],[0,0,0,0,0],[0,2,0,0,0],[0,0,0,0,0]]
dimension_vector: [1,1,1,1,2]
id: 518

adjacency_matrix: [[0,0,0,2,3],[0,0,2,0,0],[0,0,0,0,0],[0,2,0,0,0],[0,0,0,0,0]]
dimension_vector: [1,1,1,1,2]
id: 519

adjacency_matrix: [[0,0,1,2,0],[0,0,0,0,0],[0,0,0,0,0],[0,2,1,0,3],[0,0,0,0,0]]
dimension_vector: [1,1,1,1,2]
id: 520

adjacency_matrix: [[0,0,1,2,0],[0,0,0,0,0],[0,0,0,0,3],[0,2,1,0,0],[0,0,0,0,0]]
dimension_vector: [1,1,1,1,2]
id: 521

adjacency_matrix: [[0,0,1,2,0],[0,0,0,0,3],[0,0,0,0,0],[0,2,1,0,0],[0,0,0,0,0]]
dimension_vector: [1,1,1,1,2]
id: 522

adjacency_matrix: [[0,0,1,2,3],[0,0,0,0,0],[0,0,0,0,0],[0,2,1,0,0],[0,0,0,0,0]]
dimension_vector: [1,1,1,1,2]
id: 523

adjacency_matrix: [[0,0,1,2,0],[0,0,1,0,0],[0,0,0,0,0],[0,2,0,0,3],[0,0,0,0,0]]
dimension_vector: [1,1,1,1,2]
id: 524

adjacency_matrix: [[0,0,1,2,0],[0,0,1,0,0],[0,0,0,0,3],[0,2,0,0,0],[0,0,0,0,0]]
dimension_vector: [1,1,1,1,2]
id: 525

adjacency_matrix: [[0,0,1,2,0],[0,0,1,0,3],[0,0,0,0,0],[0,2,0,0,0],[0,0,0,0,0]]
dimension_vector: [1,1,1,1,2]
id: 526

adjacency_matrix: [[0,0,1,2,3],[0,0,1,0,0],[0,0,0,0,0],[0,2,0,0,0],[0,0,0,0,0]]
dimension_vector: [1,1,1,1,2]
id: 527

adjacency_matrix: [[0,0,2,1,0],[0,0,0,0,0],[0,0,0,1,0],[0,2,0,0,3],[0,0,0,0,0]]
dimension_vector: [1,1,1,1,2]
id: 528

adjacency_matrix: [[0,0,2,1,0],[0,0,0,0,0],[0,0,0,1,3],[0,2,0,0,0],[0,0,0,0,0]]
dimension_vector: [1,1,1,1,2]
id: 529

adjacency_matrix: [[0,0,2,1,0],[0,0,0,0,3],[0,0,0,1,0],[0,2,0,0,0],[0,0,0,0,0]]
dimension_vector: [1,1,1,1,2]
id: 530

adjacency_matrix: [[0,0,2,1,3],[0,0,0,0,0],[0,0,0,1,0],[0,2,0,0,0],[0,0,0,0,0]]
dimension_vector: [1,1,1,1,2]
id: 531

adjacency_matrix: [[0,0,2,2,0],[0,0,0,0,0],[0,0,0,0,0],[0,2,0,0,3],[0,0,0,0,0]]
dimension_vector: [1,1,1,1,2]
id: 532

adjacency_matrix: [[0,0,2,2,0],[0,0,0,0,0],[0,0,0,0,3],[0,2,0,0,0],[0,0,0,0,0]]
dimension_vector: [1,1,1,1,2]
id: 533

adjacency_matrix: [[0,0,2,2,0],[0,0,0,0,3],[0,0,0,0,0],[0,2,0,0,0],[0,0,0,0,0]]
dimension_vector: [1,1,1,1,2]
id: 534

adjacency_matrix: [[0,0,2,2,3],[0,0,0,0,0],[0,0,0,0,0],[0,2,0,0,0],[0,0,0,0,0]]
dimension_vector: [1,1,1,1,2]
id: 535

adjacency_matrix: [[0,0,2,2,0],[0,0,0,0,0],[0,1,0,0,0],[0,1,0,0,3],[0,0,0,0,0]]
dimension_vector: [1,1,1,1,2]
id: 536

adjacency_matrix: [[0,0,2,2,0],[0,0,0,0,3],[0,1,0,0,0],[0,1,0,0,0],[0,0,0,0,0]]
dimension_vector: [1,1,1,1,2]
id: 537

adjacency_matrix: [[0,0,2,2,3],[0,0,0,0,0],[0,1,0,0,0],[0,1,0,0,0],[0,0,0,0,0]]
dimension_vector: [1,1,1,1,2]
id: 538

adjacency_matrix: [[0,1,1,2,0],[0,0,1,0,0],[0,0,0,0,0],[0,1,0,0,3],[0,0,0,0,0]]
dimension_vector: [1,1,1,1,2]
id: 539

adjacency_matrix: [[0,1,1,2,0],[0,0,1,0,0],[0,0,0,0,3],[0,1,0,0,0],[0,0,0,0,0]]
dimension_vector: [1,1,1,1,2]
id: 540

adjacency_matrix: [[0,1,1,2,0],[0,0,1,0,3],[0,0,0,0,0],[0,1,0,0,0],[0,0,0,0,0]]
dimension_vector: [1,1,1,1,2]
id: 541

adjacency_matrix: [[0,1,1,2,3],[0,0,1,0,0],[0,0,0,0,0],[0,1,0,0,0],[0,0,0,0,0]]
dimension_vector: [1,1,1,1,2]
id: 542

adjacency_matrix: [[0,1,2,2,0],[0,0,0,0,0],[0,0,0,0,0],[0,1,0,0,3],[0,0,0,0,0]]
dimension_vector: [1,1,1,1,2]
id: 543

adjacency_matrix: [[0,1,2,2,0],[0,0,0,0,0],[0,0,0,0,3],[0,1,0,0,0],[0,0,0,0,0]]
dimension_vector: [1,1,1,1,2]
id: 544

adjacency_matrix: [[0,1,2,2,0],[0,0,0,0,3],[0,0,0,0,0],[0,1,0,0,0],[0,0,0,0,0]]
dimension_vector: [1,1,1,1,2]
id: 545

adjacency_matrix: [[0,1,2,2,3],[0,0,0,0,0],[0,0,0,0,0],[0,1,0,0,0],[0,0,0,0,0]]
dimension_vector: [1,1,1,1,2]
id: 546

adjacency_matrix: [[0,2,2,2,0],[0,0,0,0,0],[0,0,0,0,0],[0,0,0,0,3],[0,0,0,0,0]]
dimension_vector: [1,1,1,1,2]
id: 547

adjacency_matrix: [[0,2,2,2,3],[0,0,0,0,0],[0,0,0,0,0],[0,0,0,0,0],[0,0,0,0,0]]
dimension_vector: [1,1,1,1,2]
id: 548

adjacency_matrix: [[0,0,0,0,0,2],[0,0,0,0,0,0],[0,0,0,0,0,0],[0,0,0,0,0,0],[0,0,0,0,0,0],[0,2,2,2,2,0]]
dimension_vector: [1,1,1,1,1,1]
id: 549

adjacency_matrix: [[0,0,0,0,0,2],[0,0,0,0,0,0],[0,0,0,0,0,0],[0,0,0,0,1,0],[0,0,0,0,0,0],[0,2,2,2,1,0]]
dimension_vector: [1,1,1,1,1,1]
id: 550

adjacency_matrix: [[0,0,0,0,0,2],[0,0,0,0,0,0],[0,0,0,0,0,0],[0,0,0,0,2,0],[0,0,0,0,0,0],[0,2,2,2,0,0]]
dimension_vector: [1,1,1,1,1,1]
id: 551

adjacency_matrix: [[0,0,0,0,0,2],[0,0,0,0,0,0],[0,0,0,0,1,0],[0,0,0,0,1,0],[0,0,0,0,0,0],[0,2,2,2,0,0]]
dimension_vector: [1,1,1,1,1,1]
id: 552

adjacency_matrix: [[0,0,0,0,1,2],[0,0,0,0,0,0],[0,0,0,0,0,0],[0,0,0,0,0,0],[0,0,0,0,0,0],[0,2,2,2,1,0]]
dimension_vector: [1,1,1,1,1,1]
id: 553

adjacency_matrix: [[0,0,0,0,1,2],[0,0,0,0,0,0],[0,0,0,0,0,0],[0,0,0,0,1,0],[0,0,0,0,0,0],[0,2,2,2,0,0]]
dimension_vector: [1,1,1,1,1,1]
id: 554

adjacency_matrix: [[0,0,0,0,2,0],[0,0,0,0,0,0],[0,0,0,0,0,0],[0,0,0,0,0,0],[0,0,0,0,0,2],[0,2,2,2,0,0]]
dimension_vector: [1,1,1,1,1,1]
id: 555

adjacency_matrix: [[0,0,0,0,2,1],[0,0,0,0,0,0],[0,0,0,0,0,0],[0,0,0,0,0,0],[0,0,0,0,0,1],[0,2,2,2,0,0]]
dimension_vector: [1,1,1,1,1,1]
id: 556

adjacency_matrix: [[0,0,0,0,2,2],[0,0,0,0,0,0],[0,0,0,0,0,0],[0,0,0,0,0,0],[0,0,0,0,0,0],[0,2,2,2,0,0]]
dimension_vector: [1,1,1,1,1,1]
id: 557

adjacency_matrix: [[0,0,0,0,0,2],[0,0,0,0,0,0],[0,0,0,0,1,0],[0,0,0,0,0,0],[0,0,0,1,0,0],[0,2,2,1,1,0]]
dimension_vector: [1,1,1,1,1,1]
id: 558

adjacency_matrix: [[0,0,0,0,0,2],[0,0,0,0,0,0],[0,0,0,0,2,0],[0,0,0,0,0,0],[0,0,0,1,0,0],[0,2,2,1,0,0]]
dimension_vector: [1,1,1,1,1,1]
id: 559

adjacency_matrix: [[0,0,0,0,0,2],[0,0,0,0,1,0],[0,0,0,0,1,0],[0,0,0,0,0,0],[0,0,0,1,0,0],[0,2,2,1,0,0]]
dimension_vector: [1,1,1,1,1,1]
id: 560

adjacency_matrix: [[0,0,0,0,2,0],[0,0,0,0,0,0],[0,0,0,0,0,0],[0,0,0,0,0,0],[0,0,0,1,0,2],[0,2,2,1,0,0]]
dimension_vector: [1,1,1,1,1,1]
id: 561

adjacency_matrix: [[0,0,0,0,2,2],[0,0,0,0,0,0],[0,0,0,0,0,0],[0,0,0,0,0,0],[0,0,0,1,0,0],[0,2,2,1,0,0]]
dimension_vector: [1,1,1,1,1,1]
id: 562

adjacency_matrix: [[0,0,0,0,0,2],[0,0,0,0,0,0],[0,0,0,0,1,0],[0,0,0,0,0,0],[0,0,0,2,0,0],[0,2,2,0,1,0]]
dimension_vector: [1,1,1,1,1,1]
id: 563

adjacency_matrix: [[0,0,0,0,0,2],[0,0,0,0,0,0],[0,0,0,0,2,0],[0,0,0,0,0,0],[0,0,0,2,0,0],[0,2,2,0,0,0]]
dimension_vector: [1,1,1,1,1,1]
id: 564

adjacency_matrix: [[0,0,0,0,0,2],[0,0,0,0,1,0],[0,0,0,0,1,0],[0,0,0,0,0,0],[0,0,0,2,0,0],[0,2,2,0,0,0]]
dimension_vector: [1,1,1,1,1,1]
id: 565

adjacency_matrix: [[0,0,0,0,1,2],[0,0,0,0,0,0],[0,0,0,0,0,0],[0,0,0,0,0,0],[0,0,0,2,0,0],[0,2,2,0,1,0]]
dimension_vector: [1,1,1,1,1,1]
id: 566

adjacency_matrix: [[0,0,0,0,1,2],[0,0,0,0,0,0],[0,0,0,0,1,0],[0,0,0,0,0,0],[0,0,0,2,0,0],[0,2,2,0,0,0]]
dimension_vector: [1,1,1,1,1,1]
id: 567

adjacency_matrix: [[0,0,0,0,2,0],[0,0,0,0,0,0],[0,0,0,0,0,0],[0,0,0,0,0,0],[0,0,0,2,0,2],[0,2,2,0,0,0]]
dimension_vector: [1,1,1,1,1,1]
id: 568

adjacency_matrix: [[0,0,0,0,2,0],[0,0,0,0,0,0],[0,0,0,0,0,0],[0,0,0,0,0,1],[0,0,0,2,0,1],[0,2,2,0,0,0]]
dimension_vector: [1,1,1,1,1,1]
id: 569

adjacency_matrix: [[0,0,0,0,2,0],[0,0,0,0,0,0],[0,0,0,0,0,0],[0,0,0,0,0,2],[0,0,0,2,0,0],[0,2,2,0,0,0]]
dimension_vector: [1,1,1,1,1,1]
id: 570

adjacency_matrix: [[0,0,0,0,2,1],[0,0,0,0,0,0],[0,0,0,0,0,0],[0,0,0,0,0,0],[0,0,0,2,0,1],[0,2,2,0,0,0]]
dimension_vector: [1,1,1,1,1,1]
id: 571

adjacency_matrix: [[0,0,0,0,2,1],[0,0,0,0,0,0],[0,0,0,0,0,0],[0,0,0,0,0,1],[0,0,0,2,0,0],[0,2,2,0,0,0]]
dimension_vector: [1,1,1,1,1,1]
id: 572

adjacency_matrix: [[0,0,0,0,2,2],[0,0,0,0,0,0],[0,0,0,0,0,0],[0,0,0,0,0,0],[0,0,0,2,0,0],[0,2,2,0,0,0]]
dimension_vector: [1,1,1,1,1,1]
id: 573

adjacency_matrix: [[0,0,0,0,0,2],[0,0,0,0,0,0],[0,0,0,1,2,0],[0,0,0,0,0,0],[0,0,0,0,0,0],[0,2,2,1,0,0]]
dimension_vector: [1,1,1,1,1,1]
id: 574

adjacency_matrix: [[0,0,0,0,0,2],[0,0,0,0,1,0],[0,0,0,1,0,0],[0,0,0,0,0,0],[0,0,0,0,0,0],[0,2,2,1,1,0]]
dimension_vector: [1,1,1,1,1,1]
id: 575

adjacency_matrix: [[0,0,0,0,0,2],[0,0,0,0,1,0],[0,0,0,1,0,0],[0,0,0,0,1,0],[0,0,0,0,0,0],[0,2,2,1,0,0]]
dimension_vector: [1,1,1,1,1,1]
id: 576

adjacency_matrix: [[0,0,0,0,0,2],[0,0,0,0,2,0],[0,0,0,1,0,0],[0,0,0,0,0,0],[0,0,0,0,0,0],[0,2,2,1,0,0]]
dimension_vector: [1,1,1,1,1,1]
id: 577

adjacency_matrix: [[0,0,0,0,1,2],[0,0,0,0,0,0],[0,0,0,1,0,0],[0,0,0,0,0,0],[0,0,0,0,0,0],[0,2,2,1,1,0]]
dimension_vector: [1,1,1,1,1,1]
id: 578

adjacency_matrix: [[0,0,0,0,1,2],[0,0,0,0,0,0],[0,0,0,1,0,0],[0,0,0,0,1,0],[0,0,0,0,0,0],[0,2,2,1,0,0]]
dimension_vector: [1,1,1,1,1,1]
id: 579

adjacency_matrix: [[0,0,0,0,1,2],[0,0,0,0,1,0],[0,0,0,1,0,0],[0,0,0,0,0,0],[0,0,0,0,0,0],[0,2,2,1,0,0]]
dimension_vector: [1,1,1,1,1,1]
id: 580

adjacency_matrix: [[0,0,0,0,2,0],[0,0,0,0,0,0],[0,0,0,1,0,0],[0,0,0,0,0,0],[0,0,0,0,0,2],[0,2,2,1,0,0]]
dimension_vector: [1,1,1,1,1,1]
id: 581

adjacency_matrix: [[0,0,0,0,2,1],[0,0,0,0,0,0],[0,0,0,1,0,0],[0,0,0,0,0,0],[0,0,0,0,0,1],[0,2,2,1,0,0]]
dimension_vector: [1,1,1,1,1,1]
id: 582

adjacency_matrix: [[0,0,0,0,2,2],[0,0,0,0,0,0],[0,0,0,1,0,0],[0,0,0,0,0,0],[0,0,0,0,0,0],[0,2,2,1,0,0]]
dimension_vector: [1,1,1,1,1,1]
id: 583

adjacency_matrix: [[0,0,0,0,0,2],[0,0,0,0,0,0],[0,0,0,1,2,0],[0,0,0,0,0,0],[0,0,0,1,0,0],[0,2,2,0,0,0]]
dimension_vector: [1,1,1,1,1,1]
id: 584

adjacency_matrix: [[0,0,0,0,0,2],[0,0,0,0,2,0],[0,0,0,1,0,0],[0,0,0,0,0,0],[0,0,0,1,0,0],[0,2,2,0,0,0]]
dimension_vector: [1,1,1,1,1,1]
id: 585

adjacency_matrix: [[0,0,0,0,2,0],[0,0,0,0,0,0],[0,0,0,1,0,0],[0,0,0,0,0,0],[0,0,0,1,0,2],[0,2,2,0,0,0]]
dimension_vector: [1,1,1,1,1,1]
id: 586

adjacency_matrix: [[0,0,0,0,2,2],[0,0,0,0,0,0],[0,0,0,1,0,0],[0,0,0,0,0,0],[0,0,0,1,0,0],[0,2,2,0,0,0]]
dimension_vector: [1,1,1,1,1,1]
id: 587

adjacency_matrix: [[0,0,0,0,0,2],[0,0,0,0,1,0],[0,0,0,2,1,0],[0,0,0,0,0,0],[0,0,0,0,0,0],[0,2,2,0,0,0]]
dimension_vector: [1,1,1,1,1,1]
id: 588

adjacency_matrix: [[0,0,0,0,0,2],[0,0,0,0,2,0],[0,0,0,2,0,0],[0,0,0,0,0,0],[0,0,0,0,0,0],[0,2,2,0,0,0]]
dimension_vector: [1,1,1,1,1,1]
id: 589

adjacency_matrix: [[0,0,0,0,1,2],[0,0,0,0,0,0],[0,0,0,2,0,0],[0,0,0,0,0,0],[0,0,0,0,0,0],[0,2,2,0,1,0]]
dimension_vector: [1,1,1,1,1,1]
id: 590

adjacency_matrix: [[0,0,0,0,1,2],[0,0,0,0,0,0],[0,0,0,2,0,0],[0,0,0,0,1,0],[0,0,0,0,0,0],[0,2,2,0,0,0]]
dimension_vector: [1,1,1,1,1,1]
id: 591

adjacency_matrix: [[0,0,0,0,1,2],[0,0,0,0,0,0],[0,0,0,2,1,0],[0,0,0,0,0,0],[0,0,0,0,0,0],[0,2,2,0,0,0]]
dimension_vector: [1,1,1,1,1,1]
id: 592

adjacency_matrix: [[0,0,0,0,1,2],[0,0,0,0,1,0],[0,0,0,2,0,0],[0,0,0,0,0,0],[0,0,0,0,0,0],[0,2,2,0,0,0]]
dimension_vector: [1,1,1,1,1,1]
id: 593

adjacency_matrix: [[0,0,0,0,2,0],[0,0,0,0,0,0],[0,0,0,2,0,0],[0,0,0,0,0,0],[0,0,0,0,0,2],[0,2,2,0,0,0]]
dimension_vector: [1,1,1,1,1,1]
id: 594

adjacency_matrix: [[0,0,0,0,2,1],[0,0,0,0,0,0],[0,0,0,2,0,0],[0,0,0,0,0,0],[0,0,0,0,0,1],[0,2,2,0,0,0]]
dimension_vector: [1,1,1,1,1,1]
id: 595

adjacency_matrix: [[0,0,0,0,2,2],[0,0,0,0,0,0],[0,0,0,2,0,0],[0,0,0,0,0,0],[0,0,0,0,0,0],[0,2,2,0,0,0]]
dimension_vector: [1,1,1,1,1,1]
id: 596

adjacency_matrix: [[0,0,0,0,1,2],[0,0,0,1,0,0],[0,0,0,1,0,0],[0,0,0,0,0,0],[0,0,0,0,0,0],[0,2,2,0,1,0]]
dimension_vector: [1,1,1,1,1,1]
id: 597

adjacency_matrix: [[0,0,0,0,1,2],[0,0,0,1,0,0],[0,0,0,1,0,0],[0,0,0,0,1,0],[0,0,0,0,0,0],[0,2,2,0,0,0]]
dimension_vector: [1,1,1,1,1,1]
id: 598

adjacency_matrix: [[0,0,0,0,2,0],[0,0,0,1,0,0],[0,0,0,1,0,0],[0,0,0,0,0,0],[0,0,0,0,0,2],[0,2,2,0,0,0]]
dimension_vector: [1,1,1,1,1,1]
id: 599

adjacency_matrix: [[0,0,0,0,2,1],[0,0,0,1,0,0],[0,0,0,1,0,0],[0,0,0,0,0,0],[0,0,0,0,0,1],[0,2,2,0,0,0]]
dimension_vector: [1,1,1,1,1,1]
id: 600

adjacency_matrix: [[0,0,0,0,2,2],[0,0,0,1,0,0],[0,0,0,1,0,0],[0,0,0,0,0,0],[0,0,0,0,0,0],[0,2,2,0,0,0]]
dimension_vector: [1,1,1,1,1,1]
id: 601

adjacency_matrix: [[0,0,0,1,1,2],[0,0,0,0,0,0],[0,0,0,0,0,0],[0,0,0,0,1,0],[0,0,0,0,0,0],[0,2,2,1,0,0]]
dimension_vector: [1,1,1,1,1,1]
id: 602

adjacency_matrix: [[0,0,0,1,2,0],[0,0,0,0,0,0],[0,0,0,0,0,0],[0,0,0,0,0,0],[0,0,0,0,0,2],[0,2,2,1,0,0]]
dimension_vector: [1,1,1,1,1,1]
id: 603

adjacency_matrix: [[0,0,0,1,2,1],[0,0,0,0,0,0],[0,0,0,0,0,0],[0,0,0,0,0,0],[0,0,0,0,0,1],[0,2,2,1,0,0]]
dimension_vector: [1,1,1,1,1,1]
id: 604

adjacency_matrix: [[0,0,0,1,2,2],[0,0,0,0,0,0],[0,0,0,0,0,0],[0,0,0,0,0,0],[0,0,0,0,0,0],[0,2,2,1,0,0]]
dimension_vector: [1,1,1,1,1,1]
id: 605

adjacency_matrix: [[0,0,0,1,1,2],[0,0,0,0,0,0],[0,0,0,0,1,0],[0,0,0,0,0,0],[0,0,0,1,0,0],[0,2,2,0,0,0]]
dimension_vector: [1,1,1,1,1,1]
id: 606

adjacency_matrix: [[0,0,0,1,2,0],[0,0,0,0,0,0],[0,0,0,0,0,0],[0,0,0,0,0,0],[0,0,0,1,0,2],[0,2,2,0,0,0]]
dimension_vector: [1,1,1,1,1,1]
id: 607

adjacency_matrix: [[0,0,0,1,2,0],[0,0,0,0,0,0],[0,0,0,0,0,0],[0,0,0,0,0,2],[0,0,0,1,0,0],[0,2,2,0,0,0]]
dimension_vector: [1,1,1,1,1,1]
id: 608

adjacency_matrix: [[0,0,0,1,2,1],[0,0,0,0,0,0],[0,0,0,0,0,0],[0,0,0,0,0,1],[0,0,0,1,0,0],[0,2,2,0,0,0]]
dimension_vector: [1,1,1,1,1,1]
id: 609

adjacency_matrix: [[0,0,0,1,2,2],[0,0,0,0,0,0],[0,0,0,0,0,0],[0,0,0,0,0,0],[0,0,0,1,0,0],[0,2,2,0,0,0]]
dimension_vector: [1,1,1,1,1,1]
id: 610

adjacency_matrix: [[0,0,0,1,2,0],[0,0,0,0,0,0],[0,0,0,1,0,0],[0,0,0,0,0,0],[0,0,0,0,0,2],[0,2,2,0,0,0]]
dimension_vector: [1,1,1,1,1,1]
id: 611

adjacency_matrix: [[0,0,0,1,2,1],[0,0,0,0,0,0],[0,0,0,1,0,0],[0,0,0,0,0,0],[0,0,0,0,0,1],[0,2,2,0,0,0]]
dimension_vector: [1,1,1,1,1,1]
id: 612

adjacency_matrix: [[0,0,0,1,2,2],[0,0,0,0,0,0],[0,0,0,1,0,0],[0,0,0,0,0,0],[0,0,0,0,0,0],[0,2,2,0,0,0]]
dimension_vector: [1,1,1,1,1,1]
id: 613

adjacency_matrix: [[0,0,0,2,2,0],[0,0,0,0,0,0],[0,0,0,0,0,0],[0,0,0,0,0,0],[0,0,0,0,0,2],[0,2,2,0,0,0]]
dimension_vector: [1,1,1,1,1,1]
id: 614

adjacency_matrix: [[0,0,0,2,2,0],[0,0,0,0,0,0],[0,0,0,0,0,0],[0,0,0,0,0,1],[0,0,0,0,0,1],[0,2,2,0,0,0]]
dimension_vector: [1,1,1,1,1,1]
id: 615

adjacency_matrix: [[0,0,0,2,2,1],[0,0,0,0,0,0],[0,0,0,0,0,0],[0,0,0,0,0,0],[0,0,0,0,0,1],[0,2,2,0,0,0]]
dimension_vector: [1,1,1,1,1,1]
id: 616

adjacency_matrix: [[0,0,0,2,2,2],[0,0,0,0,0,0],[0,0,0,0,0,0],[0,0,0,0,0,0],[0,0,0,0,0,0],[0,2,2,0,0,0]]
dimension_vector: [1,1,1,1,1,1]
id: 617

adjacency_matrix: [[0,0,0,0,0,2],[0,0,0,0,1,0],[0,0,0,0,0,0],[0,0,0,0,0,0],[0,0,1,2,0,0],[0,2,1,0,1,0]]
dimension_vector: [1,1,1,1,1,1]
id: 618

adjacency_matrix: [[0,0,0,0,0,2],[0,0,0,0,2,0],[0,0,0,0,0,0],[0,0,0,0,0,0],[0,0,1,2,0,0],[0,2,1,0,0,0]]
dimension_vector: [1,1,1,1,1,1]
id: 619

adjacency_matrix: [[0,0,0,0,2,2],[0,0,0,0,0,0],[0,0,0,0,0,0],[0,0,0,0,0,0],[0,0,1,2,0,0],[0,2,1,0,0,0]]
dimension_vector: [1,1,1,1,1,1]
id: 620

adjacency_matrix: [[0,0,0,0,0,2],[0,0,0,0,1,0],[0,0,0,1,0,0],[0,0,0,0,0,0],[0,0,1,0,0,0],[0,2,1,1,1,0]]
dimension_vector: [1,1,1,1,1,1]
id: 621

adjacency_matrix: [[0,0,0,0,0,2],[0,0,0,0,2,0],[0,0,0,1,0,0],[0,0,0,0,0,0],[0,0,1,0,0,0],[0,2,1,1,0,0]]
dimension_vector: [1,1,1,1,1,1]
id: 622

adjacency_matrix: [[0,0,0,0,2,0],[0,0,0,0,0,0],[0,0,0,1,0,0],[0,0,0,0,0,0],[0,0,1,1,0,2],[0,2,1,0,0,0]]
dimension_vector: [1,1,1,1,1,1]
id: 623

adjacency_matrix: [[0,0,0,0,0,2],[0,0,0,0,1,0],[0,0,0,2,0,0],[0,0,0,0,0,0],[0,0,1,0,0,0],[0,2,1,0,1,0]]
dimension_vector: [1,1,1,1,1,1]
id: 624

adjacency_matrix: [[0,0,0,0,0,2],[0,0,0,0,2,0],[0,0,0,2,0,0],[0,0,0,0,0,0],[0,0,1,0,0,0],[0,2,1,0,0,0]]
dimension_vector: [1,1,1,1,1,1]
id: 625

adjacency_matrix: [[0,0,0,0,2,0],[0,0,0,0,0,0],[0,0,0,2,0,0],[0,0,0,0,0,0],[0,0,1,0,0,2],[0,2,1,0,0,0]]
dimension_vector: [1,1,1,1,1,1]
id: 626

adjacency_matrix: [[0,0,0,0,2,2],[0,0,0,0,0,0],[0,0,0,2,0,0],[0,0,0,0,0,0],[0,0,1,0,0,0],[0,2,1,0,0,0]]
dimension_vector: [1,1,1,1,1,1]
id: 627

adjacency_matrix: [[0,0,0,0,0,2],[0,0,0,1,0,0],[0,0,0,0,0,0],[0,0,0,0,2,0],[0,0,1,0,0,0],[0,2,1,1,0,0]]
dimension_vector: [1,1,1,1,1,1]
id: 628

adjacency_matrix: [[0,0,0,0,2,0],[0,0,0,1,0,0],[0,0,0,0,0,0],[0,0,0,0,0,0],[0,0,1,0,0,2],[0,2,1,1,0,0]]
dimension_vector: [1,1,1,1,1,1]
id: 629

adjacency_matrix: [[0,0,0,0,2,2],[0,0,0,1,0,0],[0,0,0,0,0,0],[0,0,0,0,0,0],[0,0,1,0,0,0],[0,2,1,1,0,0]]
dimension_vector: [1,1,1,1,1,1]
id: 630

adjacency_matrix: [[0,0,0,0,0,2],[0,0,0,2,0,0],[0,0,0,0,0,0],[0,0,0,0,2,0],[0,0,1,0,0,0],[0,2,1,0,0,0]]
dimension_vector: [1,1,1,1,1,1]
id: 631

adjacency_matrix: [[0,0,0,0,0,2],[0,0,0,2,1,0],[0,0,0,0,0,0],[0,0,0,0,1,0],[0,0,1,0,0,0],[0,2,1,0,0,0]]
dimension_vector: [1,1,1,1,1,1]
id: 632

adjacency_matrix: [[0,0,0,0,2,0],[0,0,0,2,0,0],[0,0,0,0,0,0],[0,0,0,0,0,0],[0,0,1,0,0,2],[0,2,1,0,0,0]]
dimension_vector: [1,1,1,1,1,1]
id: 633

adjacency_matrix: [[0,0,0,0,2,2],[0,0,0,2,0,0],[0,0,0,0,0,0],[0,0,0,0,0,0],[0,0,1,0,0,0],[0,2,1,0,0,0]]
dimension_vector: [1,1,1,1,1,1]
id: 634

adjacency_matrix: [[0,0,0,1,0,2],[0,0,0,0,1,0],[0,0,0,0,0,0],[0,0,0,0,0,0],[0,0,1,0,0,0],[0,2,1,1,1,0]]
dimension_vector: [1,1,1,1,1,1]
id: 635

adjacency_matrix: [[0,0,0,1,0,2],[0,0,0,0,2,0],[0,0,0,0,0,0],[0,0,0,0,0,0],[0,0,1,0,0,0],[0,2,1,1,0,0]]
dimension_vector: [1,1,1,1,1,1]
id: 636

adjacency_matrix: [[0,0,0,1,2,0],[0,0,0,0,0,0],[0,0,0,0,0,0],[0,0,0,0,0,0],[0,0,1,1,0,2],[0,2,1,0,0,0]]
dimension_vector: [1,1,1,1,1,1]
id: 637

adjacency_matrix: [[0,0,0,1,0,2],[0,0,0,0,1,0],[0,0,0,1,0,0],[0,0,0,0,0,0],[0,0,1,0,0,0],[0,2,1,0,1,0]]
dimension_vector: [1,1,1,1,1,1]
id: 638

adjacency_matrix: [[0,0,0,1,0,2],[0,0,0,0,2,0],[0,0,0,1,0,0],[0,0,0,0,0,0],[0,0,1,0,0,0],[0,2,1,0,0,0]]
dimension_vector: [1,1,1,1,1,1]
id: 639

adjacency_matrix: [[0,0,0,1,2,0],[0,0,0,0,0,0],[0,0,0,1,0,0],[0,0,0,0,0,0],[0,0,1,0,0,2],[0,2,1,0,0,0]]
dimension_vector: [1,1,1,1,1,1]
id: 640

adjacency_matrix: [[0,0,0,1,2,2],[0,0,0,0,0,0],[0,0,0,1,0,0],[0,0,0,0,0,0],[0,0,1,0,0,0],[0,2,1,0,0,0]]
dimension_vector: [1,1,1,1,1,1]
id: 641

adjacency_matrix: [[0,0,0,2,0,0],[0,0,0,0,0,0],[0,0,0,0,0,0],[0,0,0,0,2,0],[0,0,1,0,0,2],[0,2,1,0,0,0]]
dimension_vector: [1,1,1,1,1,1]
id: 642

adjacency_matrix: [[0,0,0,2,0,2],[0,0,0,0,0,0],[0,0,0,0,0,0],[0,0,0,0,2,0],[0,0,1,0,0,0],[0,2,1,0,0,0]]
dimension_vector: [1,1,1,1,1,1]
id: 643

adjacency_matrix: [[0,0,0,2,0,0],[0,0,0,0,1,0],[0,0,0,0,0,0],[0,0,0,0,0,2],[0,0,1,0,0,0],[0,2,1,0,1,0]]
dimension_vector: [1,1,1,1,1,1]
id: 644

adjacency_matrix: [[0,0,0,2,0,1],[0,0,0,0,1,0],[0,0,0,0,0,0],[0,0,0,0,0,1],[0,0,1,0,0,0],[0,2,1,0,1,0]]
dimension_vector: [1,1,1,1,1,1]
id: 645

adjacency_matrix: [[0,0,0,2,0,2],[0,0,0,0,1,0],[0,0,0,0,0,0],[0,0,0,0,0,0],[0,0,1,0,0,0],[0,2,1,0,1,0]]
dimension_vector: [1,1,1,1,1,1]
id: 646

adjacency_matrix: [[0,0,0,2,0,0],[0,0,0,0,2,0],[0,0,0,0,0,0],[0,0,0,0,0,2],[0,0,1,0,0,0],[0,2,1,0,0,0]]
dimension_vector: [1,1,1,1,1,1]
id: 647

adjacency_matrix: [[0,0,0,2,0,1],[0,0,0,0,2,0],[0,0,0,0,0,0],[0,0,0,0,0,1],[0,0,1,0,0,0],[0,2,1,0,0,0]]
dimension_vector: [1,1,1,1,1,1]
id: 648

adjacency_matrix: [[0,0,0,2,0,2],[0,0,0,0,2,0],[0,0,0,0,0,0],[0,0,0,0,0,0],[0,0,1,0,0,0],[0,2,1,0,0,0]]
dimension_vector: [1,1,1,1,1,1]
id: 649

adjacency_matrix: [[0,0,0,2,1,0],[0,0,0,0,0,0],[0,0,0,0,0,0],[0,0,0,0,1,0],[0,0,1,0,0,2],[0,2,1,0,0,0]]
dimension_vector: [1,1,1,1,1,1]
id: 650

adjacency_matrix: [[0,0,0,2,1,2],[0,0,0,0,0,0],[0,0,0,0,0,0],[0,0,0,0,1,0],[0,0,1,0,0,0],[0,2,1,0,0,0]]
dimension_vector: [1,1,1,1,1,1]
id: 651

adjacency_matrix: [[0,0,0,2,2,0],[0,0,0,0,0,0],[0,0,0,0,0,0],[0,0,0,0,0,0],[0,0,1,0,0,2],[0,2,1,0,0,0]]
dimension_vector: [1,1,1,1,1,1]
id: 652

adjacency_matrix: [[0,0,0,2,2,0],[0,0,0,0,0,0],[0,0,0,0,0,0],[0,0,0,0,0,2],[0,0,1,0,0,0],[0,2,1,0,0,0]]
dimension_vector: [1,1,1,1,1,1]
id: 653

adjacency_matrix: [[0,0,0,2,2,1],[0,0,0,0,0,0],[0,0,0,0,0,0],[0,0,0,0,0,1],[0,0,1,0,0,0],[0,2,1,0,0,0]]
dimension_vector: [1,1,1,1,1,1]
id: 654

adjacency_matrix: [[0,0,0,2,2,2],[0,0,0,0,0,0],[0,0,0,0,0,0],[0,0,0,0,0,0],[0,0,1,0,0,0],[0,2,1,0,0,0]]
dimension_vector: [1,1,1,1,1,1]
id: 655

adjacency_matrix: [[0,0,0,0,0,2],[0,0,0,0,1,0],[0,0,0,1,0,0],[0,0,0,0,0,0],[0,0,2,1,0,0],[0,2,0,0,1,0]]
dimension_vector: [1,1,1,1,1,1]
id: 656

adjacency_matrix: [[0,0,0,0,0,2],[0,0,0,0,2,0],[0,0,0,1,0,0],[0,0,0,0,0,0],[0,0,2,1,0,0],[0,2,0,0,0,0]]
dimension_vector: [1,1,1,1,1,1]
id: 657

adjacency_matrix: [[0,0,0,0,1,2],[0,0,0,0,0,0],[0,0,0,1,0,0],[0,0,0,0,0,0],[0,0,2,1,0,0],[0,2,0,0,1,0]]
dimension_vector: [1,1,1,1,1,1]
id: 658

adjacency_matrix: [[0,0,0,0,1,2],[0,0,0,0,1,0],[0,0,0,1,0,0],[0,0,0,0,0,0],[0,0,2,1,0,0],[0,2,0,0,0,0]]
dimension_vector: [1,1,1,1,1,1]
id: 659

adjacency_matrix: [[0,0,0,0,2,0],[0,0,0,0,0,0],[0,0,0,1,0,0],[0,0,0,0,0,2],[0,0,2,1,0,0],[0,2,0,0,0,0]]
dimension_vector: [1,1,1,1,1,1]
id: 660

adjacency_matrix: [[0,0,0,0,2,1],[0,0,0,0,0,0],[0,0,0,1,0,0],[0,0,0,0,0,0],[0,0,2,1,0,1],[0,2,0,0,0,0]]
dimension_vector: [1,1,1,1,1,1]
id: 661

adjacency_matrix: [[0,0,0,0,2,1],[0,0,0,0,0,0],[0,0,0,1,0,0],[0,0,0,0,0,1],[0,0,2,1,0,0],[0,2,0,0,0,0]]
dimension_vector: [1,1,1,1,1,1]
id: 662

adjacency_matrix: [[0,0,0,0,2,2],[0,0,0,0,0,0],[0,0,0,1,0,0],[0,0,0,0,0,0],[0,0,2,1,0,0],[0,2,0,0,0,0]]
dimension_vector: [1,1,1,1,1,1]
id: 663

adjacency_matrix: [[0,0,0,0,0,2],[0,0,0,0,2,0],[0,0,0,2,0,0],[0,0,0,0,0,0],[0,0,2,0,0,0],[0,2,0,0,0,0]]
dimension_vector: [1,1,1,1,1,1]
id: 664

adjacency_matrix: [[0,0,0,0,1,2],[0,0,0,0,0,0],[0,0,0,2,0,0],[0,0,0,0,0,0],[0,0,2,0,0,0],[0,2,0,0,1,0]]
dimension_vector: [1,1,1,1,1,1]
id: 665

adjacency_matrix: [[0,0,0,0,1,2],[0,0,0,0,1,0],[0,0,0,2,0,0],[0,0,0,0,0,0],[0,0,2,0,0,0],[0,2,0,0,0,0]]
dimension_vector: [1,1,1,1,1,1]
id: 666

adjacency_matrix: [[0,0,0,0,2,0],[0,0,0,0,0,0],[0,0,0,2,0,1],[0,0,0,0,0,1],[0,0,2,0,0,0],[0,2,0,0,0,0]]
dimension_vector: [1,1,1,1,1,1]
id: 667

adjacency_matrix: [[0,0,0,0,2,1],[0,0,0,0,0,0],[0,0,0,2,0,0],[0,0,0,0,0,0],[0,0,2,0,0,1],[0,2,0,0,0,0]]
dimension_vector: [1,1,1,1,1,1]
id: 668

adjacency_matrix: [[0,0,0,0,2,1],[0,0,0,0,0,0],[0,0,0,2,0,0],[0,0,0,0,0,1],[0,0,2,0,0,0],[0,2,0,0,0,0]]
dimension_vector: [1,1,1,1,1,1]
id: 669

adjacency_matrix: [[0,0,0,0,2,1],[0,0,0,0,0,0],[0,0,0,2,0,1],[0,0,0,0,0,0],[0,0,2,0,0,0],[0,2,0,0,0,0]]
dimension_vector: [1,1,1,1,1,1]
id: 670

adjacency_matrix: [[0,0,0,0,2,2],[0,0,0,0,0,0],[0,0,0,2,0,0],[0,0,0,0,0,0],[0,0,2,0,0,0],[0,2,0,0,0,0]]
dimension_vector: [1,1,1,1,1,1]
id: 671

adjacency_matrix: [[0,0,0,0,2,2],[0,0,0,1,0,0],[0,0,0,1,0,0],[0,0,0,0,0,0],[0,0,2,0,0,0],[0,2,0,0,0,0]]
dimension_vector: [1,1,1,1,1,1]
id: 672

adjacency_matrix: [[0,0,0,1,0,2],[0,0,0,0,1,0],[0,0,0,0,0,0],[0,0,0,0,0,0],[0,0,2,0,0,0],[0,2,0,1,1,0]]
dimension_vector: [1,1,1,1,1,1]
id: 673

adjacency_matrix: [[0,0,0,1,0,2],[0,0,0,0,2,0],[0,0,0,0,0,0],[0,0,0,0,0,0],[0,0,2,0,0,0],[0,2,0,1,0,0]]
dimension_vector: [1,1,1,1,1,1]
id: 674

adjacency_matrix: [[0,0,0,1,1,2],[0,0,0,0,0,0],[0,0,0,0,0,0],[0,0,0,0,1,0],[0,0,2,0,0,0],[0,2,0,1,0,0]]
dimension_vector: [1,1,1,1,1,1]
id: 675

adjacency_matrix: [[0,0,0,1,2,0],[0,0,0,0,0,0],[0,0,0,0,0,1],[0,0,0,0,0,0],[0,0,2,0,0,1],[0,2,0,1,0,0]]
dimension_vector: [1,1,1,1,1,1]
id: 676

adjacency_matrix: [[0,0,0,1,2,0],[0,0,0,0,0,0],[0,0,0,0,0,2],[0,0,0,0,0,0],[0,0,2,0,0,0],[0,2,0,1,0,0]]
dimension_vector: [1,1,1,1,1,1]
id: 677

adjacency_matrix: [[0,0,0,1,2,1],[0,0,0,0,0,0],[0,0,0,0,0,0],[0,0,0,0,0,0],[0,0,2,0,0,1],[0,2,0,1,0,0]]
dimension_vector: [1,1,1,1,1,1]
id: 678

adjacency_matrix: [[0,0,0,1,2,1],[0,0,0,0,0,0],[0,0,0,0,0,1],[0,0,0,0,0,0],[0,0,2,0,0,0],[0,2,0,1,0,0]]
dimension_vector: [1,1,1,1,1,1]
id: 679

adjacency_matrix: [[0,0,0,1,2,2],[0,0,0,0,0,0],[0,0,0,0,0,0],[0,0,0,0,0,0],[0,0,2,0,0,0],[0,2,0,1,0,0]]
dimension_vector: [1,1,1,1,1,1]
id: 680

adjacency_matrix: [[0,0,0,1,0,2],[0,0,0,0,1,0],[0,0,0,1,0,0],[0,0,0,0,0,0],[0,0,2,0,0,0],[0,2,0,0,1,0]]
dimension_vector: [1,1,1,1,1,1]
id: 681

adjacency_matrix: [[0,0,0,1,0,2],[0,0,0,0,2,0],[0,0,0,1,0,0],[0,0,0,0,0,0],[0,0,2,0,0,0],[0,2,0,0,0,0]]
dimension_vector: [1,1,1,1,1,1]
id: 682

adjacency_matrix: [[0,0,0,1,1,2],[0,0,0,0,0,0],[0,0,0,1,0,0],[0,0,0,0,0,0],[0,0,2,0,0,0],[0,2,0,0,1,0]]
dimension_vector: [1,1,1,1,1,1]
id: 683

adjacency_matrix: [[0,0,0,1,1,2],[0,0,0,0,1,0],[0,0,0,1,0,0],[0,0,0,0,0,0],[0,0,2,0,0,0],[0,2,0,0,0,0]]
dimension_vector: [1,1,1,1,1,1]
id: 684

adjacency_matrix: [[0,0,0,1,2,0],[0,0,0,0,0,0],[0,0,0,1,0,2],[0,0,0,0,0,0],[0,0,2,0,0,0],[0,2,0,0,0,0]]
dimension_vector: [1,1,1,1,1,1]
id: 685

adjacency_matrix: [[0,0,0,1,2,1],[0,0,0,0,0,0],[0,0,0,1,0,0],[0,0,0,0,0,1],[0,0,2,0,0,0],[0,2,0,0,0,0]]
dimension_vector: [1,1,1,1,1,1]
id: 686

adjacency_matrix: [[0,0,0,1,2,2],[0,0,0,0,0,0],[0,0,0,1,0,0],[0,0,0,0,0,0],[0,0,2,0,0,0],[0,2,0,0,0,0]]
dimension_vector: [1,1,1,1,1,1]
id: 687

adjacency_matrix: [[0,0,0,2,0,1],[0,0,0,0,1,0],[0,0,0,0,0,0],[0,0,0,0,0,1],[0,0,2,0,0,0],[0,2,0,0,1,0]]
dimension_vector: [1,1,1,1,1,1]
id: 688

adjacency_matrix: [[0,0,0,2,0,2],[0,0,0,0,1,0],[0,0,0,0,0,0],[0,0,0,0,0,0],[0,0,2,0,0,0],[0,2,0,0,1,0]]
dimension_vector: [1,1,1,1,1,1]
id: 689

adjacency_matrix: [[0,0,0,2,0,2],[0,0,0,0,1,0],[0,0,0,0,0,0],[0,0,0,0,1,0],[0,0,2,0,0,0],[0,2,0,0,0,0]]
dimension_vector: [1,1,1,1,1,1]
id: 690

adjacency_matrix: [[0,0,0,2,0,1],[0,0,0,0,2,0],[0,0,0,0,0,0],[0,0,0,0,0,1],[0,0,2,0,0,0],[0,2,0,0,0,0]]
dimension_vector: [1,1,1,1,1,1]
id: 691

adjacency_matrix: [[0,0,0,2,0,2],[0,0,0,0,2,0],[0,0,0,0,0,0],[0,0,0,0,0,0],[0,0,2,0,0,0],[0,2,0,0,0,0]]
dimension_vector: [1,1,1,1,1,1]
id: 692

adjacency_matrix: [[0,0,0,2,1,1],[0,0,0,0,0,0],[0,0,0,0,0,0],[0,0,0,0,0,1],[0,0,2,0,0,0],[0,2,0,0,1,0]]
dimension_vector: [1,1,1,1,1,1]
id: 693

adjacency_matrix: [[0,0,0,2,1,2],[0,0,0,0,0,0],[0,0,0,0,0,0],[0,0,0,0,0,0],[0,0,2,0,0,0],[0,2,0,0,1,0]]
dimension_vector: [1,1,1,1,1,1]
id: 694

adjacency_matrix: [[0,0,0,2,1,1],[0,0,0,0,0,0],[0,0,0,0,0,1],[0,0,0,0,1,0],[0,0,2,0,0,0],[0,2,0,0,0,0]]
dimension_vector: [1,1,1,1,1,1]
id: 695

adjacency_matrix: [[0,0,0,2,1,2],[0,0,0,0,0,0],[0,0,0,0,0,0],[0,0,0,0,1,0],[0,0,2,0,0,0],[0,2,0,0,0,0]]
dimension_vector: [1,1,1,1,1,1]
id: 696

adjacency_matrix: [[0,0,0,2,1,2],[0,0,0,0,1,0],[0,0,0,0,0,0],[0,0,0,0,0,0],[0,0,2,0,0,0],[0,2,0,0,0,0]]
dimension_vector: [1,1,1,1,1,1]
id: 697

adjacency_matrix: [[0,0,0,2,2,2],[0,0,0,0,0,0],[0,0,0,0,0,0],[0,0,0,0,0,0],[0,0,2,0,0,0],[0,2,0,0,0,0]]
dimension_vector: [1,1,1,1,1,1]
id: 698

adjacency_matrix: [[0,0,0,0,2,2],[0,0,0,1,0,0],[0,0,0,0,0,0],[0,0,1,0,0,0],[0,0,1,0,0,0],[0,2,0,1,0,0]]
dimension_vector: [1,1,1,1,1,1]
id: 699

adjacency_matrix: [[0,0,0,0,2,2],[0,0,0,2,0,0],[0,0,0,0,0,0],[0,0,1,0,0,0],[0,0,1,0,0,0],[0,2,0,0,0,0]]
dimension_vector: [1,1,1,1,1,1]
id: 700

adjacency_matrix: [[0,0,0,1,2,2],[0,0,0,0,0,0],[0,0,0,0,0,0],[0,0,1,0,0,0],[0,0,1,0,0,0],[0,2,0,1,0,0]]
dimension_vector: [1,1,1,1,1,1]
id: 701

adjacency_matrix: [[0,0,0,1,2,2],[0,0,0,1,0,0],[0,0,0,0,0,0],[0,0,1,0,0,0],[0,0,1,0,0,0],[0,2,0,0,0,0]]
dimension_vector: [1,1,1,1,1,1]
id: 702

adjacency_matrix: [[0,0,0,2,2,0],[0,0,0,0,0,0],[0,0,0,0,0,2],[0,0,1,0,0,0],[0,0,1,0,0,0],[0,2,0,0,0,0]]
dimension_vector: [1,1,1,1,1,1]
id: 703

adjacency_matrix: [[0,0,0,2,2,1],[0,0,0,0,0,0],[0,0,0,0,0,1],[0,0,1,0,0,0],[0,0,1,0,0,0],[0,2,0,0,0,0]]
dimension_vector: [1,1,1,1,1,1]
id: 704

adjacency_matrix: [[0,0,0,2,2,2],[0,0,0,0,0,0],[0,0,0,0,0,0],[0,0,1,0,0,0],[0,0,1,0,0,0],[0,2,0,0,0,0]]
dimension_vector: [1,1,1,1,1,1]
id: 705

adjacency_matrix: [[0,0,0,1,1,2],[0,0,1,0,0,0],[0,0,0,0,0,0],[0,0,0,0,1,0],[0,0,0,0,0,0],[0,2,1,1,0,0]]
dimension_vector: [1,1,1,1,1,1]
id: 706

adjacency_matrix: [[0,0,0,1,2,0],[0,0,1,0,0,0],[0,0,0,0,0,0],[0,0,0,0,0,0],[0,0,0,0,0,2],[0,2,1,1,0,0]]
dimension_vector: [1,1,1,1,1,1]
id: 707

adjacency_matrix: [[0,0,0,1,2,1],[0,0,1,0,0,0],[0,0,0,0,0,0],[0,0,0,0,0,0],[0,0,0,0,0,1],[0,2,1,1,0,0]]
dimension_vector: [1,1,1,1,1,1]
id: 708

adjacency_matrix: [[0,0,0,1,2,2],[0,0,1,0,0,0],[0,0,0,0,0,0],[0,0,0,0,0,0],[0,0,0,0,0,0],[0,2,1,1,0,0]]
dimension_vector: [1,1,1,1,1,1]
id: 709

adjacency_matrix: [[0,0,0,1,1,2],[0,0,1,0,0,0],[0,0,0,0,1,0],[0,0,0,0,0,0],[0,0,0,1,0,0],[0,2,1,0,0,0]]
dimension_vector: [1,1,1,1,1,1]
id: 710

adjacency_matrix: [[0,0,0,1,2,0],[0,0,1,0,0,0],[0,0,0,0,0,0],[0,0,0,0,0,0],[0,0,0,1,0,2],[0,2,1,0,0,0]]
dimension_vector: [1,1,1,1,1,1]
id: 711

adjacency_matrix: [[0,0,0,1,2,0],[0,0,1,0,0,0],[0,0,0,0,0,0],[0,0,0,0,0,2],[0,0,0,1,0,0],[0,2,1,0,0,0]]
dimension_vector: [1,1,1,1,1,1]
id: 712

adjacency_matrix: [[0,0,0,1,2,1],[0,0,1,0,0,0],[0,0,0,0,0,0],[0,0,0,0,0,1],[0,0,0,1,0,0],[0,2,1,0,0,0]]
dimension_vector: [1,1,1,1,1,1]
id: 713

adjacency_matrix: [[0,0,0,1,2,2],[0,0,1,0,0,0],[0,0,0,0,0,0],[0,0,0,0,0,0],[0,0,0,1,0,0],[0,2,1,0,0,0]]
dimension_vector: [1,1,1,1,1,1]
id: 714

adjacency_matrix: [[0,0,0,1,2,0],[0,0,1,0,0,0],[0,0,0,1,0,0],[0,0,0,0,0,0],[0,0,0,0,0,2],[0,2,1,0,0,0]]
dimension_vector: [1,1,1,1,1,1]
id: 715

adjacency_matrix: [[0,0,0,1,2,1],[0,0,1,0,0,0],[0,0,0,1,0,0],[0,0,0,0,0,0],[0,0,0,0,0,1],[0,2,1,0,0,0]]
dimension_vector: [1,1,1,1,1,1]
id: 716

adjacency_matrix: [[0,0,0,1,2,2],[0,0,1,0,0,0],[0,0,0,1,0,0],[0,0,0,0,0,0],[0,0,0,0,0,0],[0,2,1,0,0,0]]
dimension_vector: [1,1,1,1,1,1]
id: 717

adjacency_matrix: [[0,0,0,2,2,0],[0,0,1,0,0,0],[0,0,0,0,0,0],[0,0,0,0,0,0],[0,0,0,0,0,2],[0,2,1,0,0,0]]
dimension_vector: [1,1,1,1,1,1]
id: 718

adjacency_matrix: [[0,0,0,2,2,0],[0,0,1,0,0,0],[0,0,0,0,0,0],[0,0,0,0,0,1],[0,0,0,0,0,1],[0,2,1,0,0,0]]
dimension_vector: [1,1,1,1,1,1]
id: 719

adjacency_matrix: [[0,0,0,2,2,1],[0,0,1,0,0,0],[0,0,0,0,0,0],[0,0,0,0,0,0],[0,0,0,0,0,1],[0,2,1,0,0,0]]
dimension_vector: [1,1,1,1,1,1]
id: 720

adjacency_matrix: [[0,0,0,2,2,2],[0,0,1,0,0,0],[0,0,0,0,0,0],[0,0,0,0,0,0],[0,0,0,0,0,0],[0,2,1,0,0,0]]
dimension_vector: [1,1,1,1,1,1]
id: 721

adjacency_matrix: [[0,0,0,1,2,2],[0,0,1,0,0,0],[0,0,0,1,0,0],[0,0,0,0,0,0],[0,0,1,0,0,0],[0,2,0,0,0,0]]
dimension_vector: [1,1,1,1,1,1]
id: 722

adjacency_matrix: [[0,0,0,2,1,2],[0,0,1,0,0,0],[0,0,0,0,0,0],[0,0,0,0,1,0],[0,0,1,0,0,0],[0,2,0,0,0,0]]
dimension_vector: [1,1,1,1,1,1]
id: 723

adjacency_matrix: [[0,0,0,2,2,1],[0,0,1,0,0,0],[0,0,0,0,0,0],[0,0,0,0,0,1],[0,0,1,0,0,0],[0,2,0,0,0,0]]
dimension_vector: [1,1,1,1,1,1]
id: 724

adjacency_matrix: [[0,0,0,2,2,2],[0,0,1,0,0,0],[0,0,0,0,0,0],[0,0,0,0,0,0],[0,0,1,0,0,0],[0,2,0,0,0,0]]
dimension_vector: [1,1,1,1,1,1]
id: 725

adjacency_matrix: [[0,0,0,1,1,2],[0,0,2,0,0,0],[0,0,0,0,0,0],[0,0,0,0,1,0],[0,0,0,0,0,0],[0,2,0,1,0,0]]
dimension_vector: [1,1,1,1,1,1]
id: 726

adjacency_matrix: [[0,0,0,1,2,1],[0,0,2,0,0,0],[0,0,0,0,0,0],[0,0,0,0,0,0],[0,0,0,0,0,1],[0,2,0,1,0,0]]
dimension_vector: [1,1,1,1,1,1]
id: 727

adjacency_matrix: [[0,0,0,1,2,2],[0,0,2,0,0,0],[0,0,0,0,0,0],[0,0,0,0,0,0],[0,0,0,0,0,0],[0,2,0,1,0,0]]
dimension_vector: [1,1,1,1,1,1]
id: 728

adjacency_matrix: [[0,0,0,1,1,2],[0,0,2,0,0,0],[0,0,0,0,1,0],[0,0,0,0,0,0],[0,0,0,1,0,0],[0,2,0,0,0,0]]
dimension_vector: [1,1,1,1,1,1]
id: 729

adjacency_matrix: [[0,0,0,1,1,2],[0,0,2,0,1,0],[0,0,0,0,0,0],[0,0,0,0,0,0],[0,0,0,1,0,0],[0,2,0,0,0,0]]
dimension_vector: [1,1,1,1,1,1]
id: 730

adjacency_matrix: [[0,0,0,1,2,1],[0,0,2,0,0,0],[0,0,0,0,0,0],[0,0,0,0,0,1],[0,0,0,1,0,0],[0,2,0,0,0,0]]
dimension_vector: [1,1,1,1,1,1]
id: 731

adjacency_matrix: [[0,0,0,1,2,2],[0,0,2,0,0,0],[0,0,0,0,0,0],[0,0,0,0,0,0],[0,0,0,1,0,0],[0,2,0,0,0,0]]
dimension_vector: [1,1,1,1,1,1]
id: 732

adjacency_matrix: [[0,0,0,1,2,1],[0,0,2,0,0,0],[0,0,0,1,0,0],[0,0,0,0,0,0],[0,0,0,0,0,1],[0,2,0,0,0,0]]
dimension_vector: [1,1,1,1,1,1]
id: 733

adjacency_matrix: [[0,0,0,1,2,2],[0,0,2,0,0,0],[0,0,0,1,0,0],[0,0,0,0,0,0],[0,0,0,0,0,0],[0,2,0,0,0,0]]
dimension_vector: [1,1,1,1,1,1]
id: 734

adjacency_matrix: [[0,0,0,1,2,1],[0,0,2,1,0,0],[0,0,0,0,0,0],[0,0,0,0,0,0],[0,0,0,0,0,1],[0,2,0,0,0,0]]
dimension_vector: [1,1,1,1,1,1]
id: 735

adjacency_matrix: [[0,0,0,1,2,2],[0,0,2,1,0,0],[0,0,0,0,0,0],[0,0,0,0,0,0],[0,0,0,0,0,0],[0,2,0,0,0,0]]
dimension_vector: [1,1,1,1,1,1]
id: 736

adjacency_matrix: [[0,0,0,2,2,1],[0,0,2,0,0,0],[0,0,0,0,0,0],[0,0,0,0,0,0],[0,0,0,0,0,1],[0,2,0,0,0,0]]
dimension_vector: [1,1,1,1,1,1]
id: 737

adjacency_matrix: [[0,0,0,2,2,2],[0,0,2,0,0,0],[0,0,0,0,0,0],[0,0,0,0,0,0],[0,0,0,0,0,0],[0,2,0,0,0,0]]
dimension_vector: [1,1,1,1,1,1]
id: 738

adjacency_matrix: [[0,0,1,1,1,2],[0,0,0,0,0,0],[0,0,0,0,1,0],[0,0,0,0,0,0],[0,0,0,1,0,0],[0,2,1,0,0,0]]
dimension_vector: [1,1,1,1,1,1]
id: 739

adjacency_matrix: [[0,0,1,1,2,1],[0,0,0,0,0,0],[0,0,0,0,0,0],[0,0,0,0,0,1],[0,0,0,1,0,0],[0,2,1,0,0,0]]
dimension_vector: [1,1,1,1,1,1]
id: 740

adjacency_matrix: [[0,0,1,1,2,2],[0,0,0,0,0,0],[0,0,0,0,0,0],[0,0,0,0,0,0],[0,0,0,1,0,0],[0,2,1,0,0,0]]
dimension_vector: [1,1,1,1,1,1]
id: 741

adjacency_matrix: [[0,0,1,1,2,1],[0,0,0,0,0,0],[0,0,0,1,0,0],[0,0,0,0,0,0],[0,0,0,0,0,1],[0,2,1,0,0,0]]
dimension_vector: [1,1,1,1,1,1]
id: 742

adjacency_matrix: [[0,0,1,1,2,2],[0,0,0,0,0,0],[0,0,0,1,0,0],[0,0,0,0,0,0],[0,0,0,0,0,0],[0,2,1,0,0,0]]
dimension_vector: [1,1,1,1,1,1]
id: 743

adjacency_matrix: [[0,0,1,2,2,0],[0,0,0,0,0,0],[0,0,0,0,0,0],[0,0,0,0,0,1],[0,0,0,0,0,1],[0,2,1,0,0,0]]
dimension_vector: [1,1,1,1,1,1]
id: 744

adjacency_matrix: [[0,0,1,2,2,1],[0,0,0,0,0,0],[0,0,0,0,0,0],[0,0,0,0,0,0],[0,0,0,0,0,1],[0,2,1,0,0,0]]
dimension_vector: [1,1,1,1,1,1]
id: 745

adjacency_matrix: [[0,0,1,2,2,2],[0,0,0,0,0,0],[0,0,0,0,0,0],[0,0,0,0,0,0],[0,0,0,0,0,0],[0,2,1,0,0,0]]
dimension_vector: [1,1,1,1,1,1]
id: 746

adjacency_matrix: [[0,0,1,1,1,2],[0,0,0,0,1,0],[0,0,0,1,0,0],[0,0,0,0,0,0],[0,0,1,0,0,0],[0,2,0,0,0,0]]
dimension_vector: [1,1,1,1,1,1]
id: 747

adjacency_matrix: [[0,0,1,1,2,1],[0,0,0,0,0,0],[0,0,0,1,0,0],[0,0,0,0,0,1],[0,0,1,0,0,0],[0,2,0,0,0,0]]
dimension_vector: [1,1,1,1,1,1]
id: 748

adjacency_matrix: [[0,0,1,1,2,2],[0,0,0,0,0,0],[0,0,0,1,0,0],[0,0,0,0,0,0],[0,0,1,0,0,0],[0,2,0,0,0,0]]
dimension_vector: [1,1,1,1,1,1]
id: 749

adjacency_matrix: [[0,0,1,1,2,1],[0,0,0,1,0,0],[0,0,0,0,0,1],[0,0,0,0,0,0],[0,0,1,0,0,0],[0,2,0,0,0,0]]
dimension_vector: [1,1,1,1,1,1]
id: 750

adjacency_matrix: [[0,0,1,1,2,2],[0,0,0,1,0,0],[0,0,0,0,0,0],[0,0,0,0,0,0],[0,0,1,0,0,0],[0,2,0,0,0,0]]
dimension_vector: [1,1,1,1,1,1]
id: 751

adjacency_matrix: [[0,0,1,2,1,1],[0,0,0,0,1,0],[0,0,0,0,0,0],[0,0,0,0,0,1],[0,0,1,0,0,0],[0,2,0,0,0,0]]
dimension_vector: [1,1,1,1,1,1]
id: 752

adjacency_matrix: [[0,0,1,2,1,2],[0,0,0,0,1,0],[0,0,0,0,0,0],[0,0,0,0,0,0],[0,0,1,0,0,0],[0,2,0,0,0,0]]
dimension_vector: [1,1,1,1,1,1]
id: 753

adjacency_matrix: [[0,0,1,2,2,0],[0,0,0,0,0,0],[0,0,0,0,0,1],[0,0,0,0,0,1],[0,0,1,0,0,0],[0,2,0,0,0,0]]
dimension_vector: [1,1,1,1,1,1]
id: 754

adjacency_matrix: [[0,0,1,2,2,1],[0,0,0,0,0,0],[0,0,0,0,0,0],[0,0,0,0,0,1],[0,0,1,0,0,0],[0,2,0,0,0,0]]
dimension_vector: [1,1,1,1,1,1]
id: 755

adjacency_matrix: [[0,0,1,2,2,1],[0,0,0,0,0,0],[0,0,0,0,0,1],[0,0,0,0,0,0],[0,0,1,0,0,0],[0,2,0,0,0,0]]
dimension_vector: [1,1,1,1,1,1]
id: 756

adjacency_matrix: [[0,0,1,2,2,2],[0,0,0,0,0,0],[0,0,0,0,0,0],[0,0,0,0,0,0],[0,0,1,0,0,0],[0,2,0,0,0,0]]
dimension_vector: [1,1,1,1,1,1]
id: 757

adjacency_matrix: [[0,0,1,2,2,0],[0,0,1,0,0,0],[0,0,0,0,0,0],[0,0,0,0,0,1],[0,0,0,0,0,1],[0,2,0,0,0,0]]
dimension_vector: [1,1,1,1,1,1]
id: 758

adjacency_matrix: [[0,0,1,2,2,1],[0,0,1,0,0,0],[0,0,0,0,0,0],[0,0,0,0,0,0],[0,0,0,0,0,1],[0,2,0,0,0,0]]
dimension_vector: [1,1,1,1,1,1]
id: 759

adjacency_matrix: [[0,0,1,2,2,2],[0,0,1,0,0,0],[0,0,0,0,0,0],[0,0,0,0,0,0],[0,0,0,0,0,0],[0,2,0,0,0,0]]
dimension_vector: [1,1,1,1,1,1]
id: 760

adjacency_matrix: [[0,0,2,2,2,0],[0,0,0,0,0,0],[0,0,0,0,0,0],[0,0,0,0,0,1],[0,0,0,0,0,1],[0,2,0,0,0,0]]
dimension_vector: [1,1,1,1,1,1]
id: 761

adjacency_matrix: [[0,0,2,2,2,1],[0,0,0,0,0,0],[0,0,0,0,0,0],[0,0,0,0,0,0],[0,0,0,0,0,1],[0,2,0,0,0,0]]
dimension_vector: [1,1,1,1,1,1]
id: 762

adjacency_matrix: [[0,0,2,2,2,2],[0,0,0,0,0,0],[0,0,0,0,0,0],[0,0,0,0,0,0],[0,0,0,0,0,0],[0,2,0,0,0,0]]
dimension_vector: [1,1,1,1,1,1]
id: 763

adjacency_matrix: [[0,0,0,2,2,2],[0,0,1,0,0,0],[0,0,0,0,0,0],[0,0,1,0,0,0],[0,1,0,0,0,0],[0,1,0,0,0,0]]
dimension_vector: [1,1,1,1,1,1]
id: 764

adjacency_matrix: [[0,0,1,1,2,2],[0,0,0,1,0,0],[0,0,0,0,0,0],[0,0,1,0,0,0],[0,1,0,0,0,0],[0,1,0,0,0,0]]
dimension_vector: [1,1,1,1,1,1]
id: 765

adjacency_matrix: [[0,0,1,2,1,2],[0,0,0,0,0,0],[0,0,0,0,1,0],[0,0,1,0,0,0],[0,1,0,0,0,0],[0,1,0,0,0,0]]
dimension_vector: [1,1,1,1,1,1]
id: 766

adjacency_matrix: [[0,0,1,2,2,2],[0,0,0,0,0,0],[0,0,0,0,0,0],[0,0,1,0,0,0],[0,1,0,0,0,0],[0,1,0,0,0,0]]
dimension_vector: [1,1,1,1,1,1]
id: 767

adjacency_matrix: [[0,0,1,2,1,2],[0,0,1,0,0,0],[0,0,0,0,0,0],[0,0,0,0,1,0],[0,1,0,0,0,0],[0,1,0,0,0,0]]
dimension_vector: [1,1,1,1,1,1]
id: 768

adjacency_matrix: [[0,0,1,2,2,2],[0,0,1,0,0,0],[0,0,0,0,0,0],[0,0,0,0,0,0],[0,1,0,0,0,0],[0,1,0,0,0,0]]
dimension_vector: [1,1,1,1,1,1]
id: 769

adjacency_matrix: [[0,0,2,2,1,1],[0,0,0,0,0,0],[0,0,0,0,0,1],[0,0,0,0,1,0],[0,1,0,0,0,0],[0,1,0,0,0,0]]
dimension_vector: [1,1,1,1,1,1]
id: 770

adjacency_matrix: [[0,0,2,2,1,2],[0,0,0,0,0,0],[0,0,0,0,0,0],[0,0,0,0,1,0],[0,1,0,0,0,0],[0,1,0,0,0,0]]
dimension_vector: [1,1,1,1,1,1]
id: 771

adjacency_matrix: [[0,0,2,2,2,2],[0,0,0,0,0,0],[0,0,0,0,0,0],[0,0,0,0,0,0],[0,1,0,0,0,0],[0,1,0,0,0,0]]
dimension_vector: [1,1,1,1,1,1]
id: 772

adjacency_matrix: [[0,1,1,1,1,2],[0,0,0,0,1,0],[0,0,0,1,0,0],[0,0,0,0,0,0],[0,0,1,0,0,0],[0,1,0,0,0,0]]
dimension_vector: [1,1,1,1,1,1]
id: 773

adjacency_matrix: [[0,1,1,1,2,2],[0,0,0,0,0,0],[0,0,0,1,0,0],[0,0,0,0,0,0],[0,0,1,0,0,0],[0,1,0,0,0,0]]
dimension_vector: [1,1,1,1,1,1]
id: 774

adjacency_matrix: [[0,1,1,2,1,2],[0,0,0,0,1,0],[0,0,0,0,0,0],[0,0,0,0,0,0],[0,0,1,0,0,0],[0,1,0,0,0,0]]
dimension_vector: [1,1,1,1,1,1]
id: 775

adjacency_matrix: [[0,1,1,2,2,2],[0,0,0,0,0,0],[0,0,0,0,0,0],[0,0,0,0,0,0],[0,0,1,0,0,0],[0,1,0,0,0,0]]
dimension_vector: [1,1,1,1,1,1]
id: 776

adjacency_matrix: [[0,1,1,2,2,2],[0,0,1,0,0,0],[0,0,0,0,0,0],[0,0,0,0,0,0],[0,0,0,0,0,0],[0,1,0,0,0,0]]
dimension_vector: [1,1,1,1,1,1]
id: 777

adjacency_matrix: [[0,1,2,2,2,2],[0,0,0,0,0,0],[0,0,0,0,0,0],[0,0,0,0,0,0],[0,0,0,0,0,0],[0,1,0,0,0,0]]
dimension_vector: [1,1,1,1,1,1]
id: 778

adjacency_matrix: [[0,2,2,2,2,2],[0,0,0,0,0,0],[0,0,0,0,0,0],[0,0,0,0,0,0],[0,0,0,0,0,0],[0,0,0,0,0,0]]
dimension_vector: [1,1,1,1,1,1]
id: 779

adjacency_matrix: [[0,7],[0,0]]
dimension_vector: [1,1]
id: 780

adjacency_matrix: [[0,5],[0,0]]
dimension_vector: [1,2]
id: 781

adjacency_matrix: [[0,5],[0,0]]
dimension_vector: [1,3]
id: 782

adjacency_matrix: [[0,7],[0,0]]
dimension_vector: [1,6]
id: 783

adjacency_matrix: [[0,0,6],[0,0,0],[0,2,0]]
dimension_vector: [1,1,1]
id: 784

adjacency_matrix: [[0,0,5],[0,0,0],[0,3,0]]
dimension_vector: [1,1,1]
id: 785

adjacency_matrix: [[0,0,4],[0,0,0],[0,4,0]]
dimension_vector: [1,1,1]
id: 786

adjacency_matrix: [[0,0,3],[0,0,0],[0,5,0]]
dimension_vector: [1,1,1]
id: 787

adjacency_matrix: [[0,0,2],[0,0,0],[0,6,0]]
dimension_vector: [1,1,1]
id: 788

adjacency_matrix: [[0,1,6],[0,0,0],[0,1,0]]
dimension_vector: [1,1,1]
id: 789

adjacency_matrix: [[0,1,5],[0,0,0],[0,2,0]]
dimension_vector: [1,1,1]
id: 790

adjacency_matrix: [[0,1,4],[0,0,0],[0,3,0]]
dimension_vector: [1,1,1]
id: 791

adjacency_matrix: [[0,2,5],[0,0,1],[0,0,0]]
dimension_vector: [1,1,1]
id: 792

adjacency_matrix: [[0,2,6],[0,0,0],[0,0,0]]
dimension_vector: [1,1,1]
id: 793

adjacency_matrix: [[0,2,5],[0,0,0],[0,1,0]]
dimension_vector: [1,1,1]
id: 794

adjacency_matrix: [[0,2,4],[0,0,0],[0,2,0]]
dimension_vector: [1,1,1]
id: 795

adjacency_matrix: [[0,3,3],[0,0,2],[0,0,0]]
dimension_vector: [1,1,1]
id: 796

adjacency_matrix: [[0,3,4],[0,0,1],[0,0,0]]
dimension_vector: [1,1,1]
id: 797

adjacency_matrix: [[0,3,5],[0,0,0],[0,0,0]]
dimension_vector: [1,1,1]
id: 798

adjacency_matrix: [[0,3,4],[0,0,0],[0,1,0]]
dimension_vector: [1,1,1]
id: 799

adjacency_matrix: [[0,4,4],[0,0,0],[0,0,0]]
dimension_vector: [1,1,1]
id: 800

adjacency_matrix: [[0,1,4],[0,0,0],[0,1,0]]
dimension_vector: [1,1,2]
id: 801

adjacency_matrix: [[0,1,3],[0,0,0],[0,2,0]]
dimension_vector: [1,1,2]
id: 802

adjacency_matrix: [[0,3,0],[0,0,4],[0,0,0]]
dimension_vector: [1,1,2]
id: 803

adjacency_matrix: [[0,3,3],[0,0,1],[0,0,0]]
dimension_vector: [1,1,2]
id: 804

adjacency_matrix: [[0,3,4],[0,0,0],[0,0,0]]
dimension_vector: [1,1,2]
id: 805

adjacency_matrix: [[0,3,3],[0,0,0],[0,1,0]]
dimension_vector: [1,1,2]
id: 806

adjacency_matrix: [[0,5,0],[0,0,3],[0,0,0]]
dimension_vector: [1,1,2]
id: 807

adjacency_matrix: [[0,5,1],[0,0,2],[0,0,0]]
dimension_vector: [1,1,2]
id: 808

adjacency_matrix: [[0,5,2],[0,0,1],[0,0,0]]
dimension_vector: [1,1,2]
id: 809

adjacency_matrix: [[0,5,3],[0,0,0],[0,0,0]]
dimension_vector: [1,1,2]
id: 810

adjacency_matrix: [[0,1,4],[0,0,0],[0,1,0]]
dimension_vector: [1,1,3]
id: 811

adjacency_matrix: [[0,4,0],[0,0,4],[0,0,0]]
dimension_vector: [1,1,3]
id: 812

adjacency_matrix: [[0,4,3],[0,0,1],[0,0,0]]
dimension_vector: [1,1,3]
id: 813

adjacency_matrix: [[0,4,4],[0,0,0],[0,0,0]]
dimension_vector: [1,1,3]
id: 814

adjacency_matrix: [[0,3,0],[0,0,5],[0,0,0]]
dimension_vector: [1,1,4]
id: 815

adjacency_matrix: [[0,3,5],[0,0,0],[0,0,0]]
dimension_vector: [1,1,4]
id: 816

adjacency_matrix: [[0,2,0],[0,0,6],[0,0,0]]
dimension_vector: [1,1,5]
id: 817

adjacency_matrix: [[0,2,6],[0,0,0],[0,0,0]]
dimension_vector: [1,1,5]
id: 818

adjacency_matrix: [[0,1,4],[0,0,0],[0,1,0]]
dimension_vector: [1,2,2]
id: 819

adjacency_matrix: [[0,2,3],[0,0,0],[0,1,0]]
dimension_vector: [1,2,2]
id: 820

adjacency_matrix: [[0,3,4],[0,0,0],[0,0,0]]
dimension_vector: [1,2,2]
id: 821

adjacency_matrix: [[0,3,5],[0,0,0],[0,0,0]]
dimension_vector: [1,2,4]
id: 822

adjacency_matrix: [[0,1,4],[0,0,0],[0,1,0]]
dimension_vector: [1,3,3]
id: 823

adjacency_matrix: [[0,4,4],[0,0,0],[0,0,0]]
dimension_vector: [1,3,3]
id: 824

adjacency_matrix: [[0,0,0,5],[0,0,0,0],[0,0,0,0],[0,2,2,0]]
dimension_vector: [1,1,1,1]
id: 825

adjacency_matrix: [[0,0,0,4],[0,0,0,0],[0,0,0,0],[0,2,3,0]]
dimension_vector: [1,1,1,1]
id: 826

adjacency_matrix: [[0,0,0,3],[0,0,0,0],[0,0,0,0],[0,2,4,0]]
dimension_vector: [1,1,1,1]
id: 827

adjacency_matrix: [[0,0,0,2],[0,0,0,0],[0,0,0,0],[0,2,5,0]]
dimension_vector: [1,1,1,1]
id: 828

adjacency_matrix: [[0,0,0,5],[0,0,1,0],[0,0,0,0],[0,2,1,0]]
dimension_vector: [1,1,1,1]
id: 829

adjacency_matrix: [[0,0,0,4],[0,0,1,0],[0,0,0,0],[0,2,2,0]]
dimension_vector: [1,1,1,1]
id: 830

adjacency_matrix: [[0,0,0,3],[0,0,1,0],[0,0,0,0],[0,2,3,0]]
dimension_vector: [1,1,1,1]
id: 831

adjacency_matrix: [[0,0,0,2],[0,0,1,0],[0,0,0,0],[0,2,4,0]]
dimension_vector: [1,1,1,1]
id: 832

adjacency_matrix: [[0,0,0,5],[0,0,2,0],[0,0,0,0],[0,2,0,0]]
dimension_vector: [1,1,1,1]
id: 833

adjacency_matrix: [[0,0,0,4],[0,0,3,0],[0,0,0,0],[0,2,0,0]]
dimension_vector: [1,1,1,1]
id: 834

adjacency_matrix: [[0,0,0,3],[0,0,4,0],[0,0,0,0],[0,2,0,0]]
dimension_vector: [1,1,1,1]
id: 835

adjacency_matrix: [[0,0,0,2],[0,0,5,0],[0,0,0,0],[0,2,0,0]]
dimension_vector: [1,1,1,1]
id: 836

adjacency_matrix: [[0,0,1,5],[0,0,0,0],[0,0,0,0],[0,2,1,0]]
dimension_vector: [1,1,1,1]
id: 837

adjacency_matrix: [[0,0,1,4],[0,0,0,0],[0,0,0,0],[0,2,2,0]]
dimension_vector: [1,1,1,1]
id: 838

adjacency_matrix: [[0,0,1,5],[0,0,1,0],[0,0,0,0],[0,2,0,0]]
dimension_vector: [1,1,1,1]
id: 839

adjacency_matrix: [[0,0,1,4],[0,0,1,0],[0,0,0,0],[0,2,1,0]]
dimension_vector: [1,1,1,1]
id: 840

adjacency_matrix: [[0,0,2,0],[0,0,0,0],[0,0,0,5],[0,2,0,0]]
dimension_vector: [1,1,1,1]
id: 841

adjacency_matrix: [[0,0,2,4],[0,0,0,0],[0,0,0,1],[0,2,0,0]]
dimension_vector: [1,1,1,1]
id: 842

adjacency_matrix: [[0,0,2,5],[0,0,0,0],[0,0,0,0],[0,2,0,0]]
dimension_vector: [1,1,1,1]
id: 843

adjacency_matrix: [[0,0,2,4],[0,0,0,0],[0,0,0,0],[0,2,1,0]]
dimension_vector: [1,1,1,1]
id: 844

adjacency_matrix: [[0,0,2,3],[0,0,0,0],[0,0,0,0],[0,2,2,0]]
dimension_vector: [1,1,1,1]
id: 845

adjacency_matrix: [[0,0,2,4],[0,0,1,0],[0,0,0,0],[0,2,0,0]]
dimension_vector: [1,1,1,1]
id: 846

adjacency_matrix: [[0,0,2,3],[0,0,1,0],[0,0,0,0],[0,2,1,0]]
dimension_vector: [1,1,1,1]
id: 847

adjacency_matrix: [[0,0,3,0],[0,0,0,0],[0,0,0,4],[0,2,0,0]]
dimension_vector: [1,1,1,1]
id: 848

adjacency_matrix: [[0,0,3,2],[0,0,0,0],[0,0,0,2],[0,2,0,0]]
dimension_vector: [1,1,1,1]
id: 849

adjacency_matrix: [[0,0,3,3],[0,0,0,0],[0,0,0,1],[0,2,0,0]]
dimension_vector: [1,1,1,1]
id: 850

adjacency_matrix: [[0,0,3,4],[0,0,0,0],[0,0,0,0],[0,2,0,0]]
dimension_vector: [1,1,1,1]
id: 851

adjacency_matrix: [[0,0,3,3],[0,0,0,0],[0,0,0,0],[0,2,1,0]]
dimension_vector: [1,1,1,1]
id: 852

adjacency_matrix: [[0,0,3,3],[0,0,1,0],[0,0,0,0],[0,2,0,0]]
dimension_vector: [1,1,1,1]
id: 853

adjacency_matrix: [[0,0,4,0],[0,0,0,0],[0,0,0,3],[0,2,0,0]]
dimension_vector: [1,1,1,1]
id: 854

adjacency_matrix: [[0,0,4,1],[0,0,0,0],[0,0,0,2],[0,2,0,0]]
dimension_vector: [1,1,1,1]
id: 855

adjacency_matrix: [[0,0,4,2],[0,0,0,0],[0,0,0,1],[0,2,0,0]]
dimension_vector: [1,1,1,1]
id: 856

adjacency_matrix: [[0,0,4,3],[0,0,0,0],[0,0,0,0],[0,2,0,0]]
dimension_vector: [1,1,1,1]
id: 857

adjacency_matrix: [[0,0,4,2],[0,0,0,0],[0,0,0,0],[0,2,1,0]]
dimension_vector: [1,1,1,1]
id: 858

adjacency_matrix: [[0,0,4,2],[0,0,1,0],[0,0,0,0],[0,2,0,0]]
dimension_vector: [1,1,1,1]
id: 859

adjacency_matrix: [[0,0,5,1],[0,0,0,0],[0,0,0,1],[0,2,0,0]]
dimension_vector: [1,1,1,1]
id: 860

adjacency_matrix: [[0,0,5,2],[0,0,0,0],[0,0,0,0],[0,2,0,0]]
dimension_vector: [1,1,1,1]
id: 861

adjacency_matrix: [[0,0,0,3],[0,0,0,0],[0,0,0,0],[0,3,3,0]]
dimension_vector: [1,1,1,1]
id: 862

adjacency_matrix: [[0,0,0,2],[0,0,0,0],[0,0,0,0],[0,3,4,0]]
dimension_vector: [1,1,1,1]
id: 863

adjacency_matrix: [[0,0,0,4],[0,0,1,0],[0,0,0,0],[0,3,1,0]]
dimension_vector: [1,1,1,1]
id: 864

adjacency_matrix: [[0,0,0,3],[0,0,1,0],[0,0,0,0],[0,3,2,0]]
dimension_vector: [1,1,1,1]
id: 865

adjacency_matrix: [[0,0,0,2],[0,0,1,0],[0,0,0,0],[0,3,3,0]]
dimension_vector: [1,1,1,1]
id: 866

adjacency_matrix: [[0,0,0,3],[0,0,2,0],[0,0,0,0],[0,3,1,0]]
dimension_vector: [1,1,1,1]
id: 867

adjacency_matrix: [[0,0,0,2],[0,0,2,0],[0,0,0,0],[0,3,2,0]]
dimension_vector: [1,1,1,1]
id: 868

adjacency_matrix: [[0,0,0,3],[0,0,3,0],[0,0,0,0],[0,3,0,0]]
dimension_vector: [1,1,1,1]
id: 869

adjacency_matrix: [[0,0,0,2],[0,0,4,0],[0,0,0,0],[0,3,0,0]]
dimension_vector: [1,1,1,1]
id: 870

adjacency_matrix: [[0,0,1,4],[0,0,0,0],[0,0,0,0],[0,3,1,0]]
dimension_vector: [1,1,1,1]
id: 871

adjacency_matrix: [[0,0,1,3],[0,0,0,0],[0,0,0,0],[0,3,2,0]]
dimension_vector: [1,1,1,1]
id: 872

adjacency_matrix: [[0,0,1,4],[0,0,1,0],[0,0,0,0],[0,3,0,0]]
dimension_vector: [1,1,1,1]
id: 873

adjacency_matrix: [[0,0,1,3],[0,0,1,0],[0,0,0,0],[0,3,1,0]]
dimension_vector: [1,1,1,1]
id: 874

adjacency_matrix: [[0,0,1,3],[0,0,2,0],[0,0,0,0],[0,3,0,0]]
dimension_vector: [1,1,1,1]
id: 875

adjacency_matrix: [[0,0,2,0],[0,0,0,0],[0,0,0,4],[0,3,0,0]]
dimension_vector: [1,1,1,1]
id: 876

adjacency_matrix: [[0,0,2,3],[0,0,0,0],[0,0,0,1],[0,3,0,0]]
dimension_vector: [1,1,1,1]
id: 877

adjacency_matrix: [[0,0,2,4],[0,0,0,0],[0,0,0,0],[0,3,0,0]]
dimension_vector: [1,1,1,1]
id: 878

adjacency_matrix: [[0,0,2,3],[0,0,0,0],[0,0,0,0],[0,3,1,0]]
dimension_vector: [1,1,1,1]
id: 879

adjacency_matrix: [[0,0,2,3],[0,0,1,0],[0,0,0,0],[0,3,0,0]]
dimension_vector: [1,1,1,1]
id: 880

adjacency_matrix: [[0,0,3,1],[0,0,0,0],[0,0,0,2],[0,3,0,0]]
dimension_vector: [1,1,1,1]
id: 881

adjacency_matrix: [[0,0,3,2],[0,0,0,0],[0,0,0,1],[0,3,0,0]]
dimension_vector: [1,1,1,1]
id: 882

adjacency_matrix: [[0,0,3,3],[0,0,0,0],[0,0,0,0],[0,3,0,0]]
dimension_vector: [1,1,1,1]
id: 883

adjacency_matrix: [[0,0,3,2],[0,0,0,0],[0,0,0,0],[0,3,1,0]]
dimension_vector: [1,1,1,1]
id: 884

adjacency_matrix: [[0,0,3,2],[0,0,1,0],[0,0,0,0],[0,3,0,0]]
dimension_vector: [1,1,1,1]
id: 885

adjacency_matrix: [[0,0,4,1],[0,0,0,0],[0,0,0,1],[0,3,0,0]]
dimension_vector: [1,1,1,1]
id: 886

adjacency_matrix: [[0,0,4,2],[0,0,0,0],[0,0,0,0],[0,3,0,0]]
dimension_vector: [1,1,1,1]
id: 887

adjacency_matrix: [[0,0,0,3],[0,0,1,0],[0,0,0,0],[0,4,1,0]]
dimension_vector: [1,1,1,1]
id: 888

adjacency_matrix: [[0,0,0,2],[0,0,1,0],[0,0,0,0],[0,4,2,0]]
dimension_vector: [1,1,1,1]
id: 889

adjacency_matrix: [[0,0,0,2],[0,0,2,0],[0,0,0,0],[0,4,1,0]]
dimension_vector: [1,1,1,1]
id: 890

adjacency_matrix: [[0,0,1,3],[0,0,0,0],[0,0,0,0],[0,4,1,0]]
dimension_vector: [1,1,1,1]
id: 891

adjacency_matrix: [[0,0,1,3],[0,0,1,0],[0,0,0,0],[0,4,0,0]]
dimension_vector: [1,1,1,1]
id: 892

adjacency_matrix: [[0,0,2,2],[0,0,0,0],[0,0,0,1],[0,4,0,0]]
dimension_vector: [1,1,1,1]
id: 893

adjacency_matrix: [[0,0,2,3],[0,0,0,0],[0,0,0,0],[0,4,0,0]]
dimension_vector: [1,1,1,1]
id: 894

adjacency_matrix: [[0,0,2,2],[0,0,0,0],[0,0,0,0],[0,4,1,0]]
dimension_vector: [1,1,1,1]
id: 895

adjacency_matrix: [[0,0,2,2],[0,0,1,0],[0,0,0,0],[0,4,0,0]]
dimension_vector: [1,1,1,1]
id: 896

adjacency_matrix: [[0,0,3,1],[0,0,0,0],[0,0,0,1],[0,4,0,0]]
dimension_vector: [1,1,1,1]
id: 897

adjacency_matrix: [[0,0,3,2],[0,0,0,0],[0,0,0,0],[0,4,0,0]]
dimension_vector: [1,1,1,1]
id: 898

adjacency_matrix: [[0,0,0,2],[0,0,1,0],[0,0,0,0],[0,5,1,0]]
dimension_vector: [1,1,1,1]
id: 899

adjacency_matrix: [[0,0,1,2],[0,0,0,0],[0,0,0,0],[0,5,1,0]]
dimension_vector: [1,1,1,1]
id: 900

adjacency_matrix: [[0,0,1,2],[0,0,1,0],[0,0,0,0],[0,5,0,0]]
dimension_vector: [1,1,1,1]
id: 901

adjacency_matrix: [[0,0,2,1],[0,0,0,0],[0,0,0,1],[0,5,0,0]]
dimension_vector: [1,1,1,1]
id: 902

adjacency_matrix: [[0,0,2,2],[0,0,0,0],[0,0,0,0],[0,5,0,0]]
dimension_vector: [1,1,1,1]
id: 903

adjacency_matrix: [[0,0,1,5],[0,0,0,0],[0,1,0,0],[0,1,1,0]]
dimension_vector: [1,1,1,1]
id: 904

adjacency_matrix: [[0,0,1,4],[0,0,0,0],[0,1,0,0],[0,1,2,0]]
dimension_vector: [1,1,1,1]
id: 905

adjacency_matrix: [[0,0,2,5],[0,0,0,0],[0,1,0,0],[0,1,0,0]]
dimension_vector: [1,1,1,1]
id: 906

adjacency_matrix: [[0,0,2,4],[0,0,0,0],[0,1,0,0],[0,1,1,0]]
dimension_vector: [1,1,1,1]
id: 907

adjacency_matrix: [[0,0,3,3],[0,0,0,0],[0,1,0,1],[0,1,0,0]]
dimension_vector: [1,1,1,1]
id: 908

adjacency_matrix: [[0,0,3,4],[0,0,0,0],[0,1,0,0],[0,1,0,0]]
dimension_vector: [1,1,1,1]
id: 909

adjacency_matrix: [[0,0,1,4],[0,0,0,0],[0,1,0,0],[0,2,1,0]]
dimension_vector: [1,1,1,1]
id: 910

adjacency_matrix: [[0,0,2,4],[0,0,0,0],[0,1,0,0],[0,2,0,0]]
dimension_vector: [1,1,1,1]
id: 911

adjacency_matrix: [[0,0,3,2],[0,0,0,0],[0,1,0,1],[0,2,0,0]]
dimension_vector: [1,1,1,1]
id: 912

adjacency_matrix: [[0,0,3,3],[0,0,0,0],[0,1,0,0],[0,2,0,0]]
dimension_vector: [1,1,1,1]
id: 913

adjacency_matrix: [[0,1,1,5],[0,0,0,0],[0,0,0,0],[0,1,1,0]]
dimension_vector: [1,1,1,1]
id: 914

adjacency_matrix: [[0,1,1,4],[0,0,0,0],[0,0,0,0],[0,1,2,0]]
dimension_vector: [1,1,1,1]
id: 915

adjacency_matrix: [[0,1,1,5],[0,0,1,0],[0,0,0,0],[0,1,0,0]]
dimension_vector: [1,1,1,1]
id: 916

adjacency_matrix: [[0,1,1,4],[0,0,1,0],[0,0,0,0],[0,1,1,0]]
dimension_vector: [1,1,1,1]
id: 917

adjacency_matrix: [[0,1,2,4],[0,0,0,0],[0,0,0,1],[0,1,0,0]]
dimension_vector: [1,1,1,1]
id: 918

adjacency_matrix: [[0,1,2,5],[0,0,0,0],[0,0,0,0],[0,1,0,0]]
dimension_vector: [1,1,1,1]
id: 919

adjacency_matrix: [[0,1,2,4],[0,0,0,0],[0,0,0,0],[0,1,1,0]]
dimension_vector: [1,1,1,1]
id: 920

adjacency_matrix: [[0,1,2,4],[0,0,1,0],[0,0,0,0],[0,1,0,0]]
dimension_vector: [1,1,1,1]
id: 921

adjacency_matrix: [[0,1,2,3],[0,0,1,0],[0,0,0,0],[0,1,1,0]]
dimension_vector: [1,1,1,1]
id: 922

adjacency_matrix: [[0,1,3,2],[0,0,0,0],[0,0,0,2],[0,1,0,0]]
dimension_vector: [1,1,1,1]
id: 923

adjacency_matrix: [[0,1,3,3],[0,0,0,0],[0,0,0,1],[0,1,0,0]]
dimension_vector: [1,1,1,1]
id: 924

adjacency_matrix: [[0,1,3,4],[0,0,0,0],[0,0,0,0],[0,1,0,0]]
dimension_vector: [1,1,1,1]
id: 925

adjacency_matrix: [[0,1,3,3],[0,0,0,0],[0,0,0,0],[0,1,1,0]]
dimension_vector: [1,1,1,1]
id: 926

adjacency_matrix: [[0,1,3,3],[0,0,1,0],[0,0,0,0],[0,1,0,0]]
dimension_vector: [1,1,1,1]
id: 927

adjacency_matrix: [[0,1,4,1],[0,0,0,0],[0,0,0,2],[0,1,0,0]]
dimension_vector: [1,1,1,1]
id: 928

adjacency_matrix: [[0,1,4,2],[0,0,0,0],[0,0,0,1],[0,1,0,0]]
dimension_vector: [1,1,1,1]
id: 929

adjacency_matrix: [[0,1,4,3],[0,0,0,0],[0,0,0,0],[0,1,0,0]]
dimension_vector: [1,1,1,1]
id: 930

adjacency_matrix: [[0,1,4,2],[0,0,1,0],[0,0,0,0],[0,1,0,0]]
dimension_vector: [1,1,1,1]
id: 931

adjacency_matrix: [[0,1,5,2],[0,0,0,0],[0,0,0,0],[0,1,0,0]]
dimension_vector: [1,1,1,1]
id: 932

adjacency_matrix: [[0,1,1,3],[0,0,2,0],[0,0,0,0],[0,2,0,0]]
dimension_vector: [1,1,1,1]
id: 933

adjacency_matrix: [[0,1,2,3],[0,0,0,0],[0,0,0,1],[0,2,0,0]]
dimension_vector: [1,1,1,1]
id: 934

adjacency_matrix: [[0,1,2,4],[0,0,0,0],[0,0,0,0],[0,2,0,0]]
dimension_vector: [1,1,1,1]
id: 935

adjacency_matrix: [[0,1,2,3],[0,0,1,0],[0,0,0,0],[0,2,0,0]]
dimension_vector: [1,1,1,1]
id: 936

adjacency_matrix: [[0,1,3,2],[0,0,0,0],[0,0,0,1],[0,2,0,0]]
dimension_vector: [1,1,1,1]
id: 937

adjacency_matrix: [[0,1,3,3],[0,0,0,0],[0,0,0,0],[0,2,0,0]]
dimension_vector: [1,1,1,1]
id: 938

adjacency_matrix: [[0,1,2,4],[0,0,0,0],[0,1,0,0],[0,1,0,0]]
dimension_vector: [1,1,1,1]
id: 939

adjacency_matrix: [[0,1,2,3],[0,0,0,0],[0,1,0,0],[0,1,1,0]]
dimension_vector: [1,1,1,1]
id: 940

adjacency_matrix: [[0,1,3,3],[0,0,0,0],[0,1,0,0],[0,1,0,0]]
dimension_vector: [1,1,1,1]
id: 941

adjacency_matrix: [[0,1,2,3],[0,0,0,0],[0,1,0,0],[0,2,0,0]]
dimension_vector: [1,1,1,1]
id: 942

adjacency_matrix: [[0,2,2,3],[0,0,0,1],[0,0,0,1],[0,0,0,0]]
dimension_vector: [1,1,1,1]
id: 943

adjacency_matrix: [[0,2,2,4],[0,0,0,0],[0,0,0,1],[0,0,0,0]]
dimension_vector: [1,1,1,1]
id: 944

adjacency_matrix: [[0,2,2,5],[0,0,0,0],[0,0,0,0],[0,0,0,0]]
dimension_vector: [1,1,1,1]
id: 945

adjacency_matrix: [[0,2,2,3],[0,0,0,1],[0,0,0,0],[0,0,1,0]]
dimension_vector: [1,1,1,1]
id: 946

adjacency_matrix: [[0,2,2,4],[0,0,0,0],[0,0,0,0],[0,0,1,0]]
dimension_vector: [1,1,1,1]
id: 947

adjacency_matrix: [[0,2,2,2],[0,0,0,1],[0,0,0,0],[0,0,2,0]]
dimension_vector: [1,1,1,1]
id: 948

adjacency_matrix: [[0,2,2,3],[0,0,0,0],[0,0,0,0],[0,0,2,0]]
dimension_vector: [1,1,1,1]
id: 949

adjacency_matrix: [[0,2,2,3],[0,0,1,0],[0,0,0,1],[0,0,0,0]]
dimension_vector: [1,1,1,1]
id: 950

adjacency_matrix: [[0,2,2,4],[0,0,1,0],[0,0,0,0],[0,0,0,0]]
dimension_vector: [1,1,1,1]
id: 951

adjacency_matrix: [[0,2,2,3],[0,0,1,0],[0,0,0,0],[0,0,1,0]]
dimension_vector: [1,1,1,1]
id: 952

adjacency_matrix: [[0,2,3,3],[0,0,0,0],[0,0,0,1],[0,0,0,0]]
dimension_vector: [1,1,1,1]
id: 953

adjacency_matrix: [[0,2,3,3],[0,0,0,1],[0,0,0,0],[0,0,0,0]]
dimension_vector: [1,1,1,1]
id: 954

adjacency_matrix: [[0,2,3,4],[0,0,0,0],[0,0,0,0],[0,0,0,0]]
dimension_vector: [1,1,1,1]
id: 955

adjacency_matrix: [[0,2,2,3],[0,0,0,0],[0,0,0,0],[0,1,1,0]]
dimension_vector: [1,1,1,1]
id: 956

adjacency_matrix: [[0,2,2,3],[0,0,1,0],[0,0,0,0],[0,1,0,0]]
dimension_vector: [1,1,1,1]
id: 957

adjacency_matrix: [[0,2,3,3],[0,0,0,0],[0,0,0,0],[0,1,0,0]]
dimension_vector: [1,1,1,1]
id: 958

adjacency_matrix: [[0,3,3,3],[0,0,0,0],[0,0,0,0],[0,0,0,0]]
dimension_vector: [1,1,1,1]
id: 959

adjacency_matrix: [[0,0,0,4],[0,0,0,0],[0,0,0,0],[0,1,1,0]]
dimension_vector: [1,1,1,2]
id: 960

adjacency_matrix: [[0,0,0,4],[0,0,2,0],[0,0,0,0],[0,1,0,0]]
dimension_vector: [1,1,1,2]
id: 961

adjacency_matrix: [[0,0,0,3],[0,0,4,0],[0,0,0,0],[0,1,0,0]]
dimension_vector: [1,1,1,2]
id: 962

adjacency_matrix: [[0,0,1,4],[0,0,1,0],[0,0,0,0],[0,1,0,0]]
dimension_vector: [1,1,1,2]
id: 963

adjacency_matrix: [[0,0,1,3],[0,0,1,0],[0,0,0,0],[0,1,1,0]]
dimension_vector: [1,1,1,2]
id: 964

adjacency_matrix: [[0,0,2,0],[0,0,0,0],[0,0,0,4],[0,1,0,0]]
dimension_vector: [1,1,1,2]
id: 965

adjacency_matrix: [[0,0,2,4],[0,0,0,0],[0,0,0,0],[0,1,0,0]]
dimension_vector: [1,1,1,2]
id: 966

adjacency_matrix: [[0,0,2,3],[0,0,0,0],[0,0,0,0],[0,1,1,0]]
dimension_vector: [1,1,1,2]
id: 967

adjacency_matrix: [[0,0,3,3],[0,0,1,0],[0,0,0,0],[0,1,0,0]]
dimension_vector: [1,1,1,2]
id: 968

adjacency_matrix: [[0,0,4,0],[0,0,0,0],[0,0,0,3],[0,1,0,0]]
dimension_vector: [1,1,1,2]
id: 969

adjacency_matrix: [[0,0,4,2],[0,0,0,0],[0,0,0,1],[0,1,0,0]]
dimension_vector: [1,1,1,2]
id: 970

adjacency_matrix: [[0,0,4,3],[0,0,0,0],[0,0,0,0],[0,1,0,0]]
dimension_vector: [1,1,1,2]
id: 971

adjacency_matrix: [[0,0,0,3],[0,0,2,0],[0,0,0,0],[0,2,0,0]]
dimension_vector: [1,1,1,2]
id: 972

adjacency_matrix: [[0,0,1,3],[0,0,1,0],[0,0,0,0],[0,2,0,0]]
dimension_vector: [1,1,1,2]
id: 973

adjacency_matrix: [[0,0,2,0],[0,0,0,0],[0,0,0,3],[0,2,0,0]]
dimension_vector: [1,1,1,2]
id: 974

adjacency_matrix: [[0,0,2,3],[0,0,0,0],[0,0,0,0],[0,2,0,0]]
dimension_vector: [1,1,1,2]
id: 975

adjacency_matrix: [[0,0,1,3],[0,0,0,0],[0,1,0,0],[0,1,1,0]]
dimension_vector: [1,1,1,2]
id: 976

adjacency_matrix: [[0,0,3,0],[0,0,0,0],[0,1,0,3],[0,1,0,0]]
dimension_vector: [1,1,1,2]
id: 977

adjacency_matrix: [[0,0,3,3],[0,0,0,0],[0,1,0,0],[0,1,0,0]]
dimension_vector: [1,1,1,2]
id: 978

adjacency_matrix: [[0,0,2,0],[0,0,0,0],[0,2,0,4],[0,0,0,0]]
dimension_vector: [1,1,1,2]
id: 979

adjacency_matrix: [[0,0,2,0],[0,0,0,4],[0,2,0,0],[0,0,0,0]]
dimension_vector: [1,1,1,2]
id: 980

adjacency_matrix: [[0,0,2,4],[0,0,0,0],[0,2,0,0],[0,0,0,0]]
dimension_vector: [1,1,1,2]
id: 981

adjacency_matrix: [[0,0,2,3],[0,0,0,0],[0,2,0,0],[0,0,1,0]]
dimension_vector: [1,1,1,2]
id: 982

adjacency_matrix: [[0,0,4,0],[0,0,0,0],[0,2,0,3],[0,0,0,0]]
dimension_vector: [1,1,1,2]
id: 983

adjacency_matrix: [[0,0,4,0],[0,0,0,3],[0,2,0,0],[0,0,0,0]]
dimension_vector: [1,1,1,2]
id: 984

adjacency_matrix: [[0,0,4,2],[0,0,0,0],[0,2,0,1],[0,0,0,0]]
dimension_vector: [1,1,1,2]
id: 985

adjacency_matrix: [[0,0,4,3],[0,0,0,0],[0,2,0,0],[0,0,0,0]]
dimension_vector: [1,1,1,2]
id: 986

adjacency_matrix: [[0,0,2,0],[0,0,0,0],[0,2,0,3],[0,1,0,0]]
dimension_vector: [1,1,1,2]
id: 987

adjacency_matrix: [[0,0,1,3],[0,0,0,0],[0,3,0,0],[0,0,1,0]]
dimension_vector: [1,1,1,2]
id: 988

adjacency_matrix: [[0,0,3,0],[0,0,0,0],[0,3,0,3],[0,0,0,0]]
dimension_vector: [1,1,1,2]
id: 989

adjacency_matrix: [[0,0,3,0],[0,0,0,1],[0,3,0,2],[0,0,0,0]]
dimension_vector: [1,1,1,2]
id: 990

adjacency_matrix: [[0,0,3,0],[0,0,0,3],[0,3,0,0],[0,0,0,0]]
dimension_vector: [1,1,1,2]
id: 991

adjacency_matrix: [[0,0,3,2],[0,0,0,0],[0,3,0,1],[0,0,0,0]]
dimension_vector: [1,1,1,2]
id: 992

adjacency_matrix: [[0,0,3,2],[0,0,0,1],[0,3,0,0],[0,0,0,0]]
dimension_vector: [1,1,1,2]
id: 993

adjacency_matrix: [[0,0,3,3],[0,0,0,0],[0,3,0,0],[0,0,0,0]]
dimension_vector: [1,1,1,2]
id: 994

adjacency_matrix: [[0,0,2,0],[0,0,0,0],[0,4,0,3],[0,0,0,0]]
dimension_vector: [1,1,1,2]
id: 995

adjacency_matrix: [[0,0,2,0],[0,0,0,1],[0,4,0,2],[0,0,0,0]]
dimension_vector: [1,1,1,2]
id: 996

adjacency_matrix: [[0,0,2,0],[0,0,0,3],[0,4,0,0],[0,0,0,0]]
dimension_vector: [1,1,1,2]
id: 997

adjacency_matrix: [[0,0,2,3],[0,0,0,0],[0,4,0,0],[0,0,0,0]]
dimension_vector: [1,1,1,2]
id: 998

adjacency_matrix: [[0,1,1,3],[0,0,0,0],[0,0,0,0],[0,1,1,0]]
dimension_vector: [1,1,1,2]
id: 999

adjacency_matrix: [[0,1,1,3],[0,0,2,0],[0,0,0,0],[0,1,0,0]]
dimension_vector: [1,1,1,2]
id: 1000

adjacency_matrix: [[0,1,2,3],[0,0,1,0],[0,0,0,0],[0,1,0,0]]
dimension_vector: [1,1,1,2]
id: 1001

adjacency_matrix: [[0,1,3,0],[0,0,0,0],[0,0,0,3],[0,1,0,0]]
dimension_vector: [1,1,1,2]
id: 1002

adjacency_matrix: [[0,1,3,2],[0,0,0,0],[0,0,0,1],[0,1,0,0]]
dimension_vector: [1,1,1,2]
id: 1003

adjacency_matrix: [[0,1,3,3],[0,0,0,0],[0,0,0,0],[0,1,0,0]]
dimension_vector: [1,1,1,2]
id: 1004

adjacency_matrix: [[0,1,2,0],[0,0,0,0],[0,1,0,4],[0,0,0,0]]
dimension_vector: [1,1,1,2]
id: 1005

adjacency_matrix: [[0,1,2,0],[0,0,0,4],[0,1,0,0],[0,0,0,0]]
dimension_vector: [1,1,1,2]
id: 1006

adjacency_matrix: [[0,1,2,4],[0,0,0,0],[0,1,0,0],[0,0,0,0]]
dimension_vector: [1,1,1,2]
id: 1007

adjacency_matrix: [[0,1,2,3],[0,0,0,0],[0,1,0,0],[0,0,1,0]]
dimension_vector: [1,1,1,2]
id: 1008

adjacency_matrix: [[0,1,4,0],[0,0,0,0],[0,1,0,3],[0,0,0,0]]
dimension_vector: [1,1,1,2]
id: 1009

adjacency_matrix: [[0,1,4,0],[0,0,0,3],[0,1,0,0],[0,0,0,0]]
dimension_vector: [1,1,1,2]
id: 1010

adjacency_matrix: [[0,1,4,2],[0,0,0,0],[0,1,0,1],[0,0,0,0]]
dimension_vector: [1,1,1,2]
id: 1011

adjacency_matrix: [[0,1,4,3],[0,0,0,0],[0,1,0,0],[0,0,0,0]]
dimension_vector: [1,1,1,2]
id: 1012

adjacency_matrix: [[0,1,2,3],[0,0,0,0],[0,1,0,0],[0,1,0,0]]
dimension_vector: [1,1,1,2]
id: 1013

adjacency_matrix: [[0,1,3,0],[0,0,0,0],[0,2,0,3],[0,0,0,0]]
dimension_vector: [1,1,1,2]
id: 1014

adjacency_matrix: [[0,1,3,0],[0,0,0,3],[0,2,0,0],[0,0,0,0]]
dimension_vector: [1,1,1,2]
id: 1015

adjacency_matrix: [[0,1,3,2],[0,0,0,1],[0,2,0,0],[0,0,0,0]]
dimension_vector: [1,1,1,2]
id: 1016

adjacency_matrix: [[0,1,3,3],[0,0,0,0],[0,2,0,0],[0,0,0,0]]
dimension_vector: [1,1,1,2]
id: 1017

adjacency_matrix: [[0,2,2,0],[0,0,0,0],[0,0,0,4],[0,0,0,0]]
dimension_vector: [1,1,1,2]
id: 1018

adjacency_matrix: [[0,2,2,4],[0,0,0,0],[0,0,0,0],[0,0,0,0]]
dimension_vector: [1,1,1,2]
id: 1019

adjacency_matrix: [[0,2,2,3],[0,0,0,0],[0,0,0,0],[0,0,1,0]]
dimension_vector: [1,1,1,2]
id: 1020

adjacency_matrix: [[0,2,3,0],[0,0,1,0],[0,0,0,3],[0,0,0,0]]
dimension_vector: [1,1,1,2]
id: 1021

adjacency_matrix: [[0,2,3,0],[0,0,1,3],[0,0,0,0],[0,0,0,0]]
dimension_vector: [1,1,1,2]
id: 1022

adjacency_matrix: [[0,2,3,2],[0,0,1,0],[0,0,0,1],[0,0,0,0]]
dimension_vector: [1,1,1,2]
id: 1023

adjacency_matrix: [[0,2,3,3],[0,0,1,0],[0,0,0,0],[0,0,0,0]]
dimension_vector: [1,1,1,2]
id: 1024

adjacency_matrix: [[0,2,4,0],[0,0,0,0],[0,0,0,3],[0,0,0,0]]
dimension_vector: [1,1,1,2]
id: 1025

adjacency_matrix: [[0,2,4,0],[0,0,0,3],[0,0,0,0],[0,0,0,0]]
dimension_vector: [1,1,1,2]
id: 1026

adjacency_matrix: [[0,2,4,2],[0,0,0,0],[0,0,0,1],[0,0,0,0]]
dimension_vector: [1,1,1,2]
id: 1027

adjacency_matrix: [[0,2,4,3],[0,0,0,0],[0,0,0,0],[0,0,0,0]]
dimension_vector: [1,1,1,2]
id: 1028

adjacency_matrix: [[0,2,3,0],[0,0,0,0],[0,1,0,3],[0,0,0,0]]
dimension_vector: [1,1,1,2]
id: 1029

adjacency_matrix: [[0,2,3,0],[0,0,0,3],[0,1,0,0],[0,0,0,0]]
dimension_vector: [1,1,1,2]
id: 1030

adjacency_matrix: [[0,2,3,2],[0,0,0,1],[0,1,0,0],[0,0,0,0]]
dimension_vector: [1,1,1,2]
id: 1031

adjacency_matrix: [[0,2,3,3],[0,0,0,0],[0,1,0,0],[0,0,0,0]]
dimension_vector: [1,1,1,2]
id: 1032

adjacency_matrix: [[0,3,3,0],[0,0,0,0],[0,0,0,3],[0,0,0,0]]
dimension_vector: [1,1,1,2]
id: 1033

adjacency_matrix: [[0,3,3,1],[0,0,0,1],[0,0,0,1],[0,0,0,0]]
dimension_vector: [1,1,1,2]
id: 1034

adjacency_matrix: [[0,3,3,2],[0,0,0,0],[0,0,0,1],[0,0,0,0]]
dimension_vector: [1,1,1,2]
id: 1035

adjacency_matrix: [[0,3,3,3],[0,0,0,0],[0,0,0,0],[0,0,0,0]]
dimension_vector: [1,1,1,2]
id: 1036

adjacency_matrix: [[0,0,0,4],[0,0,2,0],[0,0,0,0],[0,1,0,0]]
dimension_vector: [1,1,1,3]
id: 1037

adjacency_matrix: [[0,0,1,4],[0,0,1,0],[0,0,0,0],[0,1,0,0]]
dimension_vector: [1,1,1,3]
id: 1038

adjacency_matrix: [[0,0,2,0],[0,0,0,0],[0,0,0,4],[0,1,0,0]]
dimension_vector: [1,1,1,3]
id: 1039

adjacency_matrix: [[0,0,2,4],[0,0,0,0],[0,0,0,0],[0,1,0,0]]
dimension_vector: [1,1,1,3]
id: 1040

adjacency_matrix: [[0,0,3,0],[0,0,0,0],[0,2,0,4],[0,0,0,0]]
dimension_vector: [1,1,1,3]
id: 1041

adjacency_matrix: [[0,0,3,0],[0,0,0,4],[0,2,0,0],[0,0,0,0]]
dimension_vector: [1,1,1,3]
id: 1042

adjacency_matrix: [[0,0,3,4],[0,0,0,0],[0,2,0,0],[0,0,0,0]]
dimension_vector: [1,1,1,3]
id: 1043

adjacency_matrix: [[0,0,2,0],[0,0,0,0],[0,3,0,4],[0,0,0,0]]
dimension_vector: [1,1,1,3]
id: 1044

adjacency_matrix: [[0,0,2,0],[0,0,0,4],[0,3,0,0],[0,0,0,0]]
dimension_vector: [1,1,1,3]
id: 1045

adjacency_matrix: [[0,0,2,4],[0,0,0,0],[0,3,0,0],[0,0,0,0]]
dimension_vector: [1,1,1,3]
id: 1046

adjacency_matrix: [[0,1,3,0],[0,0,0,0],[0,1,0,4],[0,0,0,0]]
dimension_vector: [1,1,1,3]
id: 1047

adjacency_matrix: [[0,1,3,0],[0,0,0,4],[0,1,0,0],[0,0,0,0]]
dimension_vector: [1,1,1,3]
id: 1048

adjacency_matrix: [[0,1,3,4],[0,0,0,0],[0,1,0,0],[0,0,0,0]]
dimension_vector: [1,1,1,3]
id: 1049

adjacency_matrix: [[0,2,2,0],[0,0,1,0],[0,0,0,4],[0,0,0,0]]
dimension_vector: [1,1,1,3]
id: 1050

adjacency_matrix: [[0,2,2,0],[0,0,1,4],[0,0,0,0],[0,0,0,0]]
dimension_vector: [1,1,1,3]
id: 1051

adjacency_matrix: [[0,2,2,4],[0,0,1,0],[0,0,0,0],[0,0,0,0]]
dimension_vector: [1,1,1,3]
id: 1052

adjacency_matrix: [[0,2,3,0],[0,0,0,0],[0,0,0,4],[0,0,0,0]]
dimension_vector: [1,1,1,3]
id: 1053

adjacency_matrix: [[0,2,3,0],[0,0,0,4],[0,0,0,0],[0,0,0,0]]
dimension_vector: [1,1,1,3]
id: 1054

adjacency_matrix: [[0,2,3,4],[0,0,0,0],[0,0,0,0],[0,0,0,0]]
dimension_vector: [1,1,1,3]
id: 1055

adjacency_matrix: [[0,0,2,0],[0,0,0,0],[0,2,0,5],[0,0,0,0]]
dimension_vector: [1,1,1,4]
id: 1056

adjacency_matrix: [[0,0,2,0],[0,0,0,5],[0,2,0,0],[0,0,0,0]]
dimension_vector: [1,1,1,4]
id: 1057

adjacency_matrix: [[0,0,2,5],[0,0,0,0],[0,2,0,0],[0,0,0,0]]
dimension_vector: [1,1,1,4]
id: 1058

adjacency_matrix: [[0,1,2,0],[0,0,0,0],[0,1,0,5],[0,0,0,0]]
dimension_vector: [1,1,1,4]
id: 1059

adjacency_matrix: [[0,1,2,0],[0,0,0,5],[0,1,0,0],[0,0,0,0]]
dimension_vector: [1,1,1,4]
id: 1060

adjacency_matrix: [[0,1,2,5],[0,0,0,0],[0,1,0,0],[0,0,0,0]]
dimension_vector: [1,1,1,4]
id: 1061

adjacency_matrix: [[0,2,2,0],[0,0,0,0],[0,0,0,5],[0,0,0,0]]
dimension_vector: [1,1,1,4]
id: 1062

adjacency_matrix: [[0,2,2,5],[0,0,0,0],[0,0,0,0],[0,0,0,0]]
dimension_vector: [1,1,1,4]
id: 1063

adjacency_matrix: [[0,1,0,3],[0,0,3,0],[0,0,0,0],[0,1,0,0]]
dimension_vector: [1,1,2,2]
id: 1064

adjacency_matrix: [[0,1,2,3],[0,0,1,0],[0,0,0,0],[0,1,0,0]]
dimension_vector: [1,1,2,2]
id: 1065

adjacency_matrix: [[0,1,3,1],[0,0,0,0],[0,0,0,1],[0,1,0,0]]
dimension_vector: [1,1,2,2]
id: 1066

adjacency_matrix: [[0,1,3,3],[0,0,0,0],[0,0,0,0],[0,1,0,0]]
dimension_vector: [1,1,2,2]
id: 1067

adjacency_matrix: [[0,3,0,0],[0,0,1,3],[0,0,0,0],[0,0,1,0]]
dimension_vector: [1,1,2,2]
id: 1068

adjacency_matrix: [[0,3,0,3],[0,0,1,0],[0,0,0,0],[0,0,1,0]]
dimension_vector: [1,1,2,2]
id: 1069

adjacency_matrix: [[0,3,0,0],[0,0,3,3],[0,0,0,0],[0,0,0,0]]
dimension_vector: [1,1,2,2]
id: 1070

adjacency_matrix: [[0,3,0,2],[0,0,3,1],[0,0,0,0],[0,0,0,0]]
dimension_vector: [1,1,2,2]
id: 1071

adjacency_matrix: [[0,3,0,3],[0,0,3,0],[0,0,0,0],[0,0,0,0]]
dimension_vector: [1,1,2,2]
id: 1072

adjacency_matrix: [[0,3,1,2],[0,0,0,1],[0,0,0,0],[0,0,1,0]]
dimension_vector: [1,1,2,2]
id: 1073

adjacency_matrix: [[0,3,1,3],[0,0,0,0],[0,0,0,0],[0,0,1,0]]
dimension_vector: [1,1,2,2]
id: 1074

adjacency_matrix: [[0,3,2,3],[0,0,1,0],[0,0,0,0],[0,0,0,0]]
dimension_vector: [1,1,2,2]
id: 1075

adjacency_matrix: [[0,3,3,3],[0,0,0,0],[0,0,0,0],[0,0,0,0]]
dimension_vector: [1,1,2,2]
id: 1076

adjacency_matrix: [[0,0,0,4],[0,0,0,0],[0,1,0,0],[0,0,1,0]]
dimension_vector: [1,1,2,3]
id: 1077

adjacency_matrix: [[0,0,3,0],[0,0,0,4],[0,1,0,0],[0,0,0,0]]
dimension_vector: [1,1,2,3]
id: 1078

adjacency_matrix: [[0,0,3,4],[0,0,0,0],[0,1,0,0],[0,0,0,0]]
dimension_vector: [1,1,2,3]
id: 1079

adjacency_matrix: [[0,2,0,0],[0,0,0,4],[0,0,0,0],[0,0,1,0]]
dimension_vector: [1,1,2,3]
id: 1080

adjacency_matrix: [[0,2,0,4],[0,0,0,0],[0,0,0,0],[0,0,1,0]]
dimension_vector: [1,1,2,3]
id: 1081

adjacency_matrix: [[0,2,0,0],[0,0,3,4],[0,0,0,0],[0,0,0,0]]
dimension_vector: [1,1,2,3]
id: 1082

adjacency_matrix: [[0,2,0,4],[0,0,3,0],[0,0,0,0],[0,0,0,0]]
dimension_vector: [1,1,2,3]
id: 1083

adjacency_matrix: [[0,2,3,0],[0,0,0,4],[0,0,0,0],[0,0,0,0]]
dimension_vector: [1,1,2,3]
id: 1084

adjacency_matrix: [[0,2,3,4],[0,0,0,0],[0,0,0,0],[0,0,0,0]]
dimension_vector: [1,1,2,3]
id: 1085

adjacency_matrix: [[0,1,1,3],[0,0,1,0],[0,0,0,0],[0,1,0,0]]
dimension_vector: [1,2,2,2]
id: 1086

adjacency_matrix: [[0,1,3,3],[0,0,0,0],[0,0,0,0],[0,1,0,0]]
dimension_vector: [1,2,2,2]
id: 1087

adjacency_matrix: [[0,3,3,3],[0,0,0,0],[0,0,0,0],[0,0,0,0]]
dimension_vector: [1,2,2,2]
id: 1088

adjacency_matrix: [[0,0,0,0,4],[0,0,0,0,0],[0,0,0,0,0],[0,0,0,0,0],[0,2,2,2,0]]
dimension_vector: [1,1,1,1,1]
id: 1089

adjacency_matrix: [[0,0,0,0,3],[0,0,0,0,0],[0,0,0,0,0],[0,0,0,0,0],[0,2,2,3,0]]
dimension_vector: [1,1,1,1,1]
id: 1090

adjacency_matrix: [[0,0,0,0,2],[0,0,0,0,0],[0,0,0,0,0],[0,0,0,0,0],[0,2,2,4,0]]
dimension_vector: [1,1,1,1,1]
id: 1091

adjacency_matrix: [[0,0,0,0,4],[0,0,0,0,0],[0,0,0,1,0],[0,0,0,0,0],[0,2,2,1,0]]
dimension_vector: [1,1,1,1,1]
id: 1092

adjacency_matrix: [[0,0,0,0,3],[0,0,0,0,0],[0,0,0,1,0],[0,0,0,0,0],[0,2,2,2,0]]
dimension_vector: [1,1,1,1,1]
id: 1093

adjacency_matrix: [[0,0,0,0,2],[0,0,0,0,0],[0,0,0,1,0],[0,0,0,0,0],[0,2,2,3,0]]
dimension_vector: [1,1,1,1,1]
id: 1094

adjacency_matrix: [[0,0,0,0,4],[0,0,0,0,0],[0,0,0,2,0],[0,0,0,0,0],[0,2,2,0,0]]
dimension_vector: [1,1,1,1,1]
id: 1095

adjacency_matrix: [[0,0,0,0,3],[0,0,0,0,0],[0,0,0,3,0],[0,0,0,0,0],[0,2,2,0,0]]
dimension_vector: [1,1,1,1,1]
id: 1096

adjacency_matrix: [[0,0,0,0,2],[0,0,0,0,0],[0,0,0,4,0],[0,0,0,0,0],[0,2,2,0,0]]
dimension_vector: [1,1,1,1,1]
id: 1097

adjacency_matrix: [[0,0,0,0,4],[0,0,0,1,0],[0,0,0,1,0],[0,0,0,0,0],[0,2,2,0,0]]
dimension_vector: [1,1,1,1,1]
id: 1098

adjacency_matrix: [[0,0,0,0,3],[0,0,0,1,0],[0,0,0,1,0],[0,0,0,0,0],[0,2,2,1,0]]
dimension_vector: [1,1,1,1,1]
id: 1099

adjacency_matrix: [[0,0,0,0,2],[0,0,0,1,0],[0,0,0,1,0],[0,0,0,0,0],[0,2,2,2,0]]
dimension_vector: [1,1,1,1,1]
id: 1100

adjacency_matrix: [[0,0,0,1,4],[0,0,0,0,0],[0,0,0,0,0],[0,0,0,0,0],[0,2,2,1,0]]
dimension_vector: [1,1,1,1,1]
id: 1101

adjacency_matrix: [[0,0,0,1,3],[0,0,0,0,0],[0,0,0,0,0],[0,0,0,0,0],[0,2,2,2,0]]
dimension_vector: [1,1,1,1,1]
id: 1102

adjacency_matrix: [[0,0,0,1,4],[0,0,0,0,0],[0,0,0,1,0],[0,0,0,0,0],[0,2,2,0,0]]
dimension_vector: [1,1,1,1,1]
id: 1103

adjacency_matrix: [[0,0,0,1,3],[0,0,0,0,0],[0,0,0,1,0],[0,0,0,0,0],[0,2,2,1,0]]
dimension_vector: [1,1,1,1,1]
id: 1104

adjacency_matrix: [[0,0,0,1,3],[0,0,0,1,0],[0,0,0,1,0],[0,0,0,0,0],[0,2,2,0,0]]
dimension_vector: [1,1,1,1,1]
id: 1105

adjacency_matrix: [[0,0,0,2,0],[0,0,0,0,0],[0,0,0,0,0],[0,0,0,0,4],[0,2,2,0,0]]
dimension_vector: [1,1,1,1,1]
id: 1106

adjacency_matrix: [[0,0,0,2,3],[0,0,0,0,0],[0,0,0,0,0],[0,0,0,0,1],[0,2,2,0,0]]
dimension_vector: [1,1,1,1,1]
id: 1107

adjacency_matrix: [[0,0,0,2,4],[0,0,0,0,0],[0,0,0,0,0],[0,0,0,0,0],[0,2,2,0,0]]
dimension_vector: [1,1,1,1,1]
id: 1108

adjacency_matrix: [[0,0,0,2,3],[0,0,0,0,0],[0,0,0,0,0],[0,0,0,0,0],[0,2,2,1,0]]
dimension_vector: [1,1,1,1,1]
id: 1109

adjacency_matrix: [[0,0,0,2,3],[0,0,0,0,0],[0,0,0,1,0],[0,0,0,0,0],[0,2,2,0,0]]
dimension_vector: [1,1,1,1,1]
id: 1110

adjacency_matrix: [[0,0,0,3,0],[0,0,0,0,0],[0,0,0,0,0],[0,0,0,0,3],[0,2,2,0,0]]
dimension_vector: [1,1,1,1,1]
id: 1111

adjacency_matrix: [[0,0,0,3,1],[0,0,0,0,0],[0,0,0,0,0],[0,0,0,0,2],[0,2,2,0,0]]
dimension_vector: [1,1,1,1,1]
id: 1112

adjacency_matrix: [[0,0,0,3,2],[0,0,0,0,0],[0,0,0,0,0],[0,0,0,0,1],[0,2,2,0,0]]
dimension_vector: [1,1,1,1,1]
id: 1113

adjacency_matrix: [[0,0,0,3,3],[0,0,0,0,0],[0,0,0,0,0],[0,0,0,0,0],[0,2,2,0,0]]
dimension_vector: [1,1,1,1,1]
id: 1114

adjacency_matrix: [[0,0,0,3,2],[0,0,0,0,0],[0,0,0,0,0],[0,0,0,0,0],[0,2,2,1,0]]
dimension_vector: [1,1,1,1,1]
id: 1115

adjacency_matrix: [[0,0,0,3,2],[0,0,0,0,0],[0,0,0,1,0],[0,0,0,0,0],[0,2,2,0,0]]
dimension_vector: [1,1,1,1,1]
id: 1116

adjacency_matrix: [[0,0,0,4,0],[0,0,0,0,0],[0,0,0,0,0],[0,0,0,0,2],[0,2,2,0,0]]
dimension_vector: [1,1,1,1,1]
id: 1117

adjacency_matrix: [[0,0,0,4,1],[0,0,0,0,0],[0,0,0,0,0],[0,0,0,0,1],[0,2,2,0,0]]
dimension_vector: [1,1,1,1,1]
id: 1118

adjacency_matrix: [[0,0,0,4,2],[0,0,0,0,0],[0,0,0,0,0],[0,0,0,0,0],[0,2,2,0,0]]
dimension_vector: [1,1,1,1,1]
id: 1119

adjacency_matrix: [[0,0,0,0,2],[0,0,0,0,0],[0,0,0,0,0],[0,0,0,0,0],[0,2,3,3,0]]
dimension_vector: [1,1,1,1,1]
id: 1120

adjacency_matrix: [[0,0,0,0,3],[0,0,0,0,0],[0,0,0,1,0],[0,0,0,0,0],[0,2,3,1,0]]
dimension_vector: [1,1,1,1,1]
id: 1121

adjacency_matrix: [[0,0,0,0,2],[0,0,0,0,0],[0,0,0,1,0],[0,0,0,0,0],[0,2,3,2,0]]
dimension_vector: [1,1,1,1,1]
id: 1122

adjacency_matrix: [[0,0,0,0,3],[0,0,0,0,0],[0,0,0,2,0],[0,0,0,0,0],[0,2,3,0,0]]
dimension_vector: [1,1,1,1,1]
id: 1123

adjacency_matrix: [[0,0,0,0,2],[0,0,0,0,0],[0,0,0,2,0],[0,0,0,0,0],[0,2,3,1,0]]
dimension_vector: [1,1,1,1,1]
id: 1124

adjacency_matrix: [[0,0,0,0,2],[0,0,0,0,0],[0,0,0,3,0],[0,0,0,0,0],[0,2,3,0,0]]
dimension_vector: [1,1,1,1,1]
id: 1125

adjacency_matrix: [[0,0,0,0,3],[0,0,0,1,0],[0,0,0,0,0],[0,0,0,0,0],[0,2,3,1,0]]
dimension_vector: [1,1,1,1,1]
id: 1126

adjacency_matrix: [[0,0,0,0,2],[0,0,0,1,0],[0,0,0,0,0],[0,0,0,0,0],[0,2,3,2,0]]
dimension_vector: [1,1,1,1,1]
id: 1127

adjacency_matrix: [[0,0,0,0,3],[0,0,0,1,0],[0,0,0,1,0],[0,0,0,0,0],[0,2,3,0,0]]
dimension_vector: [1,1,1,1,1]
id: 1128

adjacency_matrix: [[0,0,0,0,2],[0,0,0,1,0],[0,0,0,1,0],[0,0,0,0,0],[0,2,3,1,0]]
dimension_vector: [1,1,1,1,1]
id: 1129

adjacency_matrix: [[0,0,0,0,2],[0,0,0,1,0],[0,0,0,2,0],[0,0,0,0,0],[0,2,3,0,0]]
dimension_vector: [1,1,1,1,1]
id: 1130

adjacency_matrix: [[0,0,0,0,3],[0,0,0,2,0],[0,0,0,0,0],[0,0,0,0,0],[0,2,3,0,0]]
dimension_vector: [1,1,1,1,1]
id: 1131

adjacency_matrix: [[0,0,0,0,2],[0,0,0,3,0],[0,0,0,0,0],[0,0,0,0,0],[0,2,3,0,0]]
dimension_vector: [1,1,1,1,1]
id: 1132

adjacency_matrix: [[0,0,0,1,3],[0,0,0,0,0],[0,0,0,0,0],[0,0,0,0,0],[0,2,3,1,0]]
dimension_vector: [1,1,1,1,1]
id: 1133

adjacency_matrix: [[0,0,0,1,3],[0,0,0,0,0],[0,0,0,1,0],[0,0,0,0,0],[0,2,3,0,0]]
dimension_vector: [1,1,1,1,1]
id: 1134

adjacency_matrix: [[0,0,0,1,3],[0,0,0,1,0],[0,0,0,0,0],[0,0,0,0,0],[0,2,3,0,0]]
dimension_vector: [1,1,1,1,1]
id: 1135

adjacency_matrix: [[0,0,0,2,0],[0,0,0,0,0],[0,0,0,0,0],[0,0,0,0,3],[0,2,3,0,0]]
dimension_vector: [1,1,1,1,1]
id: 1136

adjacency_matrix: [[0,0,0,2,2],[0,0,0,0,0],[0,0,0,0,0],[0,0,0,0,1],[0,2,3,0,0]]
dimension_vector: [1,1,1,1,1]
id: 1137

adjacency_matrix: [[0,0,0,2,3],[0,0,0,0,0],[0,0,0,0,0],[0,0,0,0,0],[0,2,3,0,0]]
dimension_vector: [1,1,1,1,1]
id: 1138

adjacency_matrix: [[0,0,0,2,2],[0,0,0,0,0],[0,0,0,0,0],[0,0,0,0,0],[0,2,3,1,0]]
dimension_vector: [1,1,1,1,1]
id: 1139

adjacency_matrix: [[0,0,0,2,2],[0,0,0,0,0],[0,0,0,1,0],[0,0,0,0,0],[0,2,3,0,0]]
dimension_vector: [1,1,1,1,1]
id: 1140

adjacency_matrix: [[0,0,0,2,2],[0,0,0,1,0],[0,0,0,0,0],[0,0,0,0,0],[0,2,3,0,0]]
dimension_vector: [1,1,1,1,1]
id: 1141

adjacency_matrix: [[0,0,0,3,0],[0,0,0,0,0],[0,0,0,0,0],[0,0,0,0,2],[0,2,3,0,0]]
dimension_vector: [1,1,1,1,1]
id: 1142

adjacency_matrix: [[0,0,0,3,1],[0,0,0,0,0],[0,0,0,0,0],[0,0,0,0,1],[0,2,3,0,0]]
dimension_vector: [1,1,1,1,1]
id: 1143

adjacency_matrix: [[0,0,0,3,2],[0,0,0,0,0],[0,0,0,0,0],[0,0,0,0,0],[0,2,3,0,0]]
dimension_vector: [1,1,1,1,1]
id: 1144

adjacency_matrix: [[0,0,0,0,2],[0,0,0,0,0],[0,0,0,1,0],[0,0,0,0,0],[0,2,4,1,0]]
dimension_vector: [1,1,1,1,1]
id: 1145

adjacency_matrix: [[0,0,0,0,2],[0,0,0,0,0],[0,0,0,2,0],[0,0,0,0,0],[0,2,4,0,0]]
dimension_vector: [1,1,1,1,1]
id: 1146

adjacency_matrix: [[0,0,0,0,2],[0,0,0,1,0],[0,0,0,0,0],[0,0,0,0,0],[0,2,4,1,0]]
dimension_vector: [1,1,1,1,1]
id: 1147

adjacency_matrix: [[0,0,0,0,2],[0,0,0,1,0],[0,0,0,1,0],[0,0,0,0,0],[0,2,4,0,0]]
dimension_vector: [1,1,1,1,1]
id: 1148

adjacency_matrix: [[0,0,0,0,2],[0,0,0,2,0],[0,0,0,0,0],[0,0,0,0,0],[0,2,4,0,0]]
dimension_vector: [1,1,1,1,1]
id: 1149

adjacency_matrix: [[0,0,0,1,2],[0,0,0,0,0],[0,0,0,0,0],[0,0,0,0,0],[0,2,4,1,0]]
dimension_vector: [1,1,1,1,1]
id: 1150

adjacency_matrix: [[0,0,0,1,2],[0,0,0,0,0],[0,0,0,1,0],[0,0,0,0,0],[0,2,4,0,0]]
dimension_vector: [1,1,1,1,1]
id: 1151

adjacency_matrix: [[0,0,0,1,2],[0,0,0,1,0],[0,0,0,0,0],[0,0,0,0,0],[0,2,4,0,0]]
dimension_vector: [1,1,1,1,1]
id: 1152

adjacency_matrix: [[0,0,0,2,0],[0,0,0,0,0],[0,0,0,0,0],[0,0,0,0,2],[0,2,4,0,0]]
dimension_vector: [1,1,1,1,1]
id: 1153

adjacency_matrix: [[0,0,0,2,1],[0,0,0,0,0],[0,0,0,0,0],[0,0,0,0,1],[0,2,4,0,0]]
dimension_vector: [1,1,1,1,1]
id: 1154

adjacency_matrix: [[0,0,0,2,2],[0,0,0,0,0],[0,0,0,0,0],[0,0,0,0,0],[0,2,4,0,0]]
dimension_vector: [1,1,1,1,1]
id: 1155

adjacency_matrix: [[0,0,0,0,4],[0,0,0,1,0],[0,0,0,0,0],[0,0,1,0,0],[0,2,1,1,0]]
dimension_vector: [1,1,1,1,1]
id: 1156

adjacency_matrix: [[0,0,0,0,3],[0,0,0,1,0],[0,0,0,0,0],[0,0,1,0,0],[0,2,1,2,0]]
dimension_vector: [1,1,1,1,1]
id: 1157

adjacency_matrix: [[0,0,0,0,2],[0,0,0,1,0],[0,0,0,0,0],[0,0,1,0,0],[0,2,1,3,0]]
dimension_vector: [1,1,1,1,1]
id: 1158

adjacency_matrix: [[0,0,0,0,4],[0,0,0,2,0],[0,0,0,0,0],[0,0,1,0,0],[0,2,1,0,0]]
dimension_vector: [1,1,1,1,1]
id: 1159

adjacency_matrix: [[0,0,0,0,3],[0,0,0,3,0],[0,0,0,0,0],[0,0,1,0,0],[0,2,1,0,0]]
dimension_vector: [1,1,1,1,1]
id: 1160

adjacency_matrix: [[0,0,0,0,2],[0,0,0,4,0],[0,0,0,0,0],[0,0,1,0,0],[0,2,1,0,0]]
dimension_vector: [1,1,1,1,1]
id: 1161

adjacency_matrix: [[0,0,0,1,4],[0,0,0,0,0],[0,0,0,0,0],[0,0,1,0,0],[0,2,1,1,0]]
dimension_vector: [1,1,1,1,1]
id: 1162

adjacency_matrix: [[0,0,0,1,4],[0,0,0,1,0],[0,0,0,0,0],[0,0,1,0,0],[0,2,1,0,0]]
dimension_vector: [1,1,1,1,1]
id: 1163

adjacency_matrix: [[0,0,0,2,0],[0,0,0,0,0],[0,0,0,0,0],[0,0,1,0,4],[0,2,1,0,0]]
dimension_vector: [1,1,1,1,1]
id: 1164

adjacency_matrix: [[0,0,0,2,4],[0,0,0,0,0],[0,0,0,0,0],[0,0,1,0,0],[0,2,1,0,0]]
dimension_vector: [1,1,1,1,1]
id: 1165

adjacency_matrix: [[0,0,0,2,3],[0,0,0,0,0],[0,0,0,0,0],[0,0,1,0,0],[0,2,1,1,0]]
dimension_vector: [1,1,1,1,1]
id: 1166

adjacency_matrix: [[0,0,0,2,3],[0,0,0,1,0],[0,0,0,0,0],[0,0,1,0,0],[0,2,1,0,0]]
dimension_vector: [1,1,1,1,1]
id: 1167

adjacency_matrix: [[0,0,0,3,0],[0,0,0,0,0],[0,0,0,0,0],[0,0,1,0,3],[0,2,1,0,0]]
dimension_vector: [1,1,1,1,1]
id: 1168

adjacency_matrix: [[0,0,0,3,2],[0,0,0,0,0],[0,0,0,0,0],[0,0,1,0,1],[0,2,1,0,0]]
dimension_vector: [1,1,1,1,1]
id: 1169

adjacency_matrix: [[0,0,0,3,3],[0,0,0,0,0],[0,0,0,0,0],[0,0,1,0,0],[0,2,1,0,0]]
dimension_vector: [1,1,1,1,1]
id: 1170

adjacency_matrix: [[0,0,0,4,0],[0,0,0,0,0],[0,0,0,0,0],[0,0,1,0,2],[0,2,1,0,0]]
dimension_vector: [1,1,1,1,1]
id: 1171

adjacency_matrix: [[0,0,0,4,1],[0,0,0,0,0],[0,0,0,0,0],[0,0,1,0,1],[0,2,1,0,0]]
dimension_vector: [1,1,1,1,1]
id: 1172

adjacency_matrix: [[0,0,0,4,2],[0,0,0,0,0],[0,0,0,0,0],[0,0,1,0,0],[0,2,1,0,0]]
dimension_vector: [1,1,1,1,1]
id: 1173

adjacency_matrix: [[0,0,0,0,3],[0,0,0,1,0],[0,0,0,0,0],[0,0,1,0,0],[0,2,2,1,0]]
dimension_vector: [1,1,1,1,1]
id: 1174

adjacency_matrix: [[0,0,0,0,2],[0,0,0,1,0],[0,0,0,0,0],[0,0,1,0,0],[0,2,2,2,0]]
dimension_vector: [1,1,1,1,1]
id: 1175

adjacency_matrix: [[0,0,0,0,3],[0,0,0,2,0],[0,0,0,0,0],[0,0,1,0,0],[0,2,2,0,0]]
dimension_vector: [1,1,1,1,1]
id: 1176

adjacency_matrix: [[0,0,0,0,2],[0,0,0,3,0],[0,0,0,0,0],[0,0,1,0,0],[0,2,2,0,0]]
dimension_vector: [1,1,1,1,1]
id: 1177

adjacency_matrix: [[0,0,0,2,0],[0,0,0,0,0],[0,0,0,0,0],[0,0,1,0,3],[0,2,2,0,0]]
dimension_vector: [1,1,1,1,1]
id: 1178

adjacency_matrix: [[0,0,0,2,3],[0,0,0,0,0],[0,0,0,0,0],[0,0,1,0,0],[0,2,2,0,0]]
dimension_vector: [1,1,1,1,1]
id: 1179

adjacency_matrix: [[0,0,0,0,2],[0,0,0,1,0],[0,0,0,0,0],[0,0,1,0,0],[0,2,3,1,0]]
dimension_vector: [1,1,1,1,1]
id: 1180

adjacency_matrix: [[0,0,0,0,2],[0,0,0,2,0],[0,0,0,0,0],[0,0,1,0,0],[0,2,3,0,0]]
dimension_vector: [1,1,1,1,1]
id: 1181

adjacency_matrix: [[0,0,0,0,4],[0,0,0,1,0],[0,0,0,0,0],[0,0,2,0,0],[0,2,0,1,0]]
dimension_vector: [1,1,1,1,1]
id: 1182

adjacency_matrix: [[0,0,0,0,3],[0,0,0,1,0],[0,0,0,0,0],[0,0,2,0,0],[0,2,0,2,0]]
dimension_vector: [1,1,1,1,1]
id: 1183

adjacency_matrix: [[0,0,0,0,2],[0,0,0,1,0],[0,0,0,0,0],[0,0,2,0,0],[0,2,0,3,0]]
dimension_vector: [1,1,1,1,1]
id: 1184

adjacency_matrix: [[0,0,0,0,4],[0,0,0,2,0],[0,0,0,0,0],[0,0,2,0,0],[0,2,0,0,0]]
dimension_vector: [1,1,1,1,1]
id: 1185

adjacency_matrix: [[0,0,0,0,3],[0,0,0,3,0],[0,0,0,0,0],[0,0,2,0,0],[0,2,0,0,0]]
dimension_vector: [1,1,1,1,1]
id: 1186

adjacency_matrix: [[0,0,0,0,2],[0,0,0,4,0],[0,0,0,0,0],[0,0,2,0,0],[0,2,0,0,0]]
dimension_vector: [1,1,1,1,1]
id: 1187

adjacency_matrix: [[0,0,0,1,4],[0,0,0,0,0],[0,0,0,0,0],[0,0,2,0,0],[0,2,0,1,0]]
dimension_vector: [1,1,1,1,1]
id: 1188

adjacency_matrix: [[0,0,0,1,3],[0,0,0,0,0],[0,0,0,0,0],[0,0,2,0,0],[0,2,0,2,0]]
dimension_vector: [1,1,1,1,1]
id: 1189

adjacency_matrix: [[0,0,0,1,4],[0,0,0,1,0],[0,0,0,0,0],[0,0,2,0,0],[0,2,0,0,0]]
dimension_vector: [1,1,1,1,1]
id: 1190

adjacency_matrix: [[0,0,0,1,3],[0,0,0,1,0],[0,0,0,0,0],[0,0,2,0,0],[0,2,0,1,0]]
dimension_vector: [1,1,1,1,1]
id: 1191

adjacency_matrix: [[0,0,0,2,3],[0,0,0,0,0],[0,0,0,0,0],[0,0,2,0,1],[0,2,0,0,0]]
dimension_vector: [1,1,1,1,1]
id: 1192

adjacency_matrix: [[0,0,0,2,3],[0,0,0,0,0],[0,0,0,0,1],[0,0,2,0,0],[0,2,0,0,0]]
dimension_vector: [1,1,1,1,1]
id: 1193

adjacency_matrix: [[0,0,0,2,4],[0,0,0,0,0],[0,0,0,0,0],[0,0,2,0,0],[0,2,0,0,0]]
dimension_vector: [1,1,1,1,1]
id: 1194

adjacency_matrix: [[0,0,0,2,3],[0,0,0,0,0],[0,0,0,0,0],[0,0,2,0,0],[0,2,0,1,0]]
dimension_vector: [1,1,1,1,1]
id: 1195

adjacency_matrix: [[0,0,0,2,3],[0,0,0,1,0],[0,0,0,0,0],[0,0,2,0,0],[0,2,0,0,0]]
dimension_vector: [1,1,1,1,1]
id: 1196

adjacency_matrix: [[0,0,0,3,3],[0,0,0,0,0],[0,0,0,0,0],[0,0,2,0,0],[0,2,0,0,0]]
dimension_vector: [1,1,1,1,1]
id: 1197

adjacency_matrix: [[0,0,0,0,2],[0,0,0,1,0],[0,0,0,0,0],[0,0,2,0,0],[0,2,1,2,0]]
dimension_vector: [1,1,1,1,1]
id: 1198

adjacency_matrix: [[0,0,0,2,0],[0,0,0,0,0],[0,0,0,0,0],[0,0,2,0,3],[0,2,1,0,0]]
dimension_vector: [1,1,1,1,1]
id: 1199

adjacency_matrix: [[0,0,0,3,0],[0,0,0,0,0],[0,0,0,0,0],[0,0,2,0,2],[0,2,1,0,0]]
dimension_vector: [1,1,1,1,1]
id: 1200

adjacency_matrix: [[0,0,0,3,2],[0,0,0,0,0],[0,0,0,0,0],[0,0,2,0,0],[0,2,1,0,0]]
dimension_vector: [1,1,1,1,1]
id: 1201

adjacency_matrix: [[0,0,0,0,3],[0,0,0,1,0],[0,0,0,0,0],[0,0,3,0,0],[0,2,0,1,0]]
dimension_vector: [1,1,1,1,1]
id: 1202

adjacency_matrix: [[0,0,0,0,2],[0,0,0,1,0],[0,0,0,0,0],[0,0,3,0,0],[0,2,0,2,0]]
dimension_vector: [1,1,1,1,1]
id: 1203

adjacency_matrix: [[0,0,0,0,3],[0,0,0,2,0],[0,0,0,0,0],[0,0,3,0,0],[0,2,0,0,0]]
dimension_vector: [1,1,1,1,1]
id: 1204

adjacency_matrix: [[0,0,0,0,2],[0,0,0,3,0],[0,0,0,0,0],[0,0,3,0,0],[0,2,0,0,0]]
dimension_vector: [1,1,1,1,1]
id: 1205

adjacency_matrix: [[0,0,0,1,3],[0,0,0,0,0],[0,0,0,0,0],[0,0,3,0,0],[0,2,0,1,0]]
dimension_vector: [1,1,1,1,1]
id: 1206

adjacency_matrix: [[0,0,0,1,3],[0,0,0,1,0],[0,0,0,0,0],[0,0,3,0,0],[0,2,0,0,0]]
dimension_vector: [1,1,1,1,1]
id: 1207

adjacency_matrix: [[0,0,0,2,0],[0,0,0,0,0],[0,0,0,0,0],[0,0,3,0,3],[0,2,0,0,0]]
dimension_vector: [1,1,1,1,1]
id: 1208

adjacency_matrix: [[0,0,0,2,0],[0,0,0,0,0],[0,0,0,0,1],[0,0,3,0,2],[0,2,0,0,0]]
dimension_vector: [1,1,1,1,1]
id: 1209

adjacency_matrix: [[0,0,0,2,0],[0,0,0,0,0],[0,0,0,0,2],[0,0,3,0,1],[0,2,0,0,0]]
dimension_vector: [1,1,1,1,1]
id: 1210

adjacency_matrix: [[0,0,0,2,0],[0,0,0,0,0],[0,0,0,0,3],[0,0,3,0,0],[0,2,0,0,0]]
dimension_vector: [1,1,1,1,1]
id: 1211

adjacency_matrix: [[0,0,0,2,2],[0,0,0,0,0],[0,0,0,0,0],[0,0,3,0,1],[0,2,0,0,0]]
dimension_vector: [1,1,1,1,1]
id: 1212

adjacency_matrix: [[0,0,0,2,2],[0,0,0,0,0],[0,0,0,0,1],[0,0,3,0,0],[0,2,0,0,0]]
dimension_vector: [1,1,1,1,1]
id: 1213

adjacency_matrix: [[0,0,0,2,3],[0,0,0,0,0],[0,0,0,0,0],[0,0,3,0,0],[0,2,0,0,0]]
dimension_vector: [1,1,1,1,1]
id: 1214

adjacency_matrix: [[0,0,0,2,2],[0,0,0,0,0],[0,0,0,0,0],[0,0,3,0,0],[0,2,0,1,0]]
dimension_vector: [1,1,1,1,1]
id: 1215

adjacency_matrix: [[0,0,0,2,2],[0,0,0,1,0],[0,0,0,0,0],[0,0,3,0,0],[0,2,0,0,0]]
dimension_vector: [1,1,1,1,1]
id: 1216

adjacency_matrix: [[0,0,0,3,0],[0,0,0,0,0],[0,0,0,0,1],[0,0,3,0,1],[0,2,0,0,0]]
dimension_vector: [1,1,1,1,1]
id: 1217

adjacency_matrix: [[0,0,0,3,0],[0,0,0,0,0],[0,0,0,0,2],[0,0,3,0,0],[0,2,0,0,0]]
dimension_vector: [1,1,1,1,1]
id: 1218

adjacency_matrix: [[0,0,0,3,1],[0,0,0,0,0],[0,0,0,0,0],[0,0,3,0,1],[0,2,0,0,0]]
dimension_vector: [1,1,1,1,1]
id: 1219

adjacency_matrix: [[0,0,0,3,1],[0,0,0,0,0],[0,0,0,0,1],[0,0,3,0,0],[0,2,0,0,0]]
dimension_vector: [1,1,1,1,1]
id: 1220

adjacency_matrix: [[0,0,0,3,2],[0,0,0,0,0],[0,0,0,0,0],[0,0,3,0,0],[0,2,0,0,0]]
dimension_vector: [1,1,1,1,1]
id: 1221

adjacency_matrix: [[0,0,0,2,0],[0,0,0,0,0],[0,0,0,0,0],[0,0,3,0,2],[0,2,1,0,0]]
dimension_vector: [1,1,1,1,1]
id: 1222

adjacency_matrix: [[0,0,0,0,2],[0,0,0,1,0],[0,0,0,0,0],[0,0,4,0,0],[0,2,0,1,0]]
dimension_vector: [1,1,1,1,1]
id: 1223

adjacency_matrix: [[0,0,0,0,2],[0,0,0,2,0],[0,0,0,0,0],[0,0,4,0,0],[0,2,0,0,0]]
dimension_vector: [1,1,1,1,1]
id: 1224

adjacency_matrix: [[0,0,0,1,2],[0,0,0,0,0],[0,0,0,0,0],[0,0,4,0,0],[0,2,0,1,0]]
dimension_vector: [1,1,1,1,1]
id: 1225

adjacency_matrix: [[0,0,0,1,2],[0,0,0,1,0],[0,0,0,0,0],[0,0,4,0,0],[0,2,0,0,0]]
dimension_vector: [1,1,1,1,1]
id: 1226

adjacency_matrix: [[0,0,0,2,0],[0,0,0,0,0],[0,0,0,0,1],[0,0,4,0,1],[0,2,0,0,0]]
dimension_vector: [1,1,1,1,1]
id: 1227

adjacency_matrix: [[0,0,0,2,0],[0,0,0,0,0],[0,0,0,0,2],[0,0,4,0,0],[0,2,0,0,0]]
dimension_vector: [1,1,1,1,1]
id: 1228

adjacency_matrix: [[0,0,0,2,1],[0,0,0,0,0],[0,0,0,0,0],[0,0,4,0,1],[0,2,0,0,0]]
dimension_vector: [1,1,1,1,1]
id: 1229

adjacency_matrix: [[0,0,0,2,1],[0,0,0,0,0],[0,0,0,0,1],[0,0,4,0,0],[0,2,0,0,0]]
dimension_vector: [1,1,1,1,1]
id: 1230

adjacency_matrix: [[0,0,0,2,2],[0,0,0,0,0],[0,0,0,0,0],[0,0,4,0,0],[0,2,0,0,0]]
dimension_vector: [1,1,1,1,1]
id: 1231

adjacency_matrix: [[0,0,0,0,3],[0,0,1,3,0],[0,0,0,0,0],[0,0,0,0,0],[0,2,1,0,0]]
dimension_vector: [1,1,1,1,1]
id: 1232

adjacency_matrix: [[0,0,0,0,2],[0,0,1,4,0],[0,0,0,0,0],[0,0,0,0,0],[0,2,1,0,0]]
dimension_vector: [1,1,1,1,1]
id: 1233

adjacency_matrix: [[0,0,0,1,4],[0,0,1,0,0],[0,0,0,0,0],[0,0,0,0,0],[0,2,1,1,0]]
dimension_vector: [1,1,1,1,1]
id: 1234

adjacency_matrix: [[0,0,0,1,3],[0,0,1,0,0],[0,0,0,0,0],[0,0,0,0,0],[0,2,1,2,0]]
dimension_vector: [1,1,1,1,1]
id: 1235

adjacency_matrix: [[0,0,0,1,4],[0,0,1,0,0],[0,0,0,1,0],[0,0,0,0,0],[0,2,1,0,0]]
dimension_vector: [1,1,1,1,1]
id: 1236

adjacency_matrix: [[0,0,0,1,3],[0,0,1,0,0],[0,0,0,1,0],[0,0,0,0,0],[0,2,1,1,0]]
dimension_vector: [1,1,1,1,1]
id: 1237

adjacency_matrix: [[0,0,0,2,0],[0,0,1,0,0],[0,0,0,0,0],[0,0,0,0,4],[0,2,1,0,0]]
dimension_vector: [1,1,1,1,1]
id: 1238

adjacency_matrix: [[0,0,0,2,3],[0,0,1,0,0],[0,0,0,0,0],[0,0,0,0,1],[0,2,1,0,0]]
dimension_vector: [1,1,1,1,1]
id: 1239

adjacency_matrix: [[0,0,0,2,4],[0,0,1,0,0],[0,0,0,0,0],[0,0,0,0,0],[0,2,1,0,0]]
dimension_vector: [1,1,1,1,1]
id: 1240

adjacency_matrix: [[0,0,0,2,3],[0,0,1,0,0],[0,0,0,0,0],[0,0,0,0,0],[0,2,1,1,0]]
dimension_vector: [1,1,1,1,1]
id: 1241

adjacency_matrix: [[0,0,0,2,3],[0,0,1,0,0],[0,0,0,1,0],[0,0,0,0,0],[0,2,1,0,0]]
dimension_vector: [1,1,1,1,1]
id: 1242

adjacency_matrix: [[0,0,0,3,0],[0,0,1,0,0],[0,0,0,0,0],[0,0,0,0,3],[0,2,1,0,0]]
dimension_vector: [1,1,1,1,1]
id: 1243

adjacency_matrix: [[0,0,0,3,1],[0,0,1,0,0],[0,0,0,0,0],[0,0,0,0,2],[0,2,1,0,0]]
dimension_vector: [1,1,1,1,1]
id: 1244

adjacency_matrix: [[0,0,0,3,2],[0,0,1,0,0],[0,0,0,0,0],[0,0,0,0,1],[0,2,1,0,0]]
dimension_vector: [1,1,1,1,1]
id: 1245

adjacency_matrix: [[0,0,0,3,3],[0,0,1,0,0],[0,0,0,0,0],[0,0,0,0,0],[0,2,1,0,0]]
dimension_vector: [1,1,1,1,1]
id: 1246

adjacency_matrix: [[0,0,0,3,2],[0,0,1,0,0],[0,0,0,0,0],[0,0,0,0,0],[0,2,1,1,0]]
dimension_vector: [1,1,1,1,1]
id: 1247

adjacency_matrix: [[0,0,0,3,2],[0,0,1,0,0],[0,0,0,1,0],[0,0,0,0,0],[0,2,1,0,0]]
dimension_vector: [1,1,1,1,1]
id: 1248

adjacency_matrix: [[0,0,0,4,0],[0,0,1,0,0],[0,0,0,0,0],[0,0,0,0,2],[0,2,1,0,0]]
dimension_vector: [1,1,1,1,1]
id: 1249

adjacency_matrix: [[0,0,0,4,1],[0,0,1,0,0],[0,0,0,0,0],[0,0,0,0,1],[0,2,1,0,0]]
dimension_vector: [1,1,1,1,1]
id: 1250

adjacency_matrix: [[0,0,0,4,2],[0,0,1,0,0],[0,0,0,0,0],[0,0,0,0,0],[0,2,1,0,0]]
dimension_vector: [1,1,1,1,1]
id: 1251

adjacency_matrix: [[0,0,0,0,2],[0,0,1,3,0],[0,0,0,0,0],[0,0,0,0,0],[0,2,2,0,0]]
dimension_vector: [1,1,1,1,1]
id: 1252

adjacency_matrix: [[0,0,0,1,3],[0,0,1,0,0],[0,0,0,0,0],[0,0,0,0,0],[0,2,2,1,0]]
dimension_vector: [1,1,1,1,1]
id: 1253

adjacency_matrix: [[0,0,0,1,3],[0,0,1,0,0],[0,0,0,1,0],[0,0,0,0,0],[0,2,2,0,0]]
dimension_vector: [1,1,1,1,1]
id: 1254

adjacency_matrix: [[0,0,0,2,0],[0,0,1,0,0],[0,0,0,0,0],[0,0,0,0,3],[0,2,2,0,0]]
dimension_vector: [1,1,1,1,1]
id: 1255

adjacency_matrix: [[0,0,0,2,2],[0,0,1,0,0],[0,0,0,0,0],[0,0,0,0,1],[0,2,2,0,0]]
dimension_vector: [1,1,1,1,1]
id: 1256

adjacency_matrix: [[0,0,0,2,3],[0,0,1,0,0],[0,0,0,0,0],[0,0,0,0,0],[0,2,2,0,0]]
dimension_vector: [1,1,1,1,1]
id: 1257

adjacency_matrix: [[0,0,0,2,2],[0,0,1,0,0],[0,0,0,0,0],[0,0,0,0,0],[0,2,2,1,0]]
dimension_vector: [1,1,1,1,1]
id: 1258

adjacency_matrix: [[0,0,0,2,2],[0,0,1,0,0],[0,0,0,1,0],[0,0,0,0,0],[0,2,2,0,0]]
dimension_vector: [1,1,1,1,1]
id: 1259

adjacency_matrix: [[0,0,0,3,0],[0,0,1,0,0],[0,0,0,0,0],[0,0,0,0,2],[0,2,2,0,0]]
dimension_vector: [1,1,1,1,1]
id: 1260

adjacency_matrix: [[0,0,0,3,1],[0,0,1,0,0],[0,0,0,0,0],[0,0,0,0,1],[0,2,2,0,0]]
dimension_vector: [1,1,1,1,1]
id: 1261

adjacency_matrix: [[0,0,0,3,2],[0,0,1,0,0],[0,0,0,0,0],[0,0,0,0,0],[0,2,2,0,0]]
dimension_vector: [1,1,1,1,1]
id: 1262

adjacency_matrix: [[0,0,0,1,2],[0,0,1,0,0],[0,0,0,0,0],[0,0,0,0,0],[0,2,3,1,0]]
dimension_vector: [1,1,1,1,1]
id: 1263

adjacency_matrix: [[0,0,0,1,2],[0,0,1,0,0],[0,0,0,1,0],[0,0,0,0,0],[0,2,3,0,0]]
dimension_vector: [1,1,1,1,1]
id: 1264

adjacency_matrix: [[0,0,0,2,0],[0,0,1,0,0],[0,0,0,0,0],[0,0,0,0,2],[0,2,3,0,0]]
dimension_vector: [1,1,1,1,1]
id: 1265

adjacency_matrix: [[0,0,0,2,1],[0,0,1,0,0],[0,0,0,0,0],[0,0,0,0,1],[0,2,3,0,0]]
dimension_vector: [1,1,1,1,1]
id: 1266

adjacency_matrix: [[0,0,0,2,2],[0,0,1,0,0],[0,0,0,0,0],[0,0,0,0,0],[0,2,3,0,0]]
dimension_vector: [1,1,1,1,1]
id: 1267

adjacency_matrix: [[0,0,0,0,3],[0,0,1,3,0],[0,0,0,0,0],[0,0,1,0,0],[0,2,0,0,0]]
dimension_vector: [1,1,1,1,1]
id: 1268

adjacency_matrix: [[0,0,0,0,2],[0,0,1,4,0],[0,0,0,0,0],[0,0,1,0,0],[0,2,0,0,0]]
dimension_vector: [1,1,1,1,1]
id: 1269

adjacency_matrix: [[0,0,0,1,4],[0,0,1,0,0],[0,0,0,0,0],[0,0,1,0,0],[0,2,0,1,0]]
dimension_vector: [1,1,1,1,1]
id: 1270

adjacency_matrix: [[0,0,0,2,0],[0,0,1,0,0],[0,0,0,0,0],[0,0,1,0,4],[0,2,0,0,0]]
dimension_vector: [1,1,1,1,1]
id: 1271

adjacency_matrix: [[0,0,0,2,4],[0,0,1,0,0],[0,0,0,0,0],[0,0,1,0,0],[0,2,0,0,0]]
dimension_vector: [1,1,1,1,1]
id: 1272

adjacency_matrix: [[0,0,0,2,3],[0,0,1,0,0],[0,0,0,0,0],[0,0,1,0,0],[0,2,0,1,0]]
dimension_vector: [1,1,1,1,1]
id: 1273

adjacency_matrix: [[0,0,0,3,0],[0,0,1,0,0],[0,0,0,0,0],[0,0,1,0,3],[0,2,0,0,0]]
dimension_vector: [1,1,1,1,1]
id: 1274

adjacency_matrix: [[0,0,0,3,2],[0,0,1,0,0],[0,0,0,0,0],[0,0,1,0,1],[0,2,0,0,0]]
dimension_vector: [1,1,1,1,1]
id: 1275

adjacency_matrix: [[0,0,0,3,3],[0,0,1,0,0],[0,0,0,0,0],[0,0,1,0,0],[0,2,0,0,0]]
dimension_vector: [1,1,1,1,1]
id: 1276

adjacency_matrix: [[0,0,0,4,1],[0,0,1,0,0],[0,0,0,0,0],[0,0,1,0,1],[0,2,0,0,0]]
dimension_vector: [1,1,1,1,1]
id: 1277

adjacency_matrix: [[0,0,0,4,2],[0,0,1,0,0],[0,0,0,0,0],[0,0,1,0,0],[0,2,0,0,0]]
dimension_vector: [1,1,1,1,1]
id: 1278

adjacency_matrix: [[0,0,0,2,0],[0,0,1,0,0],[0,0,0,0,0],[0,0,1,0,3],[0,2,1,0,0]]
dimension_vector: [1,1,1,1,1]
id: 1279

adjacency_matrix: [[0,0,0,2,3],[0,0,1,0,0],[0,0,0,0,0],[0,0,1,0,0],[0,2,1,0,0]]
dimension_vector: [1,1,1,1,1]
id: 1280

adjacency_matrix: [[0,0,0,0,2],[0,0,1,3,0],[0,0,0,0,0],[0,0,2,0,0],[0,2,0,0,0]]
dimension_vector: [1,1,1,1,1]
id: 1281

adjacency_matrix: [[0,0,0,2,0],[0,0,1,0,0],[0,0,0,0,0],[0,0,2,0,3],[0,2,0,0,0]]
dimension_vector: [1,1,1,1,1]
id: 1282

adjacency_matrix: [[0,0,0,3,2],[0,0,1,0,0],[0,0,0,0,0],[0,0,2,0,0],[0,2,0,0,0]]
dimension_vector: [1,1,1,1,1]
id: 1283

adjacency_matrix: [[0,0,0,1,4],[0,0,2,0,0],[0,0,0,0,0],[0,0,0,0,0],[0,2,0,1,0]]
dimension_vector: [1,1,1,1,1]
id: 1284

adjacency_matrix: [[0,0,0,1,3],[0,0,2,0,0],[0,0,0,0,0],[0,0,0,0,0],[0,2,0,2,0]]
dimension_vector: [1,1,1,1,1]
id: 1285

adjacency_matrix: [[0,0,0,1,4],[0,0,2,0,0],[0,0,0,1,0],[0,0,0,0,0],[0,2,0,0,0]]
dimension_vector: [1,1,1,1,1]
id: 1286

adjacency_matrix: [[0,0,0,1,3],[0,0,2,0,0],[0,0,0,1,0],[0,0,0,0,0],[0,2,0,1,0]]
dimension_vector: [1,1,1,1,1]
id: 1287

adjacency_matrix: [[0,0,0,1,4],[0,0,2,1,0],[0,0,0,0,0],[0,0,0,0,0],[0,2,0,0,0]]
dimension_vector: [1,1,1,1,1]
id: 1288

adjacency_matrix: [[0,0,0,1,3],[0,0,2,1,0],[0,0,0,0,0],[0,0,0,0,0],[0,2,0,1,0]]
dimension_vector: [1,1,1,1,1]
id: 1289

adjacency_matrix: [[0,0,0,2,3],[0,0,2,0,0],[0,0,0,0,0],[0,0,0,0,1],[0,2,0,0,0]]
dimension_vector: [1,1,1,1,1]
id: 1290

adjacency_matrix: [[0,0,0,2,4],[0,0,2,0,0],[0,0,0,0,0],[0,0,0,0,0],[0,2,0,0,0]]
dimension_vector: [1,1,1,1,1]
id: 1291

adjacency_matrix: [[0,0,0,2,3],[0,0,2,0,0],[0,0,0,0,0],[0,0,0,0,0],[0,2,0,1,0]]
dimension_vector: [1,1,1,1,1]
id: 1292

adjacency_matrix: [[0,0,0,2,3],[0,0,2,0,0],[0,0,0,1,0],[0,0,0,0,0],[0,2,0,0,0]]
dimension_vector: [1,1,1,1,1]
id: 1293

adjacency_matrix: [[0,0,0,2,3],[0,0,2,1,0],[0,0,0,0,0],[0,0,0,0,0],[0,2,0,0,0]]
dimension_vector: [1,1,1,1,1]
id: 1294

adjacency_matrix: [[0,0,0,3,1],[0,0,2,0,0],[0,0,0,0,0],[0,0,0,0,2],[0,2,0,0,0]]
dimension_vector: [1,1,1,1,1]
id: 1295

adjacency_matrix: [[0,0,0,3,2],[0,0,2,0,0],[0,0,0,0,0],[0,0,0,0,1],[0,2,0,0,0]]
dimension_vector: [1,1,1,1,1]
id: 1296

adjacency_matrix: [[0,0,0,3,3],[0,0,2,0,0],[0,0,0,0,0],[0,0,0,0,0],[0,2,0,0,0]]
dimension_vector: [1,1,1,1,1]
id: 1297

adjacency_matrix: [[0,0,0,3,2],[0,0,2,0,0],[0,0,0,0,0],[0,0,0,0,0],[0,2,0,1,0]]
dimension_vector: [1,1,1,1,1]
id: 1298

adjacency_matrix: [[0,0,0,3,2],[0,0,2,0,0],[0,0,0,1,0],[0,0,0,0,0],[0,2,0,0,0]]
dimension_vector: [1,1,1,1,1]
id: 1299

adjacency_matrix: [[0,0,0,3,2],[0,0,2,1,0],[0,0,0,0,0],[0,0,0,0,0],[0,2,0,0,0]]
dimension_vector: [1,1,1,1,1]
id: 1300

adjacency_matrix: [[0,0,0,4,1],[0,0,2,0,0],[0,0,0,0,0],[0,0,0,0,1],[0,2,0,0,0]]
dimension_vector: [1,1,1,1,1]
id: 1301

adjacency_matrix: [[0,0,0,4,2],[0,0,2,0,0],[0,0,0,0,0],[0,0,0,0,0],[0,2,0,0,0]]
dimension_vector: [1,1,1,1,1]
id: 1302

adjacency_matrix: [[0,0,0,0,2],[0,0,2,3,0],[0,0,0,0,0],[0,0,1,0,0],[0,2,0,0,0]]
dimension_vector: [1,1,1,1,1]
id: 1303

adjacency_matrix: [[0,0,0,0,2],[0,0,3,3,0],[0,0,0,0,0],[0,0,0,0,0],[0,2,0,0,0]]
dimension_vector: [1,1,1,1,1]
id: 1304

adjacency_matrix: [[0,0,0,1,3],[0,0,3,0,0],[0,0,0,0,0],[0,0,0,0,0],[0,2,0,1,0]]
dimension_vector: [1,1,1,1,1]
id: 1305

adjacency_matrix: [[0,0,0,1,3],[0,0,3,0,0],[0,0,0,1,0],[0,0,0,0,0],[0,2,0,0,0]]
dimension_vector: [1,1,1,1,1]
id: 1306

adjacency_matrix: [[0,0,0,1,3],[0,0,3,1,0],[0,0,0,0,0],[0,0,0,0,0],[0,2,0,0,0]]
dimension_vector: [1,1,1,1,1]
id: 1307

adjacency_matrix: [[0,0,0,2,0],[0,0,3,0,0],[0,0,0,0,0],[0,0,0,0,3],[0,2,0,0,0]]
dimension_vector: [1,1,1,1,1]
id: 1308

adjacency_matrix: [[0,0,0,2,2],[0,0,3,0,0],[0,0,0,0,0],[0,0,0,0,1],[0,2,0,0,0]]
dimension_vector: [1,1,1,1,1]
id: 1309

adjacency_matrix: [[0,0,0,2,3],[0,0,3,0,0],[0,0,0,0,0],[0,0,0,0,0],[0,2,0,0,0]]
dimension_vector: [1,1,1,1,1]
id: 1310

adjacency_matrix: [[0,0,0,2,2],[0,0,3,0,0],[0,0,0,0,0],[0,0,0,0,0],[0,2,0,1,0]]
dimension_vector: [1,1,1,1,1]
id: 1311

adjacency_matrix: [[0,0,0,2,2],[0,0,3,0,0],[0,0,0,1,0],[0,0,0,0,0],[0,2,0,0,0]]
dimension_vector: [1,1,1,1,1]
id: 1312

adjacency_matrix: [[0,0,0,2,2],[0,0,3,1,0],[0,0,0,0,0],[0,0,0,0,0],[0,2,0,0,0]]
dimension_vector: [1,1,1,1,1]
id: 1313

adjacency_matrix: [[0,0,0,3,1],[0,0,3,0,0],[0,0,0,0,0],[0,0,0,0,1],[0,2,0,0,0]]
dimension_vector: [1,1,1,1,1]
id: 1314

adjacency_matrix: [[0,0,0,3,2],[0,0,3,0,0],[0,0,0,0,0],[0,0,0,0,0],[0,2,0,0,0]]
dimension_vector: [1,1,1,1,1]
id: 1315

adjacency_matrix: [[0,0,0,1,2],[0,0,4,0,0],[0,0,0,0,0],[0,0,0,0,0],[0,2,0,1,0]]
dimension_vector: [1,1,1,1,1]
id: 1316

adjacency_matrix: [[0,0,0,1,2],[0,0,4,0,0],[0,0,0,1,0],[0,0,0,0,0],[0,2,0,0,0]]
dimension_vector: [1,1,1,1,1]
id: 1317

adjacency_matrix: [[0,0,0,1,2],[0,0,4,1,0],[0,0,0,0,0],[0,0,0,0,0],[0,2,0,0,0]]
dimension_vector: [1,1,1,1,1]
id: 1318

adjacency_matrix: [[0,0,0,2,1],[0,0,4,0,0],[0,0,0,0,0],[0,0,0,0,1],[0,2,0,0,0]]
dimension_vector: [1,1,1,1,1]
id: 1319

adjacency_matrix: [[0,0,0,2,2],[0,0,4,0,0],[0,0,0,0,0],[0,0,0,0,0],[0,2,0,0,0]]
dimension_vector: [1,1,1,1,1]
id: 1320

adjacency_matrix: [[0,0,1,1,4],[0,0,0,0,0],[0,0,0,0,0],[0,0,0,0,0],[0,2,1,1,0]]
dimension_vector: [1,1,1,1,1]
id: 1321

adjacency_matrix: [[0,0,1,1,4],[0,0,0,0,0],[0,0,0,1,0],[0,0,0,0,0],[0,2,1,0,0]]
dimension_vector: [1,1,1,1,1]
id: 1322

adjacency_matrix: [[0,0,1,1,3],[0,0,0,0,0],[0,0,0,1,0],[0,0,0,0,0],[0,2,1,1,0]]
dimension_vector: [1,1,1,1,1]
id: 1323

adjacency_matrix: [[0,0,1,1,4],[0,0,0,1,0],[0,0,0,0,0],[0,0,0,0,0],[0,2,1,0,0]]
dimension_vector: [1,1,1,1,1]
id: 1324

adjacency_matrix: [[0,0,1,1,3],[0,0,0,1,0],[0,0,0,1,0],[0,0,0,0,0],[0,2,1,0,0]]
dimension_vector: [1,1,1,1,1]
id: 1325

adjacency_matrix: [[0,0,1,2,0],[0,0,0,0,0],[0,0,0,0,0],[0,0,0,0,4],[0,2,1,0,0]]
dimension_vector: [1,1,1,1,1]
id: 1326

adjacency_matrix: [[0,0,1,2,3],[0,0,0,0,0],[0,0,0,0,0],[0,0,0,0,1],[0,2,1,0,0]]
dimension_vector: [1,1,1,1,1]
id: 1327

adjacency_matrix: [[0,0,1,2,4],[0,0,0,0,0],[0,0,0,0,0],[0,0,0,0,0],[0,2,1,0,0]]
dimension_vector: [1,1,1,1,1]
id: 1328

adjacency_matrix: [[0,0,1,2,3],[0,0,0,0,0],[0,0,0,0,0],[0,0,0,0,0],[0,2,1,1,0]]
dimension_vector: [1,1,1,1,1]
id: 1329

adjacency_matrix: [[0,0,1,2,3],[0,0,0,0,0],[0,0,0,1,0],[0,0,0,0,0],[0,2,1,0,0]]
dimension_vector: [1,1,1,1,1]
id: 1330

adjacency_matrix: [[0,0,1,2,3],[0,0,0,1,0],[0,0,0,0,0],[0,0,0,0,0],[0,2,1,0,0]]
dimension_vector: [1,1,1,1,1]
id: 1331

adjacency_matrix: [[0,0,1,3,0],[0,0,0,0,0],[0,0,0,0,0],[0,0,0,0,3],[0,2,1,0,0]]
dimension_vector: [1,1,1,1,1]
id: 1332

adjacency_matrix: [[0,0,1,3,1],[0,0,0,0,0],[0,0,0,0,0],[0,0,0,0,2],[0,2,1,0,0]]
dimension_vector: [1,1,1,1,1]
id: 1333

adjacency_matrix: [[0,0,1,3,2],[0,0,0,0,0],[0,0,0,0,0],[0,0,0,0,1],[0,2,1,0,0]]
dimension_vector: [1,1,1,1,1]
id: 1334

adjacency_matrix: [[0,0,1,3,3],[0,0,0,0,0],[0,0,0,0,0],[0,0,0,0,0],[0,2,1,0,0]]
dimension_vector: [1,1,1,1,1]
id: 1335

adjacency_matrix: [[0,0,1,3,2],[0,0,0,0,0],[0,0,0,1,0],[0,0,0,0,0],[0,2,1,0,0]]
dimension_vector: [1,1,1,1,1]
id: 1336

adjacency_matrix: [[0,0,1,4,1],[0,0,0,0,0],[0,0,0,0,0],[0,0,0,0,1],[0,2,1,0,0]]
dimension_vector: [1,1,1,1,1]
id: 1337

adjacency_matrix: [[0,0,1,4,2],[0,0,0,0,0],[0,0,0,0,0],[0,0,0,0,0],[0,2,1,0,0]]
dimension_vector: [1,1,1,1,1]
id: 1338

adjacency_matrix: [[0,0,1,1,3],[0,0,0,0,0],[0,0,0,1,0],[0,0,0,0,0],[0,2,2,0,0]]
dimension_vector: [1,1,1,1,1]
id: 1339

adjacency_matrix: [[0,0,1,2,2],[0,0,0,0,0],[0,0,0,0,0],[0,0,0,0,1],[0,2,2,0,0]]
dimension_vector: [1,1,1,1,1]
id: 1340

adjacency_matrix: [[0,0,1,2,3],[0,0,0,0,0],[0,0,0,0,0],[0,0,0,0,0],[0,2,2,0,0]]
dimension_vector: [1,1,1,1,1]
id: 1341

adjacency_matrix: [[0,0,1,1,4],[0,0,0,1,0],[0,0,0,0,0],[0,0,1,0,0],[0,2,0,0,0]]
dimension_vector: [1,1,1,1,1]
id: 1342

adjacency_matrix: [[0,0,1,1,3],[0,0,0,1,0],[0,0,0,0,0],[0,0,1,0,0],[0,2,0,1,0]]
dimension_vector: [1,1,1,1,1]
id: 1343

adjacency_matrix: [[0,0,1,2,0],[0,0,0,0,0],[0,0,0,0,0],[0,0,1,0,4],[0,2,0,0,0]]
dimension_vector: [1,1,1,1,1]
id: 1344

adjacency_matrix: [[0,0,1,2,0],[0,0,0,0,0],[0,0,0,0,4],[0,0,1,0,0],[0,2,0,0,0]]
dimension_vector: [1,1,1,1,1]
id: 1345

adjacency_matrix: [[0,0,1,2,3],[0,0,0,0,0],[0,0,0,0,1],[0,0,1,0,0],[0,2,0,0,0]]
dimension_vector: [1,1,1,1,1]
id: 1346

adjacency_matrix: [[0,0,1,2,4],[0,0,0,0,0],[0,0,0,0,0],[0,0,1,0,0],[0,2,0,0,0]]
dimension_vector: [1,1,1,1,1]
id: 1347

adjacency_matrix: [[0,0,1,2,3],[0,0,0,0,0],[0,0,0,0,0],[0,0,1,0,0],[0,2,0,1,0]]
dimension_vector: [1,1,1,1,1]
id: 1348

adjacency_matrix: [[0,0,1,2,3],[0,0,0,1,0],[0,0,0,0,0],[0,0,1,0,0],[0,2,0,0,0]]
dimension_vector: [1,1,1,1,1]
id: 1349

adjacency_matrix: [[0,0,1,3,0],[0,0,0,0,0],[0,0,0,0,0],[0,0,1,0,3],[0,2,0,0,0]]
dimension_vector: [1,1,1,1,1]
id: 1350

adjacency_matrix: [[0,0,1,3,0],[0,0,0,0,0],[0,0,0,0,3],[0,0,1,0,0],[0,2,0,0,0]]
dimension_vector: [1,1,1,1,1]
id: 1351

adjacency_matrix: [[0,0,1,3,1],[0,0,0,0,0],[0,0,0,0,1],[0,0,1,0,1],[0,2,0,0,0]]
dimension_vector: [1,1,1,1,1]
id: 1352

adjacency_matrix: [[0,0,1,3,2],[0,0,0,0,0],[0,0,0,0,0],[0,0,1,0,1],[0,2,0,0,0]]
dimension_vector: [1,1,1,1,1]
id: 1353

adjacency_matrix: [[0,0,1,3,2],[0,0,0,0,0],[0,0,0,0,1],[0,0,1,0,0],[0,2,0,0,0]]
dimension_vector: [1,1,1,1,1]
id: 1354

adjacency_matrix: [[0,0,1,3,3],[0,0,0,0,0],[0,0,0,0,0],[0,0,1,0,0],[0,2,0,0,0]]
dimension_vector: [1,1,1,1,1]
id: 1355

adjacency_matrix: [[0,0,1,3,2],[0,0,0,0,0],[0,0,0,0,0],[0,0,1,0,0],[0,2,0,1,0]]
dimension_vector: [1,1,1,1,1]
id: 1356

adjacency_matrix: [[0,0,1,3,2],[0,0,0,1,0],[0,0,0,0,0],[0,0,1,0,0],[0,2,0,0,0]]
dimension_vector: [1,1,1,1,1]
id: 1357

adjacency_matrix: [[0,0,1,4,0],[0,0,0,0,0],[0,0,0,0,1],[0,0,1,0,1],[0,2,0,0,0]]
dimension_vector: [1,1,1,1,1]
id: 1358

adjacency_matrix: [[0,0,1,4,1],[0,0,0,0,0],[0,0,0,0,0],[0,0,1,0,1],[0,2,0,0,0]]
dimension_vector: [1,1,1,1,1]
id: 1359

adjacency_matrix: [[0,0,1,4,1],[0,0,0,0,0],[0,0,0,0,1],[0,0,1,0,0],[0,2,0,0,0]]
dimension_vector: [1,1,1,1,1]
id: 1360

adjacency_matrix: [[0,0,1,4,2],[0,0,0,0,0],[0,0,0,0,0],[0,0,1,0,0],[0,2,0,0,0]]
dimension_vector: [1,1,1,1,1]
id: 1361

adjacency_matrix: [[0,0,1,1,3],[0,0,0,1,0],[0,0,0,0,0],[0,0,1,0,0],[0,2,1,0,0]]
dimension_vector: [1,1,1,1,1]
id: 1362

adjacency_matrix: [[0,0,1,2,3],[0,0,0,0,0],[0,0,0,0,0],[0,0,1,0,0],[0,2,1,0,0]]
dimension_vector: [1,1,1,1,1]
id: 1363

adjacency_matrix: [[0,0,1,3,1],[0,0,0,0,0],[0,0,0,0,0],[0,0,1,0,1],[0,2,1,0,0]]
dimension_vector: [1,1,1,1,1]
id: 1364

adjacency_matrix: [[0,0,1,3,2],[0,0,0,0,0],[0,0,0,0,0],[0,0,1,0,0],[0,2,1,0,0]]
dimension_vector: [1,1,1,1,1]
id: 1365

adjacency_matrix: [[0,0,1,2,2],[0,0,0,0,0],[0,0,0,0,0],[0,0,2,0,0],[0,2,0,1,0]]
dimension_vector: [1,1,1,1,1]
id: 1366

adjacency_matrix: [[0,0,1,2,2],[0,0,0,1,0],[0,0,0,0,0],[0,0,2,0,0],[0,2,0,0,0]]
dimension_vector: [1,1,1,1,1]
id: 1367

adjacency_matrix: [[0,0,1,3,1],[0,0,0,0,0],[0,0,0,0,1],[0,0,2,0,0],[0,2,0,0,0]]
dimension_vector: [1,1,1,1,1]
id: 1368

adjacency_matrix: [[0,0,1,3,2],[0,0,0,0,0],[0,0,0,0,0],[0,0,2,0,0],[0,2,0,0,0]]
dimension_vector: [1,1,1,1,1]
id: 1369

adjacency_matrix: [[0,0,1,2,0],[0,0,1,0,0],[0,0,0,0,0],[0,0,0,0,4],[0,2,0,0,0]]
dimension_vector: [1,1,1,1,1]
id: 1370

adjacency_matrix: [[0,0,1,2,3],[0,0,1,0,0],[0,0,0,0,0],[0,0,0,0,1],[0,2,0,0,0]]
dimension_vector: [1,1,1,1,1]
id: 1371

adjacency_matrix: [[0,0,1,2,4],[0,0,1,0,0],[0,0,0,0,0],[0,0,0,0,0],[0,2,0,0,0]]
dimension_vector: [1,1,1,1,1]
id: 1372

adjacency_matrix: [[0,0,1,2,3],[0,0,1,0,0],[0,0,0,0,0],[0,0,0,0,0],[0,2,0,1,0]]
dimension_vector: [1,1,1,1,1]
id: 1373

adjacency_matrix: [[0,0,1,2,3],[0,0,1,0,0],[0,0,0,1,0],[0,0,0,0,0],[0,2,0,0,0]]
dimension_vector: [1,1,1,1,1]
id: 1374

adjacency_matrix: [[0,0,1,3,0],[0,0,1,0,0],[0,0,0,0,0],[0,0,0,0,3],[0,2,0,0,0]]
dimension_vector: [1,1,1,1,1]
id: 1375

adjacency_matrix: [[0,0,1,3,1],[0,0,1,0,0],[0,0,0,0,0],[0,0,0,0,2],[0,2,0,0,0]]
dimension_vector: [1,1,1,1,1]
id: 1376

adjacency_matrix: [[0,0,1,3,2],[0,0,1,0,0],[0,0,0,0,0],[0,0,0,0,1],[0,2,0,0,0]]
dimension_vector: [1,1,1,1,1]
id: 1377

adjacency_matrix: [[0,0,1,3,3],[0,0,1,0,0],[0,0,0,0,0],[0,0,0,0,0],[0,2,0,0,0]]
dimension_vector: [1,1,1,1,1]
id: 1378

adjacency_matrix: [[0,0,1,3,2],[0,0,1,0,0],[0,0,0,1,0],[0,0,0,0,0],[0,2,0,0,0]]
dimension_vector: [1,1,1,1,1]
id: 1379

adjacency_matrix: [[0,0,1,4,1],[0,0,1,0,0],[0,0,0,0,0],[0,0,0,0,1],[0,2,0,0,0]]
dimension_vector: [1,1,1,1,1]
id: 1380

adjacency_matrix: [[0,0,1,4,2],[0,0,1,0,0],[0,0,0,0,0],[0,0,0,0,0],[0,2,0,0,0]]
dimension_vector: [1,1,1,1,1]
id: 1381

adjacency_matrix: [[0,0,1,2,2],[0,0,1,0,0],[0,0,0,0,0],[0,0,0,0,1],[0,2,1,0,0]]
dimension_vector: [1,1,1,1,1]
id: 1382

adjacency_matrix: [[0,0,1,2,3],[0,0,1,0,0],[0,0,0,0,0],[0,0,0,0,0],[0,2,1,0,0]]
dimension_vector: [1,1,1,1,1]
id: 1383

adjacency_matrix: [[0,0,1,2,3],[0,0,1,0,0],[0,0,0,0,0],[0,0,1,0,0],[0,2,0,0,0]]
dimension_vector: [1,1,1,1,1]
id: 1384

adjacency_matrix: [[0,0,1,3,1],[0,0,1,0,0],[0,0,0,0,0],[0,0,1,0,1],[0,2,0,0,0]]
dimension_vector: [1,1,1,1,1]
id: 1385

adjacency_matrix: [[0,0,1,3,2],[0,0,1,0,0],[0,0,0,0,0],[0,0,1,0,0],[0,2,0,0,0]]
dimension_vector: [1,1,1,1,1]
id: 1386

adjacency_matrix: [[0,0,2,2,0],[0,0,0,0,0],[0,0,0,0,0],[0,0,0,0,4],[0,2,0,0,0]]
dimension_vector: [1,1,1,1,1]
id: 1387

adjacency_matrix: [[0,0,2,2,2],[0,0,0,0,0],[0,0,0,0,1],[0,0,0,0,1],[0,2,0,0,0]]
dimension_vector: [1,1,1,1,1]
id: 1388

adjacency_matrix: [[0,0,2,2,3],[0,0,0,0,0],[0,0,0,0,0],[0,0,0,0,1],[0,2,0,0,0]]
dimension_vector: [1,1,1,1,1]
id: 1389

adjacency_matrix: [[0,0,2,2,4],[0,0,0,0,0],[0,0,0,0,0],[0,0,0,0,0],[0,2,0,0,0]]
dimension_vector: [1,1,1,1,1]
id: 1390

adjacency_matrix: [[0,0,2,2,0],[0,0,0,0,0],[0,0,0,0,3],[0,0,0,0,0],[0,2,0,1,0]]
dimension_vector: [1,1,1,1,1]
id: 1391

adjacency_matrix: [[0,0,2,2,2],[0,0,0,0,0],[0,0,0,0,1],[0,0,0,0,0],[0,2,0,1,0]]
dimension_vector: [1,1,1,1,1]
id: 1392

adjacency_matrix: [[0,0,2,2,3],[0,0,0,0,0],[0,0,0,0,0],[0,0,0,0,0],[0,2,0,1,0]]
dimension_vector: [1,1,1,1,1]
id: 1393

adjacency_matrix: [[0,0,2,2,0],[0,0,0,0,0],[0,0,0,1,0],[0,0,0,0,3],[0,2,0,0,0]]
dimension_vector: [1,1,1,1,1]
id: 1394

adjacency_matrix: [[0,0,2,2,0],[0,0,0,0,0],[0,0,0,1,3],[0,0,0,0,0],[0,2,0,0,0]]
dimension_vector: [1,1,1,1,1]
id: 1395

adjacency_matrix: [[0,0,2,2,1],[0,0,0,0,0],[0,0,0,1,0],[0,0,0,0,2],[0,2,0,0,0]]
dimension_vector: [1,1,1,1,1]
id: 1396

adjacency_matrix: [[0,0,2,2,2],[0,0,0,0,0],[0,0,0,1,0],[0,0,0,0,1],[0,2,0,0,0]]
dimension_vector: [1,1,1,1,1]
id: 1397

adjacency_matrix: [[0,0,2,2,3],[0,0,0,0,0],[0,0,0,1,0],[0,0,0,0,0],[0,2,0,0,0]]
dimension_vector: [1,1,1,1,1]
id: 1398

adjacency_matrix: [[0,0,2,2,2],[0,0,0,0,0],[0,0,0,1,0],[0,0,0,0,0],[0,2,0,1,0]]
dimension_vector: [1,1,1,1,1]
id: 1399

adjacency_matrix: [[0,0,2,2,0],[0,0,0,1,0],[0,0,0,0,3],[0,0,0,0,0],[0,2,0,0,0]]
dimension_vector: [1,1,1,1,1]
id: 1400

adjacency_matrix: [[0,0,2,2,2],[0,0,0,1,0],[0,0,0,0,1],[0,0,0,0,0],[0,2,0,0,0]]
dimension_vector: [1,1,1,1,1]
id: 1401

adjacency_matrix: [[0,0,2,2,3],[0,0,0,1,0],[0,0,0,0,0],[0,0,0,0,0],[0,2,0,0,0]]
dimension_vector: [1,1,1,1,1]
id: 1402

adjacency_matrix: [[0,0,2,2,2],[0,0,0,1,0],[0,0,0,1,0],[0,0,0,0,0],[0,2,0,0,0]]
dimension_vector: [1,1,1,1,1]
id: 1403

adjacency_matrix: [[0,0,2,3,0],[0,0,0,0,0],[0,0,0,0,0],[0,0,0,0,3],[0,2,0,0,0]]
dimension_vector: [1,1,1,1,1]
id: 1404

adjacency_matrix: [[0,0,2,3,0],[0,0,0,0,0],[0,0,0,0,1],[0,0,0,0,2],[0,2,0,0,0]]
dimension_vector: [1,1,1,1,1]
id: 1405

adjacency_matrix: [[0,0,2,3,0],[0,0,0,0,0],[0,0,0,0,3],[0,0,0,0,0],[0,2,0,0,0]]
dimension_vector: [1,1,1,1,1]
id: 1406

adjacency_matrix: [[0,0,2,3,1],[0,0,0,0,0],[0,0,0,0,0],[0,0,0,0,2],[0,2,0,0,0]]
dimension_vector: [1,1,1,1,1]
id: 1407

adjacency_matrix: [[0,0,2,3,1],[0,0,0,0,0],[0,0,0,0,1],[0,0,0,0,1],[0,2,0,0,0]]
dimension_vector: [1,1,1,1,1]
id: 1408

adjacency_matrix: [[0,0,2,3,2],[0,0,0,0,0],[0,0,0,0,0],[0,0,0,0,1],[0,2,0,0,0]]
dimension_vector: [1,1,1,1,1]
id: 1409

adjacency_matrix: [[0,0,2,3,2],[0,0,0,0,0],[0,0,0,0,1],[0,0,0,0,0],[0,2,0,0,0]]
dimension_vector: [1,1,1,1,1]
id: 1410

adjacency_matrix: [[0,0,2,3,3],[0,0,0,0,0],[0,0,0,0,0],[0,0,0,0,0],[0,2,0,0,0]]
dimension_vector: [1,1,1,1,1]
id: 1411

adjacency_matrix: [[0,0,2,3,1],[0,0,0,0,0],[0,0,0,0,1],[0,0,0,0,0],[0,2,0,1,0]]
dimension_vector: [1,1,1,1,1]
id: 1412

adjacency_matrix: [[0,0,2,3,2],[0,0,0,0,0],[0,0,0,0,0],[0,0,0,0,0],[0,2,0,1,0]]
dimension_vector: [1,1,1,1,1]
id: 1413

adjacency_matrix: [[0,0,2,3,1],[0,0,0,0,0],[0,0,0,1,0],[0,0,0,0,1],[0,2,0,0,0]]
dimension_vector: [1,1,1,1,1]
id: 1414

adjacency_matrix: [[0,0,2,3,2],[0,0,0,0,0],[0,0,0,1,0],[0,0,0,0,0],[0,2,0,0,0]]
dimension_vector: [1,1,1,1,1]
id: 1415

adjacency_matrix: [[0,0,2,3,1],[0,0,0,1,0],[0,0,0,0,1],[0,0,0,0,0],[0,2,0,0,0]]
dimension_vector: [1,1,1,1,1]
id: 1416

adjacency_matrix: [[0,0,2,3,2],[0,0,0,1,0],[0,0,0,0,0],[0,0,0,0,0],[0,2,0,0,0]]
dimension_vector: [1,1,1,1,1]
id: 1417

adjacency_matrix: [[0,0,2,4,0],[0,0,0,0,0],[0,0,0,0,1],[0,0,0,0,1],[0,2,0,0,0]]
dimension_vector: [1,1,1,1,1]
id: 1418

adjacency_matrix: [[0,0,2,4,1],[0,0,0,0,0],[0,0,0,0,0],[0,0,0,0,1],[0,2,0,0,0]]
dimension_vector: [1,1,1,1,1]
id: 1419

adjacency_matrix: [[0,0,2,4,1],[0,0,0,0,0],[0,0,0,0,1],[0,0,0,0,0],[0,2,0,0,0]]
dimension_vector: [1,1,1,1,1]
id: 1420

adjacency_matrix: [[0,0,2,4,2],[0,0,0,0,0],[0,0,0,0,0],[0,0,0,0,0],[0,2,0,0,0]]
dimension_vector: [1,1,1,1,1]
id: 1421

adjacency_matrix: [[0,0,2,2,2],[0,0,0,0,0],[0,0,0,1,0],[0,0,0,0,0],[0,2,1,0,0]]
dimension_vector: [1,1,1,1,1]
id: 1422

adjacency_matrix: [[0,0,2,3,1],[0,0,0,0,0],[0,0,0,0,0],[0,0,0,0,1],[0,2,1,0,0]]
dimension_vector: [1,1,1,1,1]
id: 1423

adjacency_matrix: [[0,0,2,3,2],[0,0,0,0,0],[0,0,0,0,0],[0,0,0,0,0],[0,2,1,0,0]]
dimension_vector: [1,1,1,1,1]
id: 1424

adjacency_matrix: [[0,0,2,2,2],[0,0,0,1,0],[0,0,0,0,0],[0,0,1,0,0],[0,2,0,0,0]]
dimension_vector: [1,1,1,1,1]
id: 1425

adjacency_matrix: [[0,0,2,3,0],[0,0,0,0,0],[0,0,0,0,1],[0,0,1,0,1],[0,2,0,0,0]]
dimension_vector: [1,1,1,1,1]
id: 1426

adjacency_matrix: [[0,0,2,3,1],[0,0,0,0,0],[0,0,0,0,0],[0,0,1,0,1],[0,2,0,0,0]]
dimension_vector: [1,1,1,1,1]
id: 1427

adjacency_matrix: [[0,0,2,3,1],[0,0,0,0,0],[0,0,0,0,1],[0,0,1,0,0],[0,2,0,0,0]]
dimension_vector: [1,1,1,1,1]
id: 1428

adjacency_matrix: [[0,0,2,3,2],[0,0,0,0,0],[0,0,0,0,0],[0,0,1,0,0],[0,2,0,0,0]]
dimension_vector: [1,1,1,1,1]
id: 1429

adjacency_matrix: [[0,0,2,3,1],[0,0,1,0,0],[0,0,0,0,0],[0,0,0,0,1],[0,2,0,0,0]]
dimension_vector: [1,1,1,1,1]
id: 1430

adjacency_matrix: [[0,0,2,3,2],[0,0,1,0,0],[0,0,0,0,0],[0,0,0,0,0],[0,2,0,0,0]]
dimension_vector: [1,1,1,1,1]
id: 1431

adjacency_matrix: [[0,0,3,3,0],[0,0,0,0,0],[0,0,0,0,1],[0,0,0,0,1],[0,2,0,0,0]]
dimension_vector: [1,1,1,1,1]
id: 1432

adjacency_matrix: [[0,0,3,3,1],[0,0,0,0,0],[0,0,0,0,0],[0,0,0,0,1],[0,2,0,0,0]]
dimension_vector: [1,1,1,1,1]
id: 1433

adjacency_matrix: [[0,0,3,3,2],[0,0,0,0,0],[0,0,0,0,0],[0,0,0,0,0],[0,2,0,0,0]]
dimension_vector: [1,1,1,1,1]
id: 1434

adjacency_matrix: [[0,0,0,0,2],[0,0,0,0,0],[0,0,0,1,0],[0,0,0,0,0],[0,3,3,1,0]]
dimension_vector: [1,1,1,1,1]
id: 1435

adjacency_matrix: [[0,0,0,0,2],[0,0,0,1,0],[0,0,0,1,0],[0,0,0,0,0],[0,3,3,0,0]]
dimension_vector: [1,1,1,1,1]
id: 1436

adjacency_matrix: [[0,0,0,1,2],[0,0,0,0,0],[0,0,0,0,0],[0,0,0,0,0],[0,3,3,1,0]]
dimension_vector: [1,1,1,1,1]
id: 1437

adjacency_matrix: [[0,0,0,1,2],[0,0,0,0,0],[0,0,0,1,0],[0,0,0,0,0],[0,3,3,0,0]]
dimension_vector: [1,1,1,1,1]
id: 1438

adjacency_matrix: [[0,0,0,2,1],[0,0,0,0,0],[0,0,0,0,0],[0,0,0,0,1],[0,3,3,0,0]]
dimension_vector: [1,1,1,1,1]
id: 1439

adjacency_matrix: [[0,0,0,2,2],[0,0,0,0,0],[0,0,0,0,0],[0,0,0,0,0],[0,3,3,0,0]]
dimension_vector: [1,1,1,1,1]
id: 1440

adjacency_matrix: [[0,0,0,0,3],[0,0,0,1,0],[0,0,0,0,0],[0,0,1,0,0],[0,3,1,1,0]]
dimension_vector: [1,1,1,1,1]
id: 1441

adjacency_matrix: [[0,0,0,0,2],[0,0,0,1,0],[0,0,0,0,0],[0,0,1,0,0],[0,3,1,2,0]]
dimension_vector: [1,1,1,1,1]
id: 1442

adjacency_matrix: [[0,0,0,0,2],[0,0,0,2,0],[0,0,0,0,0],[0,0,1,0,0],[0,3,1,1,0]]
dimension_vector: [1,1,1,1,1]
id: 1443

adjacency_matrix: [[0,0,0,0,2],[0,0,0,3,0],[0,0,0,0,0],[0,0,1,0,0],[0,3,1,0,0]]
dimension_vector: [1,1,1,1,1]
id: 1444

adjacency_matrix: [[0,0,0,1,3],[0,0,0,0,0],[0,0,0,0,0],[0,0,1,0,0],[0,3,1,1,0]]
dimension_vector: [1,1,1,1,1]
id: 1445

adjacency_matrix: [[0,0,0,1,3],[0,0,0,1,0],[0,0,0,0,0],[0,0,1,0,0],[0,3,1,0,0]]
dimension_vector: [1,1,1,1,1]
id: 1446

adjacency_matrix: [[0,0,0,2,0],[0,0,0,0,0],[0,0,0,0,0],[0,0,1,0,3],[0,3,1,0,0]]
dimension_vector: [1,1,1,1,1]
id: 1447

adjacency_matrix: [[0,0,0,2,3],[0,0,0,0,0],[0,0,0,0,0],[0,0,1,0,0],[0,3,1,0,0]]
dimension_vector: [1,1,1,1,1]
id: 1448

adjacency_matrix: [[0,0,0,3,1],[0,0,0,0,0],[0,0,0,0,0],[0,0,1,0,1],[0,3,1,0,0]]
dimension_vector: [1,1,1,1,1]
id: 1449

adjacency_matrix: [[0,0,0,3,2],[0,0,0,0,0],[0,0,0,0,0],[0,0,1,0,0],[0,3,1,0,0]]
dimension_vector: [1,1,1,1,1]
id: 1450

adjacency_matrix: [[0,0,0,0,2],[0,0,0,1,0],[0,0,0,0,0],[0,0,1,0,0],[0,3,2,1,0]]
dimension_vector: [1,1,1,1,1]
id: 1451

adjacency_matrix: [[0,0,0,0,2],[0,0,0,1,0],[0,0,0,0,0],[0,0,3,0,0],[0,3,0,1,0]]
dimension_vector: [1,1,1,1,1]
id: 1452

adjacency_matrix: [[0,0,0,1,2],[0,0,0,0,0],[0,0,0,0,0],[0,0,3,0,0],[0,3,0,1,0]]
dimension_vector: [1,1,1,1,1]
id: 1453

adjacency_matrix: [[0,0,0,1,2],[0,0,0,1,0],[0,0,0,0,0],[0,0,3,0,0],[0,3,0,0,0]]
dimension_vector: [1,1,1,1,1]
id: 1454

adjacency_matrix: [[0,0,0,2,2],[0,0,0,0,0],[0,0,0,0,0],[0,0,3,0,0],[0,3,0,0,0]]
dimension_vector: [1,1,1,1,1]
id: 1455

adjacency_matrix: [[0,0,0,0,3],[0,0,1,1,0],[0,0,0,0,0],[0,0,0,0,0],[0,3,1,1,0]]
dimension_vector: [1,1,1,1,1]
id: 1456

adjacency_matrix: [[0,0,0,0,2],[0,0,1,1,0],[0,0,0,0,0],[0,0,0,0,0],[0,3,1,2,0]]
dimension_vector: [1,1,1,1,1]
id: 1457

adjacency_matrix: [[0,0,0,0,3],[0,0,1,1,0],[0,0,0,1,0],[0,0,0,0,0],[0,3,1,0,0]]
dimension_vector: [1,1,1,1,1]
id: 1458

adjacency_matrix: [[0,0,0,0,2],[0,0,1,1,0],[0,0,0,1,0],[0,0,0,0,0],[0,3,1,1,0]]
dimension_vector: [1,1,1,1,1]
id: 1459

adjacency_matrix: [[0,0,0,1,3],[0,0,1,0,0],[0,0,0,0,0],[0,0,0,0,0],[0,3,1,1,0]]
dimension_vector: [1,1,1,1,1]
id: 1460

adjacency_matrix: [[0,0,0,1,3],[0,0,1,0,0],[0,0,0,1,0],[0,0,0,0,0],[0,3,1,0,0]]
dimension_vector: [1,1,1,1,1]
id: 1461

adjacency_matrix: [[0,0,0,1,3],[0,0,1,1,0],[0,0,0,0,0],[0,0,0,0,0],[0,3,1,0,0]]
dimension_vector: [1,1,1,1,1]
id: 1462

adjacency_matrix: [[0,0,0,2,0],[0,0,1,0,0],[0,0,0,0,0],[0,0,0,0,3],[0,3,1,0,0]]
dimension_vector: [1,1,1,1,1]
id: 1463

adjacency_matrix: [[0,0,0,2,2],[0,0,1,0,0],[0,0,0,0,0],[0,0,0,0,1],[0,3,1,0,0]]
dimension_vector: [1,1,1,1,1]
id: 1464

adjacency_matrix: [[0,0,0,2,3],[0,0,1,0,0],[0,0,0,0,0],[0,0,0,0,0],[0,3,1,0,0]]
dimension_vector: [1,1,1,1,1]
id: 1465

adjacency_matrix: [[0,0,0,2,2],[0,0,1,0,0],[0,0,0,0,0],[0,0,0,0,0],[0,3,1,1,0]]
dimension_vector: [1,1,1,1,1]
id: 1466

adjacency_matrix: [[0,0,0,2,2],[0,0,1,0,0],[0,0,0,1,0],[0,0,0,0,0],[0,3,1,0,0]]
dimension_vector: [1,1,1,1,1]
id: 1467

adjacency_matrix: [[0,0,0,2,2],[0,0,1,1,0],[0,0,0,0,0],[0,0,0,0,0],[0,3,1,0,0]]
dimension_vector: [1,1,1,1,1]
id: 1468

adjacency_matrix: [[0,0,0,3,1],[0,0,1,0,0],[0,0,0,0,0],[0,0,0,0,1],[0,3,1,0,0]]
dimension_vector: [1,1,1,1,1]
id: 1469

adjacency_matrix: [[0,0,0,3,2],[0,0,1,0,0],[0,0,0,0,0],[0,0,0,0,0],[0,3,1,0,0]]
dimension_vector: [1,1,1,1,1]
id: 1470

adjacency_matrix: [[0,0,0,0,2],[0,0,1,1,0],[0,0,0,1,0],[0,0,0,0,0],[0,3,2,0,0]]
dimension_vector: [1,1,1,1,1]
id: 1471

adjacency_matrix: [[0,0,0,1,2],[0,0,1,0,0],[0,0,0,0,0],[0,0,0,0,0],[0,3,2,1,0]]
dimension_vector: [1,1,1,1,1]
id: 1472

adjacency_matrix: [[0,0,0,1,2],[0,0,1,0,0],[0,0,0,1,0],[0,0,0,0,0],[0,3,2,0,0]]
dimension_vector: [1,1,1,1,1]
id: 1473

adjacency_matrix: [[0,0,0,1,2],[0,0,1,1,0],[0,0,0,0,0],[0,0,0,0,0],[0,3,2,0,0]]
dimension_vector: [1,1,1,1,1]
id: 1474

adjacency_matrix: [[0,0,0,2,1],[0,0,1,0,0],[0,0,0,0,0],[0,0,0,0,1],[0,3,2,0,0]]
dimension_vector: [1,1,1,1,1]
id: 1475

adjacency_matrix: [[0,0,0,2,2],[0,0,1,0,0],[0,0,0,0,0],[0,0,0,0,0],[0,3,2,0,0]]
dimension_vector: [1,1,1,1,1]
id: 1476

adjacency_matrix: [[0,0,0,1,3],[0,0,1,0,0],[0,0,0,0,0],[0,0,1,0,0],[0,3,0,1,0]]
dimension_vector: [1,1,1,1,1]
id: 1477

adjacency_matrix: [[0,0,0,1,3],[0,0,1,1,0],[0,0,0,0,0],[0,0,1,0,0],[0,3,0,0,0]]
dimension_vector: [1,1,1,1,1]
id: 1478

adjacency_matrix: [[0,0,0,2,3],[0,0,1,0,0],[0,0,0,0,0],[0,0,1,0,0],[0,3,0,0,0]]
dimension_vector: [1,1,1,1,1]
id: 1479

adjacency_matrix: [[0,0,0,3,1],[0,0,1,0,0],[0,0,0,0,0],[0,0,1,0,1],[0,3,0,0,0]]
dimension_vector: [1,1,1,1,1]
id: 1480

adjacency_matrix: [[0,0,0,3,2],[0,0,1,0,0],[0,0,0,0,0],[0,0,1,0,0],[0,3,0,0,0]]
dimension_vector: [1,1,1,1,1]
id: 1481

adjacency_matrix: [[0,0,0,1,2],[0,0,2,0,0],[0,0,0,0,0],[0,0,0,0,0],[0,3,1,1,0]]
dimension_vector: [1,1,1,1,1]
id: 1482

adjacency_matrix: [[0,0,0,1,2],[0,0,2,0,0],[0,0,0,1,0],[0,0,0,0,0],[0,3,1,0,0]]
dimension_vector: [1,1,1,1,1]
id: 1483

adjacency_matrix: [[0,0,0,2,1],[0,0,2,0,0],[0,0,0,0,0],[0,0,0,0,1],[0,3,1,0,0]]
dimension_vector: [1,1,1,1,1]
id: 1484

adjacency_matrix: [[0,0,0,2,2],[0,0,2,0,0],[0,0,0,0,0],[0,0,0,0,0],[0,3,1,0,0]]
dimension_vector: [1,1,1,1,1]
id: 1485

adjacency_matrix: [[0,0,0,1,2],[0,0,3,0,0],[0,0,0,0,0],[0,0,0,0,0],[0,3,0,1,0]]
dimension_vector: [1,1,1,1,1]
id: 1486

adjacency_matrix: [[0,0,0,1,2],[0,0,3,0,0],[0,0,0,1,0],[0,0,0,0,0],[0,3,0,0,0]]
dimension_vector: [1,1,1,1,1]
id: 1487

adjacency_matrix: [[0,0,0,1,2],[0,0,3,1,0],[0,0,0,0,0],[0,0,0,0,0],[0,3,0,0,0]]
dimension_vector: [1,1,1,1,1]
id: 1488

adjacency_matrix: [[0,0,0,2,1],[0,0,3,0,0],[0,0,0,0,0],[0,0,0,0,1],[0,3,0,0,0]]
dimension_vector: [1,1,1,1,1]
id: 1489

adjacency_matrix: [[0,0,0,2,2],[0,0,3,0,0],[0,0,0,0,0],[0,0,0,0,0],[0,3,0,0,0]]
dimension_vector: [1,1,1,1,1]
id: 1490

adjacency_matrix: [[0,0,1,1,3],[0,0,0,0,0],[0,0,0,0,0],[0,0,0,0,0],[0,3,1,1,0]]
dimension_vector: [1,1,1,1,1]
id: 1491

adjacency_matrix: [[0,0,1,1,3],[0,0,0,0,0],[0,0,0,1,0],[0,0,0,0,0],[0,3,1,0,0]]
dimension_vector: [1,1,1,1,1]
id: 1492

adjacency_matrix: [[0,0,1,1,3],[0,0,0,1,0],[0,0,0,0,0],[0,0,0,0,0],[0,3,1,0,0]]
dimension_vector: [1,1,1,1,1]
id: 1493

adjacency_matrix: [[0,0,1,2,2],[0,0,0,0,0],[0,0,0,0,0],[0,0,0,0,1],[0,3,1,0,0]]
dimension_vector: [1,1,1,1,1]
id: 1494

adjacency_matrix: [[0,0,1,2,3],[0,0,0,0,0],[0,0,0,0,0],[0,0,0,0,0],[0,3,1,0,0]]
dimension_vector: [1,1,1,1,1]
id: 1495

adjacency_matrix: [[0,0,1,2,2],[0,0,0,0,0],[0,0,0,1,0],[0,0,0,0,0],[0,3,1,0,0]]
dimension_vector: [1,1,1,1,1]
id: 1496

adjacency_matrix: [[0,0,1,3,1],[0,0,0,0,0],[0,0,0,0,0],[0,0,0,0,1],[0,3,1,0,0]]
dimension_vector: [1,1,1,1,1]
id: 1497

adjacency_matrix: [[0,0,1,3,2],[0,0,0,0,0],[0,0,0,0,0],[0,0,0,0,0],[0,3,1,0,0]]
dimension_vector: [1,1,1,1,1]
id: 1498

adjacency_matrix: [[0,0,1,1,3],[0,0,0,1,0],[0,0,0,0,0],[0,0,1,0,0],[0,3,0,0,0]]
dimension_vector: [1,1,1,1,1]
id: 1499

adjacency_matrix: [[0,0,1,2,2],[0,0,0,0,0],[0,0,0,0,1],[0,0,1,0,0],[0,3,0,0,0]]
dimension_vector: [1,1,1,1,1]
id: 1500

adjacency_matrix: [[0,0,1,2,3],[0,0,0,0,0],[0,0,0,0,0],[0,0,1,0,0],[0,3,0,0,0]]
dimension_vector: [1,1,1,1,1]
id: 1501

adjacency_matrix: [[0,0,1,2,2],[0,0,0,0,0],[0,0,0,0,0],[0,0,1,0,0],[0,3,0,1,0]]
dimension_vector: [1,1,1,1,1]
id: 1502

adjacency_matrix: [[0,0,1,2,2],[0,0,0,1,0],[0,0,0,0,0],[0,0,1,0,0],[0,3,0,0,0]]
dimension_vector: [1,1,1,1,1]
id: 1503

adjacency_matrix: [[0,0,1,3,0],[0,0,0,0,0],[0,0,0,0,1],[0,0,1,0,1],[0,3,0,0,0]]
dimension_vector: [1,1,1,1,1]
id: 1504

adjacency_matrix: [[0,0,1,3,1],[0,0,0,0,0],[0,0,0,0,0],[0,0,1,0,1],[0,3,0,0,0]]
dimension_vector: [1,1,1,1,1]
id: 1505

adjacency_matrix: [[0,0,1,3,1],[0,0,0,0,0],[0,0,0,0,1],[0,0,1,0,0],[0,3,0,0,0]]
dimension_vector: [1,1,1,1,1]
id: 1506

adjacency_matrix: [[0,0,1,3,2],[0,0,0,0,0],[0,0,0,0,0],[0,0,1,0,0],[0,3,0,0,0]]
dimension_vector: [1,1,1,1,1]
id: 1507

adjacency_matrix: [[0,0,1,2,2],[0,0,0,0,0],[0,0,0,0,0],[0,0,1,0,0],[0,3,1,0,0]]
dimension_vector: [1,1,1,1,1]
id: 1508

adjacency_matrix: [[0,0,1,1,3],[0,0,1,1,0],[0,0,0,0,0],[0,0,0,0,0],[0,3,0,0,0]]
dimension_vector: [1,1,1,1,1]
id: 1509

adjacency_matrix: [[0,0,1,2,2],[0,0,1,0,0],[0,0,0,0,0],[0,0,0,0,1],[0,3,0,0,0]]
dimension_vector: [1,1,1,1,1]
id: 1510

adjacency_matrix: [[0,0,1,2,3],[0,0,1,0,0],[0,0,0,0,0],[0,0,0,0,0],[0,3,0,0,0]]
dimension_vector: [1,1,1,1,1]
id: 1511

adjacency_matrix: [[0,0,1,2,2],[0,0,1,0,0],[0,0,0,1,0],[0,0,0,0,0],[0,3,0,0,0]]
dimension_vector: [1,1,1,1,1]
id: 1512

adjacency_matrix: [[0,0,1,3,1],[0,0,1,0,0],[0,0,0,0,0],[0,0,0,0,1],[0,3,0,0,0]]
dimension_vector: [1,1,1,1,1]
id: 1513

adjacency_matrix: [[0,0,1,3,2],[0,0,1,0,0],[0,0,0,0,0],[0,0,0,0,0],[0,3,0,0,0]]
dimension_vector: [1,1,1,1,1]
id: 1514

adjacency_matrix: [[0,0,1,2,2],[0,0,1,0,0],[0,0,0,0,0],[0,0,1,0,0],[0,3,0,0,0]]
dimension_vector: [1,1,1,1,1]
id: 1515

adjacency_matrix: [[0,0,2,2,1],[0,0,0,0,0],[0,0,0,0,1],[0,0,0,0,1],[0,3,0,0,0]]
dimension_vector: [1,1,1,1,1]
id: 1516

adjacency_matrix: [[0,0,2,2,2],[0,0,0,0,0],[0,0,0,0,0],[0,0,0,0,1],[0,3,0,0,0]]
dimension_vector: [1,1,1,1,1]
id: 1517

adjacency_matrix: [[0,0,2,2,3],[0,0,0,0,0],[0,0,0,0,0],[0,0,0,0,0],[0,3,0,0,0]]
dimension_vector: [1,1,1,1,1]
id: 1518

adjacency_matrix: [[0,0,2,2,1],[0,0,0,0,0],[0,0,0,0,1],[0,0,0,0,0],[0,3,0,1,0]]
dimension_vector: [1,1,1,1,1]
id: 1519

adjacency_matrix: [[0,0,2,2,2],[0,0,0,0,0],[0,0,0,0,0],[0,0,0,0,0],[0,3,0,1,0]]
dimension_vector: [1,1,1,1,1]
id: 1520

adjacency_matrix: [[0,0,2,2,1],[0,0,0,0,0],[0,0,0,1,0],[0,0,0,0,1],[0,3,0,0,0]]
dimension_vector: [1,1,1,1,1]
id: 1521

adjacency_matrix: [[0,0,2,2,2],[0,0,0,0,0],[0,0,0,1,0],[0,0,0,0,0],[0,3,0,0,0]]
dimension_vector: [1,1,1,1,1]
id: 1522

adjacency_matrix: [[0,0,2,2,1],[0,0,0,1,0],[0,0,0,0,1],[0,0,0,0,0],[0,3,0,0,0]]
dimension_vector: [1,1,1,1,1]
id: 1523

adjacency_matrix: [[0,0,2,2,2],[0,0,0,1,0],[0,0,0,0,0],[0,0,0,0,0],[0,3,0,0,0]]
dimension_vector: [1,1,1,1,1]
id: 1524

adjacency_matrix: [[0,0,2,3,0],[0,0,0,0,0],[0,0,0,0,1],[0,0,0,0,1],[0,3,0,0,0]]
dimension_vector: [1,1,1,1,1]
id: 1525

adjacency_matrix: [[0,0,2,3,1],[0,0,0,0,0],[0,0,0,0,0],[0,0,0,0,1],[0,3,0,0,0]]
dimension_vector: [1,1,1,1,1]
id: 1526

adjacency_matrix: [[0,0,2,3,1],[0,0,0,0,0],[0,0,0,0,1],[0,0,0,0,0],[0,3,0,0,0]]
dimension_vector: [1,1,1,1,1]
id: 1527

adjacency_matrix: [[0,0,2,3,2],[0,0,0,0,0],[0,0,0,0,0],[0,0,0,0,0],[0,3,0,0,0]]
dimension_vector: [1,1,1,1,1]
id: 1528

adjacency_matrix: [[0,0,0,0,2],[0,0,0,1,0],[0,0,0,0,0],[0,0,1,0,0],[0,4,1,1,0]]
dimension_vector: [1,1,1,1,1]
id: 1529

adjacency_matrix: [[0,0,0,2,2],[0,0,0,0,0],[0,0,0,0,0],[0,0,1,0,0],[0,4,1,0,0]]
dimension_vector: [1,1,1,1,1]
id: 1530

adjacency_matrix: [[0,0,0,0,2],[0,0,1,1,0],[0,0,0,0,0],[0,0,0,0,0],[0,4,1,1,0]]
dimension_vector: [1,1,1,1,1]
id: 1531

adjacency_matrix: [[0,0,0,0,2],[0,0,1,1,0],[0,0,0,1,0],[0,0,0,0,0],[0,4,1,0,0]]
dimension_vector: [1,1,1,1,1]
id: 1532

adjacency_matrix: [[0,0,0,1,2],[0,0,1,0,0],[0,0,0,0,0],[0,0,0,0,0],[0,4,1,1,0]]
dimension_vector: [1,1,1,1,1]
id: 1533

adjacency_matrix: [[0,0,0,1,2],[0,0,1,0,0],[0,0,0,1,0],[0,0,0,0,0],[0,4,1,0,0]]
dimension_vector: [1,1,1,1,1]
id: 1534

adjacency_matrix: [[0,0,0,1,2],[0,0,1,1,0],[0,0,0,0,0],[0,0,0,0,0],[0,4,1,0,0]]
dimension_vector: [1,1,1,1,1]
id: 1535

adjacency_matrix: [[0,0,0,2,1],[0,0,1,0,0],[0,0,0,0,0],[0,0,0,0,1],[0,4,1,0,0]]
dimension_vector: [1,1,1,1,1]
id: 1536

adjacency_matrix: [[0,0,0,2,2],[0,0,1,0,0],[0,0,0,0,0],[0,0,0,0,0],[0,4,1,0,0]]
dimension_vector: [1,1,1,1,1]
id: 1537

adjacency_matrix: [[0,0,0,2,2],[0,0,1,0,0],[0,0,0,0,0],[0,0,1,0,0],[0,4,0,0,0]]
dimension_vector: [1,1,1,1,1]
id: 1538

adjacency_matrix: [[0,0,1,1,2],[0,0,0,0,0],[0,0,0,1,0],[0,0,0,0,0],[0,4,1,0,0]]
dimension_vector: [1,1,1,1,1]
id: 1539

adjacency_matrix: [[0,0,1,2,1],[0,0,0,0,0],[0,0,0,0,0],[0,0,0,0,1],[0,4,1,0,0]]
dimension_vector: [1,1,1,1,1]
id: 1540

adjacency_matrix: [[0,0,1,2,2],[0,0,0,0,0],[0,0,0,0,0],[0,0,0,0,0],[0,4,1,0,0]]
dimension_vector: [1,1,1,1,1]
id: 1541

adjacency_matrix: [[0,0,1,1,2],[0,0,0,1,0],[0,0,0,0,0],[0,0,1,0,0],[0,4,0,0,0]]
dimension_vector: [1,1,1,1,1]
id: 1542

adjacency_matrix: [[0,0,1,2,1],[0,0,0,0,0],[0,0,0,0,1],[0,0,1,0,0],[0,4,0,0,0]]
dimension_vector: [1,1,1,1,1]
id: 1543

adjacency_matrix: [[0,0,1,2,2],[0,0,0,0,0],[0,0,0,0,0],[0,0,1,0,0],[0,4,0,0,0]]
dimension_vector: [1,1,1,1,1]
id: 1544

adjacency_matrix: [[0,0,1,2,1],[0,0,1,0,0],[0,0,0,0,0],[0,0,0,0,1],[0,4,0,0,0]]
dimension_vector: [1,1,1,1,1]
id: 1545

adjacency_matrix: [[0,0,1,2,2],[0,0,1,0,0],[0,0,0,0,0],[0,0,0,0,0],[0,4,0,0,0]]
dimension_vector: [1,1,1,1,1]
id: 1546

adjacency_matrix: [[0,0,2,2,0],[0,0,0,0,0],[0,0,0,0,1],[0,0,0,0,1],[0,4,0,0,0]]
dimension_vector: [1,1,1,1,1]
id: 1547

adjacency_matrix: [[0,0,2,2,1],[0,0,0,0,0],[0,0,0,0,0],[0,0,0,0,1],[0,4,0,0,0]]
dimension_vector: [1,1,1,1,1]
id: 1548

adjacency_matrix: [[0,0,2,2,2],[0,0,0,0,0],[0,0,0,0,0],[0,0,0,0,0],[0,4,0,0,0]]
dimension_vector: [1,1,1,1,1]
id: 1549

adjacency_matrix: [[0,0,0,3,3],[0,0,0,0,0],[0,0,0,0,0],[0,1,1,0,0],[0,1,1,0,0]]
dimension_vector: [1,1,1,1,1]
id: 1550

adjacency_matrix: [[0,0,0,1,4],[0,0,1,0,0],[0,0,0,0,0],[0,1,0,0,0],[0,1,1,1,0]]
dimension_vector: [1,1,1,1,1]
id: 1551

adjacency_matrix: [[0,0,0,2,4],[0,0,1,0,0],[0,0,0,0,0],[0,1,0,0,0],[0,1,1,0,0]]
dimension_vector: [1,1,1,1,1]
id: 1552

adjacency_matrix: [[0,0,0,3,2],[0,0,1,0,0],[0,0,0,0,0],[0,1,0,0,1],[0,1,1,0,0]]
dimension_vector: [1,1,1,1,1]
id: 1553

adjacency_matrix: [[0,0,0,3,3],[0,0,1,0,0],[0,0,0,0,0],[0,1,0,0,0],[0,1,1,0,0]]
dimension_vector: [1,1,1,1,1]
id: 1554

adjacency_matrix: [[0,0,1,1,4],[0,0,0,0,0],[0,0,0,0,0],[0,1,0,0,0],[0,1,1,1,0]]
dimension_vector: [1,1,1,1,1]
id: 1555

adjacency_matrix: [[0,0,1,1,4],[0,0,0,0,0],[0,0,0,1,0],[0,1,0,0,0],[0,1,1,0,0]]
dimension_vector: [1,1,1,1,1]
id: 1556

adjacency_matrix: [[0,0,1,2,4],[0,0,0,0,0],[0,0,0,0,0],[0,1,0,0,0],[0,1,1,0,0]]
dimension_vector: [1,1,1,1,1]
id: 1557

adjacency_matrix: [[0,0,1,2,3],[0,0,0,0,0],[0,0,0,1,0],[0,1,0,0,0],[0,1,1,0,0]]
dimension_vector: [1,1,1,1,1]
id: 1558

adjacency_matrix: [[0,0,1,3,2],[0,0,0,0,0],[0,0,0,0,0],[0,1,0,0,1],[0,1,1,0,0]]
dimension_vector: [1,1,1,1,1]
id: 1559

adjacency_matrix: [[0,0,1,3,3],[0,0,0,0,0],[0,0,0,0,0],[0,1,0,0,0],[0,1,1,0,0]]
dimension_vector: [1,1,1,1,1]
id: 1560

adjacency_matrix: [[0,0,1,1,4],[0,0,1,0,0],[0,0,0,0,0],[0,1,0,0,0],[0,1,0,1,0]]
dimension_vector: [1,1,1,1,1]
id: 1561

adjacency_matrix: [[0,0,1,2,4],[0,0,1,0,0],[0,0,0,0,0],[0,1,0,0,0],[0,1,0,0,0]]
dimension_vector: [1,1,1,1,1]
id: 1562

adjacency_matrix: [[0,0,1,2,3],[0,0,1,0,0],[0,0,0,0,0],[0,1,0,0,0],[0,1,0,1,0]]
dimension_vector: [1,1,1,1,1]
id: 1563

adjacency_matrix: [[0,0,1,3,3],[0,0,1,0,0],[0,0,0,0,0],[0,1,0,0,0],[0,1,0,0,0]]
dimension_vector: [1,1,1,1,1]
id: 1564

adjacency_matrix: [[0,0,1,2,3],[0,0,1,0,0],[0,0,0,0,0],[0,1,0,0,0],[0,1,1,0,0]]
dimension_vector: [1,1,1,1,1]
id: 1565

adjacency_matrix: [[0,0,2,1,3],[0,0,0,0,0],[0,0,0,0,1],[0,1,0,0,0],[0,1,0,1,0]]
dimension_vector: [1,1,1,1,1]
id: 1566

adjacency_matrix: [[0,0,2,1,4],[0,0,0,0,0],[0,0,0,0,0],[0,1,0,0,0],[0,1,0,1,0]]
dimension_vector: [1,1,1,1,1]
id: 1567

adjacency_matrix: [[0,0,2,1,4],[0,0,0,0,0],[0,0,0,1,0],[0,1,0,0,0],[0,1,0,0,0]]
dimension_vector: [1,1,1,1,1]
id: 1568

adjacency_matrix: [[0,0,2,1,3],[0,0,0,0,0],[0,0,0,1,0],[0,1,0,0,0],[0,1,0,1,0]]
dimension_vector: [1,1,1,1,1]
id: 1569

adjacency_matrix: [[0,0,2,2,3],[0,0,0,0,0],[0,0,0,0,1],[0,1,0,0,0],[0,1,0,0,0]]
dimension_vector: [1,1,1,1,1]
id: 1570

adjacency_matrix: [[0,0,2,2,4],[0,0,0,0,0],[0,0,0,0,0],[0,1,0,0,0],[0,1,0,0,0]]
dimension_vector: [1,1,1,1,1]
id: 1571

adjacency_matrix: [[0,0,2,2,2],[0,0,0,0,0],[0,0,0,0,1],[0,1,0,0,0],[0,1,0,1,0]]
dimension_vector: [1,1,1,1,1]
id: 1572

adjacency_matrix: [[0,0,2,2,3],[0,0,0,0,0],[0,0,0,0,0],[0,1,0,0,0],[0,1,0,1,0]]
dimension_vector: [1,1,1,1,1]
id: 1573

adjacency_matrix: [[0,0,2,2,3],[0,0,0,0,0],[0,0,0,1,0],[0,1,0,0,0],[0,1,0,0,0]]
dimension_vector: [1,1,1,1,1]
id: 1574

adjacency_matrix: [[0,0,2,3,3],[0,0,0,0,0],[0,0,0,0,0],[0,1,0,0,0],[0,1,0,0,0]]
dimension_vector: [1,1,1,1,1]
id: 1575

adjacency_matrix: [[0,0,2,1,3],[0,0,0,0,0],[0,0,0,1,0],[0,1,0,0,0],[0,1,1,0,0]]
dimension_vector: [1,1,1,1,1]
id: 1576

adjacency_matrix: [[0,0,2,2,3],[0,0,0,0,0],[0,0,0,0,0],[0,1,0,0,0],[0,1,1,0,0]]
dimension_vector: [1,1,1,1,1]
id: 1577

adjacency_matrix: [[0,0,2,1,3],[0,0,1,0,0],[0,0,0,0,0],[0,1,0,0,0],[0,1,0,1,0]]
dimension_vector: [1,1,1,1,1]
id: 1578

adjacency_matrix: [[0,0,2,2,3],[0,0,1,0,0],[0,0,0,0,0],[0,1,0,0,0],[0,1,0,0,0]]
dimension_vector: [1,1,1,1,1]
id: 1579

adjacency_matrix: [[0,0,3,1,1],[0,0,0,0,0],[0,0,0,0,2],[0,1,0,0,0],[0,1,0,1,0]]
dimension_vector: [1,1,1,1,1]
id: 1580

adjacency_matrix: [[0,0,3,1,2],[0,0,0,0,0],[0,0,0,0,1],[0,1,0,0,0],[0,1,0,1,0]]
dimension_vector: [1,1,1,1,1]
id: 1581

adjacency_matrix: [[0,0,3,1,3],[0,0,0,0,0],[0,0,0,0,0],[0,1,0,0,0],[0,1,0,1,0]]
dimension_vector: [1,1,1,1,1]
id: 1582

adjacency_matrix: [[0,0,3,1,2],[0,0,0,0,0],[0,0,0,1,1],[0,1,0,0,0],[0,1,0,0,0]]
dimension_vector: [1,1,1,1,1]
id: 1583

adjacency_matrix: [[0,0,3,1,3],[0,0,0,0,0],[0,0,0,1,0],[0,1,0,0,0],[0,1,0,0,0]]
dimension_vector: [1,1,1,1,1]
id: 1584

adjacency_matrix: [[0,0,3,1,2],[0,0,0,0,0],[0,0,0,2,0],[0,1,0,0,0],[0,1,0,0,0]]
dimension_vector: [1,1,1,1,1]
id: 1585

adjacency_matrix: [[0,0,3,2,2],[0,0,0,0,0],[0,0,0,0,1],[0,1,0,0,0],[0,1,0,0,0]]
dimension_vector: [1,1,1,1,1]
id: 1586

adjacency_matrix: [[0,0,3,2,3],[0,0,0,0,0],[0,0,0,0,0],[0,1,0,0,0],[0,1,0,0,0]]
dimension_vector: [1,1,1,1,1]
id: 1587

adjacency_matrix: [[0,0,3,2,2],[0,0,1,0,0],[0,0,0,0,0],[0,1,0,0,0],[0,1,0,0,0]]
dimension_vector: [1,1,1,1,1]
id: 1588

adjacency_matrix: [[0,0,4,1,1],[0,0,0,0,0],[0,0,0,1,1],[0,1,0,0,0],[0,1,0,0,0]]
dimension_vector: [1,1,1,1,1]
id: 1589

adjacency_matrix: [[0,0,4,1,2],[0,0,0,0,0],[0,0,0,1,0],[0,1,0,0,0],[0,1,0,0,0]]
dimension_vector: [1,1,1,1,1]
id: 1590

adjacency_matrix: [[0,0,4,2,2],[0,0,0,0,0],[0,0,0,0,0],[0,1,0,0,0],[0,1,0,0,0]]
dimension_vector: [1,1,1,1,1]
id: 1591

adjacency_matrix: [[0,0,1,2,3],[0,0,1,0,0],[0,0,0,0,0],[0,1,0,0,0],[0,2,0,0,0]]
dimension_vector: [1,1,1,1,1]
id: 1592

adjacency_matrix: [[0,0,2,1,3],[0,0,0,0,0],[0,0,0,1,0],[0,1,0,0,0],[0,2,0,0,0]]
dimension_vector: [1,1,1,1,1]
id: 1593

adjacency_matrix: [[0,0,2,2,2],[0,0,0,0,0],[0,0,0,0,1],[0,1,0,0,0],[0,2,0,0,0]]
dimension_vector: [1,1,1,1,1]
id: 1594

adjacency_matrix: [[0,0,2,2,3],[0,0,0,0,0],[0,0,0,0,0],[0,1,0,0,0],[0,2,0,0,0]]
dimension_vector: [1,1,1,1,1]
id: 1595

adjacency_matrix: [[0,0,1,2,3],[0,0,0,0,0],[0,1,0,0,0],[0,1,0,0,0],[0,1,1,0,0]]
dimension_vector: [1,1,1,1,1]
id: 1596

adjacency_matrix: [[0,0,2,2,3],[0,0,0,0,0],[0,1,0,0,0],[0,1,0,0,0],[0,1,0,0,0]]
dimension_vector: [1,1,1,1,1]
id: 1597

adjacency_matrix: [[0,1,1,1,4],[0,0,0,0,0],[0,0,0,0,0],[0,0,0,0,0],[0,1,1,1,0]]
dimension_vector: [1,1,1,1,1]
id: 1598

adjacency_matrix: [[0,1,1,1,4],[0,0,0,0,0],[0,0,0,1,0],[0,0,0,0,0],[0,1,1,0,0]]
dimension_vector: [1,1,1,1,1]
id: 1599

adjacency_matrix: [[0,1,1,1,3],[0,0,0,1,0],[0,0,0,1,0],[0,0,0,0,0],[0,1,1,0,0]]
dimension_vector: [1,1,1,1,1]
id: 1600

adjacency_matrix: [[0,1,1,2,3],[0,0,0,0,0],[0,0,0,0,0],[0,0,0,0,1],[0,1,1,0,0]]
dimension_vector: [1,1,1,1,1]
id: 1601

adjacency_matrix: [[0,1,1,2,4],[0,0,0,0,0],[0,0,0,0,0],[0,0,0,0,0],[0,1,1,0,0]]
dimension_vector: [1,1,1,1,1]
id: 1602

adjacency_matrix: [[0,1,1,2,3],[0,0,0,0,0],[0,0,0,1,0],[0,0,0,0,0],[0,1,1,0,0]]
dimension_vector: [1,1,1,1,1]
id: 1603

adjacency_matrix: [[0,1,1,3,1],[0,0,0,0,0],[0,0,0,0,0],[0,0,0,0,2],[0,1,1,0,0]]
dimension_vector: [1,1,1,1,1]
id: 1604

adjacency_matrix: [[0,1,1,3,2],[0,0,0,0,0],[0,0,0,0,0],[0,0,0,0,1],[0,1,1,0,0]]
dimension_vector: [1,1,1,1,1]
id: 1605

adjacency_matrix: [[0,1,1,3,3],[0,0,0,0,0],[0,0,0,0,0],[0,0,0,0,0],[0,1,1,0,0]]
dimension_vector: [1,1,1,1,1]
id: 1606

adjacency_matrix: [[0,1,1,1,4],[0,0,0,1,0],[0,0,0,0,0],[0,0,1,0,0],[0,1,0,0,0]]
dimension_vector: [1,1,1,1,1]
id: 1607

adjacency_matrix: [[0,1,1,1,3],[0,0,0,1,0],[0,0,0,0,0],[0,0,1,0,0],[0,1,0,1,0]]
dimension_vector: [1,1,1,1,1]
id: 1608

adjacency_matrix: [[0,1,1,2,3],[0,0,0,0,0],[0,0,0,0,1],[0,0,1,0,0],[0,1,0,0,0]]
dimension_vector: [1,1,1,1,1]
id: 1609

adjacency_matrix: [[0,1,1,2,4],[0,0,0,0,0],[0,0,0,0,0],[0,0,1,0,0],[0,1,0,0,0]]
dimension_vector: [1,1,1,1,1]
id: 1610

adjacency_matrix: [[0,1,1,2,3],[0,0,0,0,0],[0,0,0,0,0],[0,0,1,0,0],[0,1,0,1,0]]
dimension_vector: [1,1,1,1,1]
id: 1611

adjacency_matrix: [[0,1,1,2,3],[0,0,0,1,0],[0,0,0,0,0],[0,0,1,0,0],[0,1,0,0,0]]
dimension_vector: [1,1,1,1,1]
id: 1612

adjacency_matrix: [[0,1,1,3,3],[0,0,0,0,0],[0,0,0,0,0],[0,0,1,0,0],[0,1,0,0,0]]
dimension_vector: [1,1,1,1,1]
id: 1613

adjacency_matrix: [[0,1,1,1,3],[0,0,0,1,0],[0,0,0,0,0],[0,0,1,0,0],[0,1,1,0,0]]
dimension_vector: [1,1,1,1,1]
id: 1614

adjacency_matrix: [[0,1,1,2,3],[0,0,0,0,0],[0,0,0,0,0],[0,0,1,0,0],[0,1,1,0,0]]
dimension_vector: [1,1,1,1,1]
id: 1615

adjacency_matrix: [[0,1,1,2,2],[0,0,0,1,0],[0,0,0,0,0],[0,0,2,0,0],[0,1,0,0,0]]
dimension_vector: [1,1,1,1,1]
id: 1616

adjacency_matrix: [[0,1,1,3,1],[0,0,0,0,0],[0,0,0,0,1],[0,0,2,0,0],[0,1,0,0,0]]
dimension_vector: [1,1,1,1,1]
id: 1617

adjacency_matrix: [[0,1,1,3,2],[0,0,0,0,0],[0,0,0,0,0],[0,0,2,0,0],[0,1,0,0,0]]
dimension_vector: [1,1,1,1,1]
id: 1618

adjacency_matrix: [[0,1,1,2,3],[0,0,1,0,0],[0,0,0,0,0],[0,0,0,0,1],[0,1,0,0,0]]
dimension_vector: [1,1,1,1,1]
id: 1619

adjacency_matrix: [[0,1,1,2,4],[0,0,1,0,0],[0,0,0,0,0],[0,0,0,0,0],[0,1,0,0,0]]
dimension_vector: [1,1,1,1,1]
id: 1620

adjacency_matrix: [[0,1,1,2,3],[0,0,1,0,0],[0,0,0,0,0],[0,0,0,0,0],[0,1,0,1,0]]
dimension_vector: [1,1,1,1,1]
id: 1621

adjacency_matrix: [[0,1,1,2,3],[0,0,1,0,0],[0,0,0,1,0],[0,0,0,0,0],[0,1,0,0,0]]
dimension_vector: [1,1,1,1,1]
id: 1622

adjacency_matrix: [[0,1,1,3,2],[0,0,1,0,0],[0,0,0,0,0],[0,0,0,0,1],[0,1,0,0,0]]
dimension_vector: [1,1,1,1,1]
id: 1623

adjacency_matrix: [[0,1,1,3,3],[0,0,1,0,0],[0,0,0,0,0],[0,0,0,0,0],[0,1,0,0,0]]
dimension_vector: [1,1,1,1,1]
id: 1624

adjacency_matrix: [[0,1,1,3,2],[0,0,1,0,0],[0,0,0,1,0],[0,0,0,0,0],[0,1,0,0,0]]
dimension_vector: [1,1,1,1,1]
id: 1625

adjacency_matrix: [[0,1,1,4,2],[0,0,1,0,0],[0,0,0,0,0],[0,0,0,0,0],[0,1,0,0,0]]
dimension_vector: [1,1,1,1,1]
id: 1626

adjacency_matrix: [[0,1,1,2,2],[0,0,1,0,0],[0,0,0,0,0],[0,0,0,0,1],[0,1,1,0,0]]
dimension_vector: [1,1,1,1,1]
id: 1627

adjacency_matrix: [[0,1,1,2,3],[0,0,1,0,0],[0,0,0,0,0],[0,0,0,0,0],[0,1,1,0,0]]
dimension_vector: [1,1,1,1,1]
id: 1628

adjacency_matrix: [[0,1,1,2,3],[0,0,1,0,0],[0,0,0,0,0],[0,0,1,0,0],[0,1,0,0,0]]
dimension_vector: [1,1,1,1,1]
id: 1629

adjacency_matrix: [[0,1,1,3,2],[0,0,1,0,0],[0,0,0,0,0],[0,0,1,0,0],[0,1,0,0,0]]
dimension_vector: [1,1,1,1,1]
id: 1630

adjacency_matrix: [[0,1,2,2,2],[0,0,0,0,0],[0,0,0,0,1],[0,0,0,0,1],[0,1,0,0,0]]
dimension_vector: [1,1,1,1,1]
id: 1631

adjacency_matrix: [[0,1,2,2,3],[0,0,0,0,0],[0,0,0,0,0],[0,0,0,0,1],[0,1,0,0,0]]
dimension_vector: [1,1,1,1,1]
id: 1632

adjacency_matrix: [[0,1,2,2,4],[0,0,0,0,0],[0,0,0,0,0],[0,0,0,0,0],[0,1,0,0,0]]
dimension_vector: [1,1,1,1,1]
id: 1633

adjacency_matrix: [[0,1,2,2,2],[0,0,0,0,0],[0,0,0,0,1],[0,0,0,0,0],[0,1,0,1,0]]
dimension_vector: [1,1,1,1,1]
id: 1634

adjacency_matrix: [[0,1,2,2,3],[0,0,0,0,0],[0,0,0,0,0],[0,0,0,0,0],[0,1,0,1,0]]
dimension_vector: [1,1,1,1,1]
id: 1635

adjacency_matrix: [[0,1,2,2,1],[0,0,0,0,0],[0,0,0,1,0],[0,0,0,0,2],[0,1,0,0,0]]
dimension_vector: [1,1,1,1,1]
id: 1636

adjacency_matrix: [[0,1,2,2,2],[0,0,0,0,0],[0,0,0,1,0],[0,0,0,0,1],[0,1,0,0,0]]
dimension_vector: [1,1,1,1,1]
id: 1637

adjacency_matrix: [[0,1,2,2,3],[0,0,0,0,0],[0,0,0,1,0],[0,0,0,0,0],[0,1,0,0,0]]
dimension_vector: [1,1,1,1,1]
id: 1638

adjacency_matrix: [[0,1,2,2,2],[0,0,0,1,0],[0,0,0,0,1],[0,0,0,0,0],[0,1,0,0,0]]
dimension_vector: [1,1,1,1,1]
id: 1639

adjacency_matrix: [[0,1,2,2,3],[0,0,0,1,0],[0,0,0,0,0],[0,0,0,0,0],[0,1,0,0,0]]
dimension_vector: [1,1,1,1,1]
id: 1640

adjacency_matrix: [[0,1,2,2,2],[0,0,0,1,0],[0,0,0,1,0],[0,0,0,0,0],[0,1,0,0,0]]
dimension_vector: [1,1,1,1,1]
id: 1641

adjacency_matrix: [[0,1,2,3,1],[0,0,0,0,0],[0,0,0,0,0],[0,0,0,0,2],[0,1,0,0,0]]
dimension_vector: [1,1,1,1,1]
id: 1642

adjacency_matrix: [[0,1,2,3,1],[0,0,0,0,0],[0,0,0,0,1],[0,0,0,0,1],[0,1,0,0,0]]
dimension_vector: [1,1,1,1,1]
id: 1643

adjacency_matrix: [[0,1,2,3,2],[0,0,0,0,0],[0,0,0,0,0],[0,0,0,0,1],[0,1,0,0,0]]
dimension_vector: [1,1,1,1,1]
id: 1644

adjacency_matrix: [[0,1,2,3,2],[0,0,0,0,0],[0,0,0,0,1],[0,0,0,0,0],[0,1,0,0,0]]
dimension_vector: [1,1,1,1,1]
id: 1645

adjacency_matrix: [[0,1,2,3,3],[0,0,0,0,0],[0,0,0,0,0],[0,0,0,0,0],[0,1,0,0,0]]
dimension_vector: [1,1,1,1,1]
id: 1646

adjacency_matrix: [[0,1,2,3,2],[0,0,0,0,0],[0,0,0,1,0],[0,0,0,0,0],[0,1,0,0,0]]
dimension_vector: [1,1,1,1,1]
id: 1647

adjacency_matrix: [[0,1,2,3,2],[0,0,0,1,0],[0,0,0,0,0],[0,0,0,0,0],[0,1,0,0,0]]
dimension_vector: [1,1,1,1,1]
id: 1648

adjacency_matrix: [[0,1,2,4,2],[0,0,0,0,0],[0,0,0,0,0],[0,0,0,0,0],[0,1,0,0,0]]
dimension_vector: [1,1,1,1,1]
id: 1649

adjacency_matrix: [[0,1,2,2,2],[0,0,0,1,0],[0,0,0,0,0],[0,0,1,0,0],[0,1,0,0,0]]
dimension_vector: [1,1,1,1,1]
id: 1650

adjacency_matrix: [[0,1,2,3,2],[0,0,0,0,0],[0,0,0,0,0],[0,0,1,0,0],[0,1,0,0,0]]
dimension_vector: [1,1,1,1,1]
id: 1651

adjacency_matrix: [[0,1,2,3,2],[0,0,1,0,0],[0,0,0,0,0],[0,0,0,0,0],[0,1,0,0,0]]
dimension_vector: [1,1,1,1,1]
id: 1652

adjacency_matrix: [[0,1,3,3,2],[0,0,0,0,0],[0,0,0,0,0],[0,0,0,0,0],[0,1,0,0,0]]
dimension_vector: [1,1,1,1,1]
id: 1653

adjacency_matrix: [[0,1,2,2,1],[0,0,0,0,0],[0,0,0,0,1],[0,0,0,0,1],[0,2,0,0,0]]
dimension_vector: [1,1,1,1,1]
id: 1654

adjacency_matrix: [[0,1,2,2,2],[0,0,0,0,0],[0,0,0,0,0],[0,0,0,0,1],[0,2,0,0,0]]
dimension_vector: [1,1,1,1,1]
id: 1655

adjacency_matrix: [[0,1,2,2,3],[0,0,0,0,0],[0,0,0,0,0],[0,0,0,0,0],[0,2,0,0,0]]
dimension_vector: [1,1,1,1,1]
id: 1656

adjacency_matrix: [[0,1,2,2,2],[0,0,0,0,0],[0,0,0,0,1],[0,1,0,0,0],[0,1,0,0,0]]
dimension_vector: [1,1,1,1,1]
id: 1657

adjacency_matrix: [[0,1,2,2,3],[0,0,0,0,0],[0,0,0,0,0],[0,1,0,0,0],[0,1,0,0,0]]
dimension_vector: [1,1,1,1,1]
id: 1658

adjacency_matrix: [[0,1,2,2,2],[0,0,1,0,0],[0,0,0,0,0],[0,1,0,0,0],[0,1,0,0,0]]
dimension_vector: [1,1,1,1,1]
id: 1659

adjacency_matrix: [[0,1,3,2,2],[0,0,0,0,0],[0,0,0,0,0],[0,1,0,0,0],[0,1,0,0,0]]
dimension_vector: [1,1,1,1,1]
id: 1660

adjacency_matrix: [[0,1,2,2,2],[0,0,0,0,0],[0,1,0,0,0],[0,1,0,0,0],[0,1,0,0,0]]
dimension_vector: [1,1,1,1,1]
id: 1661

adjacency_matrix: [[0,2,2,2,2],[0,0,0,0,0],[0,0,0,0,1],[0,0,0,0,1],[0,0,0,0,0]]
dimension_vector: [1,1,1,1,1]
id: 1662

adjacency_matrix: [[0,2,2,2,3],[0,0,0,0,0],[0,0,0,0,0],[0,0,0,0,1],[0,0,0,0,0]]
dimension_vector: [1,1,1,1,1]
id: 1663

adjacency_matrix: [[0,2,2,2,4],[0,0,0,0,0],[0,0,0,0,0],[0,0,0,0,0],[0,0,0,0,0]]
dimension_vector: [1,1,1,1,1]
id: 1664

adjacency_matrix: [[0,2,2,2,2],[0,0,0,0,0],[0,0,0,0,1],[0,0,0,0,0],[0,0,0,1,0]]
dimension_vector: [1,1,1,1,1]
id: 1665

adjacency_matrix: [[0,2,2,2,3],[0,0,0,0,0],[0,0,0,0,0],[0,0,0,0,0],[0,0,0,1,0]]
dimension_vector: [1,1,1,1,1]
id: 1666

adjacency_matrix: [[0,2,2,2,2],[0,0,0,0,1],[0,0,0,1,0],[0,0,0,0,0],[0,0,0,0,0]]
dimension_vector: [1,1,1,1,1]
id: 1667

adjacency_matrix: [[0,2,2,2,3],[0,0,0,0,0],[0,0,0,1,0],[0,0,0,0,0],[0,0,0,0,0]]
dimension_vector: [1,1,1,1,1]
id: 1668

adjacency_matrix: [[0,2,2,3,3],[0,0,0,0,0],[0,0,0,0,0],[0,0,0,0,0],[0,0,0,0,0]]
dimension_vector: [1,1,1,1,1]
id: 1669

adjacency_matrix: [[0,0,0,0,3],[0,0,0,0,0],[0,0,0,3,0],[0,0,0,0,0],[0,1,1,0,0]]
dimension_vector: [1,1,1,1,2]
id: 1670

adjacency_matrix: [[0,0,0,1,3],[0,0,0,1,0],[0,0,0,1,0],[0,0,0,0,0],[0,1,1,0,0]]
dimension_vector: [1,1,1,1,2]
id: 1671

adjacency_matrix: [[0,0,0,2,3],[0,0,0,0,0],[0,0,0,1,0],[0,0,0,0,0],[0,1,1,0,0]]
dimension_vector: [1,1,1,1,2]
id: 1672

adjacency_matrix: [[0,0,0,3,0],[0,0,0,0,0],[0,0,0,0,0],[0,0,0,0,3],[0,1,1,0,0]]
dimension_vector: [1,1,1,1,2]
id: 1673

adjacency_matrix: [[0,0,0,3,2],[0,0,0,0,0],[0,0,0,0,0],[0,0,0,0,1],[0,1,1,0,0]]
dimension_vector: [1,1,1,1,2]
id: 1674

adjacency_matrix: [[0,0,0,3,3],[0,0,0,0,0],[0,0,0,0,0],[0,0,0,0,0],[0,1,1,0,0]]
dimension_vector: [1,1,1,1,2]
id: 1675

adjacency_matrix: [[0,0,0,0,3],[0,0,0,2,0],[0,0,0,0,0],[0,0,1,0,0],[0,1,1,0,0]]
dimension_vector: [1,1,1,1,2]
id: 1676

adjacency_matrix: [[0,0,0,1,3],[0,0,0,1,0],[0,0,0,0,0],[0,0,1,0,0],[0,1,1,0,0]]
dimension_vector: [1,1,1,1,2]
id: 1677

adjacency_matrix: [[0,0,0,2,0],[0,0,0,0,0],[0,0,0,0,0],[0,0,1,0,3],[0,1,1,0,0]]
dimension_vector: [1,1,1,1,2]
id: 1678

adjacency_matrix: [[0,0,0,2,3],[0,0,0,0,0],[0,0,0,0,0],[0,0,1,0,0],[0,1,1,0,0]]
dimension_vector: [1,1,1,1,2]
id: 1679

adjacency_matrix: [[0,0,0,0,3],[0,0,0,1,0],[0,0,0,0,0],[0,0,2,0,0],[0,1,0,1,0]]
dimension_vector: [1,1,1,1,2]
id: 1680

adjacency_matrix: [[0,0,0,0,3],[0,0,0,3,0],[0,0,0,0,0],[0,0,2,0,0],[0,1,0,0,0]]
dimension_vector: [1,1,1,1,2]
id: 1681

adjacency_matrix: [[0,0,0,1,3],[0,0,0,0,0],[0,0,0,0,0],[0,0,2,0,0],[0,1,0,1,0]]
dimension_vector: [1,1,1,1,2]
id: 1682

adjacency_matrix: [[0,0,0,2,3],[0,0,0,1,0],[0,0,0,0,0],[0,0,2,0,0],[0,1,0,0,0]]
dimension_vector: [1,1,1,1,2]
id: 1683

adjacency_matrix: [[0,0,0,3,0],[0,0,0,0,0],[0,0,0,0,0],[0,0,2,0,3],[0,1,0,0,0]]
dimension_vector: [1,1,1,1,2]
id: 1684

adjacency_matrix: [[0,0,0,3,0],[0,0,0,0,0],[0,0,0,0,3],[0,0,2,0,0],[0,1,0,0,0]]
dimension_vector: [1,1,1,1,2]
id: 1685

adjacency_matrix: [[0,0,0,3,2],[0,0,0,0,0],[0,0,0,0,0],[0,0,2,0,1],[0,1,0,0,0]]
dimension_vector: [1,1,1,1,2]
id: 1686

adjacency_matrix: [[0,0,0,3,3],[0,0,0,0,0],[0,0,0,0,0],[0,0,2,0,0],[0,1,0,0,0]]
dimension_vector: [1,1,1,1,2]
id: 1687

adjacency_matrix: [[0,0,0,0,3],[0,0,0,2,0],[0,0,0,0,0],[0,0,3,0,0],[0,1,0,0,0]]
dimension_vector: [1,1,1,1,2]
id: 1688

adjacency_matrix: [[0,0,0,1,3],[0,0,0,1,0],[0,0,0,0,0],[0,0,3,0,0],[0,1,0,0,0]]
dimension_vector: [1,1,1,1,2]
id: 1689

adjacency_matrix: [[0,0,0,2,0],[0,0,0,0,0],[0,0,0,0,0],[0,0,3,0,3],[0,1,0,0,0]]
dimension_vector: [1,1,1,1,2]
id: 1690

adjacency_matrix: [[0,0,0,2,0],[0,0,0,0,0],[0,0,0,0,1],[0,0,3,0,2],[0,1,0,0,0]]
dimension_vector: [1,1,1,1,2]
id: 1691

adjacency_matrix: [[0,0,0,2,0],[0,0,0,0,0],[0,0,0,0,3],[0,0,3,0,0],[0,1,0,0,0]]
dimension_vector: [1,1,1,1,2]
id: 1692

adjacency_matrix: [[0,0,0,2,3],[0,0,0,0,0],[0,0,0,0,0],[0,0,3,0,0],[0,1,0,0,0]]
dimension_vector: [1,1,1,1,2]
id: 1693

adjacency_matrix: [[0,0,0,0,3],[0,0,1,2,0],[0,0,0,0,0],[0,0,0,0,0],[0,1,1,0,0]]
dimension_vector: [1,1,1,1,2]
id: 1694

adjacency_matrix: [[0,0,0,1,3],[0,0,1,0,0],[0,0,0,1,0],[0,0,0,0,0],[0,1,1,0,0]]
dimension_vector: [1,1,1,1,2]
id: 1695

adjacency_matrix: [[0,0,0,2,0],[0,0,1,0,0],[0,0,0,0,0],[0,0,0,0,3],[0,1,1,0,0]]
dimension_vector: [1,1,1,1,2]
id: 1696

adjacency_matrix: [[0,0,0,2,3],[0,0,1,0,0],[0,0,0,0,0],[0,0,0,0,0],[0,1,1,0,0]]
dimension_vector: [1,1,1,1,2]
id: 1697

adjacency_matrix: [[0,0,0,0,3],[0,0,1,3,0],[0,0,0,0,0],[0,0,1,0,0],[0,1,0,0,0]]
dimension_vector: [1,1,1,1,2]
id: 1698

adjacency_matrix: [[0,0,0,1,3],[0,0,1,0,0],[0,0,0,0,0],[0,0,1,0,0],[0,1,0,1,0]]
dimension_vector: [1,1,1,1,2]
id: 1699

adjacency_matrix: [[0,0,0,3,0],[0,0,1,0,0],[0,0,0,0,0],[0,0,1,0,3],[0,1,0,0,0]]
dimension_vector: [1,1,1,1,2]
id: 1700

adjacency_matrix: [[0,0,0,3,3],[0,0,1,0,0],[0,0,0,0,0],[0,0,1,0,0],[0,1,0,0,0]]
dimension_vector: [1,1,1,1,2]
id: 1701

adjacency_matrix: [[0,0,0,2,0],[0,0,1,0,0],[0,0,0,0,0],[0,0,2,0,3],[0,1,0,0,0]]
dimension_vector: [1,1,1,1,2]
id: 1702

adjacency_matrix: [[0,0,0,0,3],[0,0,2,2,0],[0,0,0,1,0],[0,0,0,0,0],[0,1,0,0,0]]
dimension_vector: [1,1,1,1,2]
id: 1703

adjacency_matrix: [[0,0,0,0,3],[0,0,2,3,0],[0,0,0,0,0],[0,0,0,0,0],[0,1,0,0,0]]
dimension_vector: [1,1,1,1,2]
id: 1704

adjacency_matrix: [[0,0,0,1,3],[0,0,2,0,0],[0,0,0,0,0],[0,0,0,0,0],[0,1,0,1,0]]
dimension_vector: [1,1,1,1,2]
id: 1705

adjacency_matrix: [[0,0,0,2,3],[0,0,2,0,0],[0,0,0,1,0],[0,0,0,0,0],[0,1,0,0,0]]
dimension_vector: [1,1,1,1,2]
id: 1706

adjacency_matrix: [[0,0,0,2,3],[0,0,2,1,0],[0,0,0,0,0],[0,0,0,0,0],[0,1,0,0,0]]
dimension_vector: [1,1,1,1,2]
id: 1707

adjacency_matrix: [[0,0,0,3,0],[0,0,2,0,0],[0,0,0,0,0],[0,0,0,0,3],[0,1,0,0,0]]
dimension_vector: [1,1,1,1,2]
id: 1708

adjacency_matrix: [[0,0,0,3,2],[0,0,2,0,0],[0,0,0,0,0],[0,0,0,0,1],[0,1,0,0,0]]
dimension_vector: [1,1,1,1,2]
id: 1709

adjacency_matrix: [[0,0,0,3,3],[0,0,2,0,0],[0,0,0,0,0],[0,0,0,0,0],[0,1,0,0,0]]
dimension_vector: [1,1,1,1,2]
id: 1710

adjacency_matrix: [[0,0,0,1,3],[0,0,3,0,0],[0,0,0,1,0],[0,0,0,0,0],[0,1,0,0,0]]
dimension_vector: [1,1,1,1,2]
id: 1711

adjacency_matrix: [[0,0,0,1,3],[0,0,3,1,0],[0,0,0,0,0],[0,0,0,0,0],[0,1,0,0,0]]
dimension_vector: [1,1,1,1,2]
id: 1712

adjacency_matrix: [[0,0,0,2,0],[0,0,3,0,0],[0,0,0,0,0],[0,0,0,0,3],[0,1,0,0,0]]
dimension_vector: [1,1,1,1,2]
id: 1713

adjacency_matrix: [[0,0,0,2,3],[0,0,3,0,0],[0,0,0,0,0],[0,0,0,0,0],[0,1,0,0,0]]
dimension_vector: [1,1,1,1,2]
id: 1714

adjacency_matrix: [[0,0,1,1,3],[0,0,0,0,0],[0,0,0,1,0],[0,0,0,0,0],[0,1,1,0,0]]
dimension_vector: [1,1,1,1,2]
id: 1715

adjacency_matrix: [[0,0,1,1,3],[0,0,0,1,0],[0,0,0,0,0],[0,0,0,0,0],[0,1,1,0,0]]
dimension_vector: [1,1,1,1,2]
id: 1716

adjacency_matrix: [[0,0,1,2,3],[0,0,0,0,0],[0,0,0,0,0],[0,0,0,0,0],[0,1,1,0,0]]
dimension_vector: [1,1,1,1,2]
id: 1717

adjacency_matrix: [[0,0,1,2,3],[0,0,0,1,0],[0,0,0,0,0],[0,0,1,0,0],[0,1,0,0,0]]
dimension_vector: [1,1,1,1,2]
id: 1718

adjacency_matrix: [[0,0,1,3,0],[0,0,0,0,0],[0,0,0,0,0],[0,0,1,0,3],[0,1,0,0,0]]
dimension_vector: [1,1,1,1,2]
id: 1719

adjacency_matrix: [[0,0,1,3,0],[0,0,0,0,0],[0,0,0,0,3],[0,0,1,0,0],[0,1,0,0,0]]
dimension_vector: [1,1,1,1,2]
id: 1720

adjacency_matrix: [[0,0,1,3,3],[0,0,0,0,0],[0,0,0,0,0],[0,0,1,0,0],[0,1,0,0,0]]
dimension_vector: [1,1,1,1,2]
id: 1721

adjacency_matrix: [[0,0,1,2,3],[0,0,1,0,0],[0,0,0,1,0],[0,0,0,0,0],[0,1,0,0,0]]
dimension_vector: [1,1,1,1,2]
id: 1722

adjacency_matrix: [[0,0,1,3,0],[0,0,1,0,0],[0,0,0,0,0],[0,0,0,0,3],[0,1,0,0,0]]
dimension_vector: [1,1,1,1,2]
id: 1723

adjacency_matrix: [[0,0,1,3,2],[0,0,1,0,0],[0,0,0,0,0],[0,0,0,0,1],[0,1,0,0,0]]
dimension_vector: [1,1,1,1,2]
id: 1724

adjacency_matrix: [[0,0,1,3,3],[0,0,1,0,0],[0,0,0,0,0],[0,0,0,0,0],[0,1,0,0,0]]
dimension_vector: [1,1,1,1,2]
id: 1725

adjacency_matrix: [[0,0,1,2,3],[0,0,1,0,0],[0,0,0,0,0],[0,0,1,0,0],[0,1,0,0,0]]
dimension_vector: [1,1,1,1,2]
id: 1726

adjacency_matrix: [[0,0,2,2,0],[0,0,0,0,0],[0,0,0,1,0],[0,0,0,0,3],[0,1,0,0,0]]
dimension_vector: [1,1,1,1,2]
id: 1727

adjacency_matrix: [[0,0,2,2,0],[0,0,0,0,0],[0,0,0,1,3],[0,0,0,0,0],[0,1,0,0,0]]
dimension_vector: [1,1,1,1,2]
id: 1728

adjacency_matrix: [[0,0,2,2,2],[0,0,0,0,0],[0,0,0,1,0],[0,0,0,0,1],[0,1,0,0,0]]
dimension_vector: [1,1,1,1,2]
id: 1729

adjacency_matrix: [[0,0,2,2,3],[0,0,0,0,0],[0,0,0,1,0],[0,0,0,0,0],[0,1,0,0,0]]
dimension_vector: [1,1,1,1,2]
id: 1730

adjacency_matrix: [[0,0,2,2,0],[0,0,0,1,0],[0,0,0,0,3],[0,0,0,0,0],[0,1,0,0,0]]
dimension_vector: [1,1,1,1,2]
id: 1731

adjacency_matrix: [[0,0,2,2,3],[0,0,0,1,0],[0,0,0,0,0],[0,0,0,0,0],[0,1,0,0,0]]
dimension_vector: [1,1,1,1,2]
id: 1732

adjacency_matrix: [[0,0,2,3,0],[0,0,0,0,0],[0,0,0,0,0],[0,0,0,0,3],[0,1,0,0,0]]
dimension_vector: [1,1,1,1,2]
id: 1733

adjacency_matrix: [[0,0,2,3,0],[0,0,0,0,0],[0,0,0,0,3],[0,0,0,0,0],[0,1,0,0,0]]
dimension_vector: [1,1,1,1,2]
id: 1734

adjacency_matrix: [[0,0,2,3,2],[0,0,0,0,0],[0,0,0,0,0],[0,0,0,0,1],[0,1,0,0,0]]
dimension_vector: [1,1,1,1,2]
id: 1735

adjacency_matrix: [[0,0,2,3,3],[0,0,0,0,0],[0,0,0,0,0],[0,0,0,0,0],[0,1,0,0,0]]
dimension_vector: [1,1,1,1,2]
id: 1736

adjacency_matrix: [[0,0,0,2,0],[0,0,0,0,0],[0,0,0,0,0],[0,1,2,0,3],[0,1,0,0,0]]
dimension_vector: [1,1,1,1,2]
id: 1737

adjacency_matrix: [[0,0,0,2,3],[0,0,0,0,0],[0,0,0,0,0],[0,1,2,0,0],[0,1,0,0,0]]
dimension_vector: [1,1,1,1,2]
id: 1738

adjacency_matrix: [[0,0,0,2,0],[0,0,1,0,0],[0,0,0,0,0],[0,1,1,0,3],[0,1,0,0,0]]
dimension_vector: [1,1,1,1,2]
id: 1739

adjacency_matrix: [[0,0,0,2,0],[0,0,2,0,0],[0,0,0,0,0],[0,1,0,0,3],[0,1,0,0,0]]
dimension_vector: [1,1,1,1,2]
id: 1740

adjacency_matrix: [[0,0,0,2,3],[0,0,2,0,0],[0,0,0,0,0],[0,1,0,0,0],[0,1,0,0,0]]
dimension_vector: [1,1,1,1,2]
id: 1741

adjacency_matrix: [[0,0,1,2,0],[0,0,0,0,0],[0,0,0,0,0],[0,1,1,0,3],[0,1,0,0,0]]
dimension_vector: [1,1,1,1,2]
id: 1742

adjacency_matrix: [[0,0,1,2,0],[0,0,1,0,0],[0,0,0,0,0],[0,1,0,0,3],[0,1,0,0,0]]
dimension_vector: [1,1,1,1,2]
id: 1743

adjacency_matrix: [[0,0,1,2,3],[0,0,1,0,0],[0,0,0,0,0],[0,1,0,0,0],[0,1,0,0,0]]
dimension_vector: [1,1,1,1,2]
id: 1744

adjacency_matrix: [[0,0,2,0,0],[0,0,0,0,0],[0,0,0,2,0],[0,1,0,0,3],[0,1,0,0,0]]
dimension_vector: [1,1,1,1,2]
id: 1745

adjacency_matrix: [[0,0,2,0,0],[0,0,0,0,0],[0,0,0,2,3],[0,1,0,0,0],[0,1,0,0,0]]
dimension_vector: [1,1,1,1,2]
id: 1746

adjacency_matrix: [[0,0,2,0,3],[0,0,0,0,0],[0,0,0,2,0],[0,1,0,0,0],[0,1,0,0,0]]
dimension_vector: [1,1,1,1,2]
id: 1747

adjacency_matrix: [[0,0,2,1,0],[0,0,0,0,0],[0,0,0,1,0],[0,1,0,0,3],[0,1,0,0,0]]
dimension_vector: [1,1,1,1,2]
id: 1748

adjacency_matrix: [[0,0,2,1,3],[0,0,0,0,0],[0,0,0,1,0],[0,1,0,0,0],[0,1,0,0,0]]
dimension_vector: [1,1,1,1,2]
id: 1749

adjacency_matrix: [[0,0,2,2,0],[0,0,0,0,0],[0,0,0,0,0],[0,1,0,0,3],[0,1,0,0,0]]
dimension_vector: [1,1,1,1,2]
id: 1750

adjacency_matrix: [[0,0,2,2,3],[0,0,0,0,0],[0,0,0,0,0],[0,1,0,0,0],[0,1,0,0,0]]
dimension_vector: [1,1,1,1,2]
id: 1751

adjacency_matrix: [[0,0,0,1,3],[0,0,0,0,0],[0,0,0,0,0],[0,2,2,0,0],[0,0,0,1,0]]
dimension_vector: [1,1,1,1,2]
id: 1752

adjacency_matrix: [[0,0,0,3,0],[0,0,0,0,0],[0,0,0,0,0],[0,2,2,0,3],[0,0,0,0,0]]
dimension_vector: [1,1,1,1,2]
id: 1753

adjacency_matrix: [[0,0,0,3,0],[0,0,0,0,0],[0,0,0,0,3],[0,2,2,0,0],[0,0,0,0,0]]
dimension_vector: [1,1,1,1,2]
id: 1754

adjacency_matrix: [[0,0,0,3,2],[0,0,0,0,0],[0,0,0,0,0],[0,2,2,0,1],[0,0,0,0,0]]
dimension_vector: [1,1,1,1,2]
id: 1755

adjacency_matrix: [[0,0,0,3,3],[0,0,0,0,0],[0,0,0,0,0],[0,2,2,0,0],[0,0,0,0,0]]
dimension_vector: [1,1,1,1,2]
id: 1756

adjacency_matrix: [[0,0,0,2,0],[0,0,0,0,0],[0,0,0,0,0],[0,2,3,0,3],[0,0,0,0,0]]
dimension_vector: [1,1,1,1,2]
id: 1757

adjacency_matrix: [[0,0,0,2,0],[0,0,0,0,0],[0,0,0,0,1],[0,2,3,0,2],[0,0,0,0,0]]
dimension_vector: [1,1,1,1,2]
id: 1758

adjacency_matrix: [[0,0,0,2,0],[0,0,0,0,0],[0,0,0,0,3],[0,2,3,0,0],[0,0,0,0,0]]
dimension_vector: [1,1,1,1,2]
id: 1759

adjacency_matrix: [[0,0,0,2,0],[0,0,0,0,3],[0,0,0,0,0],[0,2,3,0,0],[0,0,0,0,0]]
dimension_vector: [1,1,1,1,2]
id: 1760

adjacency_matrix: [[0,0,0,2,3],[0,0,0,0,0],[0,0,0,0,0],[0,2,3,0,0],[0,0,0,0,0]]
dimension_vector: [1,1,1,1,2]
id: 1761

adjacency_matrix: [[0,0,0,1,3],[0,0,1,0,0],[0,0,0,0,0],[0,2,1,0,0],[0,0,0,1,0]]
dimension_vector: [1,1,1,1,2]
id: 1762

adjacency_matrix: [[0,0,0,3,0],[0,0,1,0,0],[0,0,0,0,0],[0,2,1,0,3],[0,0,0,0,0]]
dimension_vector: [1,1,1,1,2]
id: 1763

adjacency_matrix: [[0,0,0,3,0],[0,0,1,0,0],[0,0,0,0,3],[0,2,1,0,0],[0,0,0,0,0]]
dimension_vector: [1,1,1,1,2]
id: 1764

adjacency_matrix: [[0,0,0,3,0],[0,0,1,0,3],[0,0,0,0,0],[0,2,1,0,0],[0,0,0,0,0]]
dimension_vector: [1,1,1,1,2]
id: 1765

adjacency_matrix: [[0,0,0,3,2],[0,0,1,0,0],[0,0,0,0,0],[0,2,1,0,1],[0,0,0,0,0]]
dimension_vector: [1,1,1,1,2]
id: 1766

adjacency_matrix: [[0,0,0,3,3],[0,0,1,0,0],[0,0,0,0,0],[0,2,1,0,0],[0,0,0,0,0]]
dimension_vector: [1,1,1,1,2]
id: 1767

adjacency_matrix: [[0,0,0,2,0],[0,0,1,0,0],[0,0,0,0,0],[0,2,2,0,3],[0,0,0,0,0]]
dimension_vector: [1,1,1,1,2]
id: 1768

adjacency_matrix: [[0,0,0,2,0],[0,0,1,0,0],[0,0,0,0,1],[0,2,2,0,2],[0,0,0,0,0]]
dimension_vector: [1,1,1,1,2]
id: 1769

adjacency_matrix: [[0,0,0,2,0],[0,0,1,0,0],[0,0,0,0,3],[0,2,2,0,0],[0,0,0,0,0]]
dimension_vector: [1,1,1,1,2]
id: 1770

adjacency_matrix: [[0,0,0,2,0],[0,0,1,0,3],[0,0,0,0,0],[0,2,2,0,0],[0,0,0,0,0]]
dimension_vector: [1,1,1,1,2]
id: 1771

adjacency_matrix: [[0,0,0,2,3],[0,0,1,0,0],[0,0,0,0,0],[0,2,2,0,0],[0,0,0,0,0]]
dimension_vector: [1,1,1,1,2]
id: 1772

adjacency_matrix: [[0,0,0,1,3],[0,0,2,0,0],[0,0,0,0,0],[0,2,0,0,0],[0,0,0,1,0]]
dimension_vector: [1,1,1,1,2]
id: 1773

adjacency_matrix: [[0,0,0,3,0],[0,0,2,0,0],[0,0,0,0,0],[0,2,0,0,3],[0,0,0,0,0]]
dimension_vector: [1,1,1,1,2]
id: 1774

adjacency_matrix: [[0,0,0,3,0],[0,0,2,0,0],[0,0,0,0,3],[0,2,0,0,0],[0,0,0,0,0]]
dimension_vector: [1,1,1,1,2]
id: 1775

adjacency_matrix: [[0,0,0,3,0],[0,0,2,0,3],[0,0,0,0,0],[0,2,0,0,0],[0,0,0,0,0]]
dimension_vector: [1,1,1,1,2]
id: 1776

adjacency_matrix: [[0,0,0,3,2],[0,0,2,0,0],[0,0,0,0,0],[0,2,0,0,1],[0,0,0,0,0]]
dimension_vector: [1,1,1,1,2]
id: 1777

adjacency_matrix: [[0,0,0,3,3],[0,0,2,0,0],[0,0,0,0,0],[0,2,0,0,0],[0,0,0,0,0]]
dimension_vector: [1,1,1,1,2]
id: 1778

adjacency_matrix: [[0,0,0,2,0],[0,0,3,0,0],[0,0,0,0,0],[0,2,0,0,3],[0,0,0,0,0]]
dimension_vector: [1,1,1,1,2]
id: 1779

adjacency_matrix: [[0,0,0,2,0],[0,0,3,0,0],[0,0,0,0,3],[0,2,0,0,0],[0,0,0,0,0]]
dimension_vector: [1,1,1,1,2]
id: 1780

adjacency_matrix: [[0,0,0,2,0],[0,0,3,0,2],[0,0,0,0,1],[0,2,0,0,0],[0,0,0,0,0]]
dimension_vector: [1,1,1,1,2]
id: 1781

adjacency_matrix: [[0,0,0,2,0],[0,0,3,0,3],[0,0,0,0,0],[0,2,0,0,0],[0,0,0,0,0]]
dimension_vector: [1,1,1,1,2]
id: 1782

adjacency_matrix: [[0,0,0,2,3],[0,0,3,0,0],[0,0,0,0,0],[0,2,0,0,0],[0,0,0,0,0]]
dimension_vector: [1,1,1,1,2]
id: 1783

adjacency_matrix: [[0,0,1,1,3],[0,0,0,0,0],[0,0,0,1,0],[0,2,0,0,0],[0,0,1,0,0]]
dimension_vector: [1,1,1,1,2]
id: 1784

adjacency_matrix: [[0,0,1,2,3],[0,0,0,0,0],[0,0,0,0,0],[0,2,0,0,0],[0,0,1,0,0]]
dimension_vector: [1,1,1,1,2]
id: 1785

adjacency_matrix: [[0,0,1,1,3],[0,0,0,0,0],[0,0,0,0,0],[0,2,1,0,0],[0,0,0,1,0]]
dimension_vector: [1,1,1,1,2]
id: 1786

adjacency_matrix: [[0,0,1,3,0],[0,0,0,0,0],[0,0,0,0,0],[0,2,1,0,3],[0,0,0,0,0]]
dimension_vector: [1,1,1,1,2]
id: 1787

adjacency_matrix: [[0,0,1,3,0],[0,0,0,0,0],[0,0,0,0,3],[0,2,1,0,0],[0,0,0,0,0]]
dimension_vector: [1,1,1,1,2]
id: 1788

adjacency_matrix: [[0,0,1,3,0],[0,0,0,0,3],[0,0,0,0,0],[0,2,1,0,0],[0,0,0,0,0]]
dimension_vector: [1,1,1,1,2]
id: 1789

adjacency_matrix: [[0,0,1,3,3],[0,0,0,0,0],[0,0,0,0,0],[0,2,1,0,0],[0,0,0,0,0]]
dimension_vector: [1,1,1,1,2]
id: 1790

adjacency_matrix: [[0,0,1,1,3],[0,0,1,0,0],[0,0,0,0,0],[0,2,0,0,0],[0,0,0,1,0]]
dimension_vector: [1,1,1,1,2]
id: 1791

adjacency_matrix: [[0,0,1,3,0],[0,0,1,0,0],[0,0,0,0,0],[0,2,0,0,3],[0,0,0,0,0]]
dimension_vector: [1,1,1,1,2]
id: 1792

adjacency_matrix: [[0,0,1,3,0],[0,0,1,0,0],[0,0,0,0,3],[0,2,0,0,0],[0,0,0,0,0]]
dimension_vector: [1,1,1,1,2]
id: 1793

adjacency_matrix: [[0,0,1,3,0],[0,0,1,0,3],[0,0,0,0,0],[0,2,0,0,0],[0,0,0,0,0]]
dimension_vector: [1,1,1,1,2]
id: 1794

adjacency_matrix: [[0,0,1,3,3],[0,0,1,0,0],[0,0,0,0,0],[0,2,0,0,0],[0,0,0,0,0]]
dimension_vector: [1,1,1,1,2]
id: 1795

adjacency_matrix: [[0,0,2,0,0],[0,0,0,0,0],[0,0,0,3,0],[0,2,0,0,3],[0,0,0,0,0]]
dimension_vector: [1,1,1,1,2]
id: 1796

adjacency_matrix: [[0,0,2,0,0],[0,0,0,0,0],[0,0,0,3,2],[0,2,0,0,1],[0,0,0,0,0]]
dimension_vector: [1,1,1,1,2]
id: 1797

adjacency_matrix: [[0,0,2,0,0],[0,0,0,0,0],[0,0,0,3,3],[0,2,0,0,0],[0,0,0,0,0]]
dimension_vector: [1,1,1,1,2]
id: 1798

adjacency_matrix: [[0,0,2,0,0],[0,0,0,0,3],[0,0,0,3,0],[0,2,0,0,0],[0,0,0,0,0]]
dimension_vector: [1,1,1,1,2]
id: 1799

adjacency_matrix: [[0,0,2,0,3],[0,0,0,0,0],[0,0,0,3,0],[0,2,0,0,0],[0,0,0,0,0]]
dimension_vector: [1,1,1,1,2]
id: 1800

adjacency_matrix: [[0,0,2,1,3],[0,0,0,0,0],[0,0,0,0,0],[0,2,0,0,0],[0,0,0,1,0]]
dimension_vector: [1,1,1,1,2]
id: 1801

adjacency_matrix: [[0,0,2,2,0],[0,0,0,0,0],[0,0,0,1,0],[0,2,0,0,3],[0,0,0,0,0]]
dimension_vector: [1,1,1,1,2]
id: 1802

adjacency_matrix: [[0,0,2,2,0],[0,0,0,0,0],[0,0,0,1,3],[0,2,0,0,0],[0,0,0,0,0]]
dimension_vector: [1,1,1,1,2]
id: 1803

adjacency_matrix: [[0,0,2,2,0],[0,0,0,0,3],[0,0,0,1,0],[0,2,0,0,0],[0,0,0,0,0]]
dimension_vector: [1,1,1,1,2]
id: 1804

adjacency_matrix: [[0,0,2,2,2],[0,0,0,0,0],[0,0,0,1,0],[0,2,0,0,1],[0,0,0,0,0]]
dimension_vector: [1,1,1,1,2]
id: 1805

adjacency_matrix: [[0,0,2,2,3],[0,0,0,0,0],[0,0,0,1,0],[0,2,0,0,0],[0,0,0,0,0]]
dimension_vector: [1,1,1,1,2]
id: 1806

adjacency_matrix: [[0,0,2,3,0],[0,0,0,0,0],[0,0,0,0,0],[0,2,0,0,3],[0,0,0,0,0]]
dimension_vector: [1,1,1,1,2]
id: 1807

adjacency_matrix: [[0,0,2,3,0],[0,0,0,0,0],[0,0,0,0,3],[0,2,0,0,0],[0,0,0,0,0]]
dimension_vector: [1,1,1,1,2]
id: 1808

adjacency_matrix: [[0,0,2,3,0],[0,0,0,0,3],[0,0,0,0,0],[0,2,0,0,0],[0,0,0,0,0]]
dimension_vector: [1,1,1,1,2]
id: 1809

adjacency_matrix: [[0,0,2,3,2],[0,0,0,0,0],[0,0,0,0,0],[0,2,0,0,1],[0,0,0,0,0]]
dimension_vector: [1,1,1,1,2]
id: 1810

adjacency_matrix: [[0,0,2,3,3],[0,0,0,0,0],[0,0,0,0,0],[0,2,0,0,0],[0,0,0,0,0]]
dimension_vector: [1,1,1,1,2]
id: 1811

adjacency_matrix: [[0,0,2,2,0],[0,0,0,0,0],[0,0,0,0,0],[0,2,1,0,3],[0,0,0,0,0]]
dimension_vector: [1,1,1,1,2]
id: 1812

adjacency_matrix: [[0,0,2,2,0],[0,0,0,0,0],[0,0,0,0,3],[0,2,1,0,0],[0,0,0,0,0]]
dimension_vector: [1,1,1,1,2]
id: 1813

adjacency_matrix: [[0,0,2,2,0],[0,0,0,0,3],[0,0,0,0,0],[0,2,1,0,0],[0,0,0,0,0]]
dimension_vector: [1,1,1,1,2]
id: 1814

adjacency_matrix: [[0,0,2,2,2],[0,0,0,0,0],[0,0,0,0,1],[0,2,1,0,0],[0,0,0,0,0]]
dimension_vector: [1,1,1,1,2]
id: 1815

adjacency_matrix: [[0,0,2,2,3],[0,0,0,0,0],[0,0,0,0,0],[0,2,1,0,0],[0,0,0,0,0]]
dimension_vector: [1,1,1,1,2]
id: 1816

adjacency_matrix: [[0,0,2,2,0],[0,0,1,0,0],[0,0,0,0,0],[0,2,0,0,3],[0,0,0,0,0]]
dimension_vector: [1,1,1,1,2]
id: 1817

adjacency_matrix: [[0,0,2,2,0],[0,0,1,0,0],[0,0,0,0,3],[0,2,0,0,0],[0,0,0,0,0]]
dimension_vector: [1,1,1,1,2]
id: 1818

adjacency_matrix: [[0,0,2,2,0],[0,0,1,0,3],[0,0,0,0,0],[0,2,0,0,0],[0,0,0,0,0]]
dimension_vector: [1,1,1,1,2]
id: 1819

adjacency_matrix: [[0,0,2,2,2],[0,0,1,0,0],[0,0,0,0,1],[0,2,0,0,0],[0,0,0,0,0]]
dimension_vector: [1,1,1,1,2]
id: 1820

adjacency_matrix: [[0,0,2,2,3],[0,0,1,0,0],[0,0,0,0,0],[0,2,0,0,0],[0,0,0,0,0]]
dimension_vector: [1,1,1,1,2]
id: 1821

adjacency_matrix: [[0,0,3,1,0],[0,0,0,0,0],[0,0,0,1,0],[0,2,0,0,3],[0,0,0,0,0]]
dimension_vector: [1,1,1,1,2]
id: 1822

adjacency_matrix: [[0,0,3,1,0],[0,0,0,0,0],[0,0,0,1,3],[0,2,0,0,0],[0,0,0,0,0]]
dimension_vector: [1,1,1,1,2]
id: 1823

adjacency_matrix: [[0,0,3,1,0],[0,0,0,0,3],[0,0,0,1,0],[0,2,0,0,0],[0,0,0,0,0]]
dimension_vector: [1,1,1,1,2]
id: 1824

adjacency_matrix: [[0,0,3,1,3],[0,0,0,0,0],[0,0,0,1,0],[0,2,0,0,0],[0,0,0,0,0]]
dimension_vector: [1,1,1,1,2]
id: 1825

adjacency_matrix: [[0,0,3,2,0],[0,0,0,0,0],[0,0,0,0,0],[0,2,0,0,3],[0,0,0,0,0]]
dimension_vector: [1,1,1,1,2]
id: 1826

adjacency_matrix: [[0,0,3,2,0],[0,0,0,0,0],[0,0,0,0,3],[0,2,0,0,0],[0,0,0,0,0]]
dimension_vector: [1,1,1,1,2]
id: 1827

adjacency_matrix: [[0,0,3,2,0],[0,0,0,0,3],[0,0,0,0,0],[0,2,0,0,0],[0,0,0,0,0]]
dimension_vector: [1,1,1,1,2]
id: 1828

adjacency_matrix: [[0,0,3,2,2],[0,0,0,0,0],[0,0,0,0,1],[0,2,0,0,0],[0,0,0,0,0]]
dimension_vector: [1,1,1,1,2]
id: 1829

adjacency_matrix: [[0,0,3,2,3],[0,0,0,0,0],[0,0,0,0,0],[0,2,0,0,0],[0,0,0,0,0]]
dimension_vector: [1,1,1,1,2]
id: 1830

adjacency_matrix: [[0,0,0,2,0],[0,0,1,0,0],[0,0,0,0,0],[0,3,1,0,3],[0,0,0,0,0]]
dimension_vector: [1,1,1,1,2]
id: 1831

adjacency_matrix: [[0,0,0,2,0],[0,0,1,0,0],[0,0,0,0,3],[0,3,1,0,0],[0,0,0,0,0]]
dimension_vector: [1,1,1,1,2]
id: 1832

adjacency_matrix: [[0,0,0,2,0],[0,0,1,0,3],[0,0,0,0,0],[0,3,1,0,0],[0,0,0,0,0]]
dimension_vector: [1,1,1,1,2]
id: 1833

adjacency_matrix: [[0,0,0,2,3],[0,0,1,0,0],[0,0,0,0,0],[0,3,1,0,0],[0,0,0,0,0]]
dimension_vector: [1,1,1,1,2]
id: 1834

adjacency_matrix: [[0,0,1,2,0],[0,0,0,0,0],[0,0,0,0,0],[0,3,1,0,3],[0,0,0,0,0]]
dimension_vector: [1,1,1,1,2]
id: 1835

adjacency_matrix: [[0,0,1,2,0],[0,0,0,0,0],[0,0,0,0,3],[0,3,1,0,0],[0,0,0,0,0]]
dimension_vector: [1,1,1,1,2]
id: 1836

adjacency_matrix: [[0,0,1,2,0],[0,0,0,0,1],[0,0,0,0,0],[0,3,1,0,2],[0,0,0,0,0]]
dimension_vector: [1,1,1,1,2]
id: 1837

adjacency_matrix: [[0,0,1,2,0],[0,0,0,0,3],[0,0,0,0,0],[0,3,1,0,0],[0,0,0,0,0]]
dimension_vector: [1,1,1,1,2]
id: 1838

adjacency_matrix: [[0,0,1,2,3],[0,0,0,0,0],[0,0,0,0,0],[0,3,1,0,0],[0,0,0,0,0]]
dimension_vector: [1,1,1,1,2]
id: 1839

adjacency_matrix: [[0,0,1,2,0],[0,0,1,0,0],[0,0,0,0,0],[0,3,0,0,3],[0,0,0,0,0]]
dimension_vector: [1,1,1,1,2]
id: 1840

adjacency_matrix: [[0,0,1,2,0],[0,0,1,0,0],[0,0,0,0,3],[0,3,0,0,0],[0,0,0,0,0]]
dimension_vector: [1,1,1,1,2]
id: 1841

adjacency_matrix: [[0,0,1,2,0],[0,0,1,0,3],[0,0,0,0,0],[0,3,0,0,0],[0,0,0,0,0]]
dimension_vector: [1,1,1,1,2]
id: 1842

adjacency_matrix: [[0,0,1,2,3],[0,0,1,0,0],[0,0,0,0,0],[0,3,0,0,0],[0,0,0,0,0]]
dimension_vector: [1,1,1,1,2]
id: 1843

adjacency_matrix: [[0,0,2,1,0],[0,0,0,0,0],[0,0,0,1,0],[0,3,0,0,3],[0,0,0,0,0]]
dimension_vector: [1,1,1,1,2]
id: 1844

adjacency_matrix: [[0,0,2,1,0],[0,0,0,0,0],[0,0,0,1,3],[0,3,0,0,0],[0,0,0,0,0]]
dimension_vector: [1,1,1,1,2]
id: 1845

adjacency_matrix: [[0,0,2,1,0],[0,0,0,0,1],[0,0,0,1,0],[0,3,0,0,2],[0,0,0,0,0]]
dimension_vector: [1,1,1,1,2]
id: 1846

adjacency_matrix: [[0,0,2,1,0],[0,0,0,0,3],[0,0,0,1,0],[0,3,0,0,0],[0,0,0,0,0]]
dimension_vector: [1,1,1,1,2]
id: 1847

adjacency_matrix: [[0,0,2,1,3],[0,0,0,0,0],[0,0,0,1,0],[0,3,0,0,0],[0,0,0,0,0]]
dimension_vector: [1,1,1,1,2]
id: 1848

adjacency_matrix: [[0,0,2,2,0],[0,0,0,0,0],[0,0,0,0,0],[0,3,0,0,3],[0,0,0,0,0]]
dimension_vector: [1,1,1,1,2]
id: 1849

adjacency_matrix: [[0,0,2,2,0],[0,0,0,0,0],[0,0,0,0,3],[0,3,0,0,0],[0,0,0,0,0]]
dimension_vector: [1,1,1,1,2]
id: 1850

adjacency_matrix: [[0,0,2,2,0],[0,0,0,0,1],[0,0,0,0,0],[0,3,0,0,2],[0,0,0,0,0]]
dimension_vector: [1,1,1,1,2]
id: 1851

adjacency_matrix: [[0,0,2,2,0],[0,0,0,0,3],[0,0,0,0,0],[0,3,0,0,0],[0,0,0,0,0]]
dimension_vector: [1,1,1,1,2]
id: 1852

adjacency_matrix: [[0,0,2,2,3],[0,0,0,0,0],[0,0,0,0,0],[0,3,0,0,0],[0,0,0,0,0]]
dimension_vector: [1,1,1,1,2]
id: 1853

adjacency_matrix: [[0,0,1,1,3],[0,0,0,0,0],[0,1,0,1,0],[0,1,0,0,0],[0,0,1,0,0]]
dimension_vector: [1,1,1,1,2]
id: 1854

adjacency_matrix: [[0,0,1,2,3],[0,0,0,0,0],[0,1,0,0,0],[0,1,0,0,0],[0,0,1,0,0]]
dimension_vector: [1,1,1,1,2]
id: 1855

adjacency_matrix: [[0,0,1,3,0],[0,0,0,0,0],[0,1,0,0,0],[0,1,1,0,3],[0,0,0,0,0]]
dimension_vector: [1,1,1,1,2]
id: 1856

adjacency_matrix: [[0,0,1,3,0],[0,0,0,0,0],[0,1,0,0,3],[0,1,1,0,0],[0,0,0,0,0]]
dimension_vector: [1,1,1,1,2]
id: 1857

adjacency_matrix: [[0,0,1,3,0],[0,0,0,0,3],[0,1,0,0,0],[0,1,1,0,0],[0,0,0,0,0]]
dimension_vector: [1,1,1,1,2]
id: 1858

adjacency_matrix: [[0,0,1,3,3],[0,0,0,0,0],[0,1,0,0,0],[0,1,1,0,0],[0,0,0,0,0]]
dimension_vector: [1,1,1,1,2]
id: 1859

adjacency_matrix: [[0,0,2,3,0],[0,0,0,0,0],[0,1,0,0,0],[0,1,0,0,3],[0,0,0,0,0]]
dimension_vector: [1,1,1,1,2]
id: 1860

adjacency_matrix: [[0,0,2,3,0],[0,0,0,0,0],[0,1,0,0,3],[0,1,0,0,0],[0,0,0,0,0]]
dimension_vector: [1,1,1,1,2]
id: 1861

adjacency_matrix: [[0,0,2,3,0],[0,0,0,0,3],[0,1,0,0,0],[0,1,0,0,0],[0,0,0,0,0]]
dimension_vector: [1,1,1,1,2]
id: 1862

adjacency_matrix: [[0,0,2,3,3],[0,0,0,0,0],[0,1,0,0,0],[0,1,0,0,0],[0,0,0,0,0]]
dimension_vector: [1,1,1,1,2]
id: 1863

adjacency_matrix: [[0,1,1,1,3],[0,0,0,1,0],[0,0,0,0,0],[0,0,1,0,0],[0,1,0,0,0]]
dimension_vector: [1,1,1,1,2]
id: 1864

adjacency_matrix: [[0,1,1,2,3],[0,0,0,0,0],[0,0,0,0,0],[0,0,1,0,0],[0,1,0,0,0]]
dimension_vector: [1,1,1,1,2]
id: 1865

adjacency_matrix: [[0,1,1,1,3],[0,0,1,1,0],[0,0,0,0,0],[0,0,0,0,0],[0,1,0,0,0]]
dimension_vector: [1,1,1,1,2]
id: 1866

adjacency_matrix: [[0,1,1,2,3],[0,0,1,0,0],[0,0,0,0,0],[0,0,0,0,0],[0,1,0,0,0]]
dimension_vector: [1,1,1,1,2]
id: 1867

adjacency_matrix: [[0,1,2,2,3],[0,0,0,0,0],[0,0,0,0,0],[0,0,0,0,0],[0,1,0,0,0]]
dimension_vector: [1,1,1,1,2]
id: 1868

adjacency_matrix: [[0,1,1,3,0],[0,0,0,0,0],[0,0,0,0,0],[0,1,1,0,3],[0,0,0,0,0]]
dimension_vector: [1,1,1,1,2]
id: 1869

adjacency_matrix: [[0,1,1,3,0],[0,0,0,0,0],[0,0,0,0,3],[0,1,1,0,0],[0,0,0,0,0]]
dimension_vector: [1,1,1,1,2]
id: 1870

adjacency_matrix: [[0,1,1,3,3],[0,0,0,0,0],[0,0,0,0,0],[0,1,1,0,0],[0,0,0,0,0]]
dimension_vector: [1,1,1,1,2]
id: 1871

adjacency_matrix: [[0,1,1,3,0],[0,0,1,0,0],[0,0,0,0,0],[0,1,0,0,3],[0,0,0,0,0]]
dimension_vector: [1,1,1,1,2]
id: 1872

adjacency_matrix: [[0,1,1,3,0],[0,0,1,0,0],[0,0,0,0,3],[0,1,0,0,0],[0,0,0,0,0]]
dimension_vector: [1,1,1,1,2]
id: 1873

adjacency_matrix: [[0,1,1,3,0],[0,0,1,0,3],[0,0,0,0,0],[0,1,0,0,0],[0,0,0,0,0]]
dimension_vector: [1,1,1,1,2]
id: 1874

adjacency_matrix: [[0,1,1,3,3],[0,0,1,0,0],[0,0,0,0,0],[0,1,0,0,0],[0,0,0,0,0]]
dimension_vector: [1,1,1,1,2]
id: 1875

adjacency_matrix: [[0,1,2,2,0],[0,0,0,0,0],[0,0,0,1,0],[0,1,0,0,3],[0,0,0,0,0]]
dimension_vector: [1,1,1,1,2]
id: 1876

adjacency_matrix: [[0,1,2,2,0],[0,0,0,0,0],[0,0,0,1,3],[0,1,0,0,0],[0,0,0,0,0]]
dimension_vector: [1,1,1,1,2]
id: 1877

adjacency_matrix: [[0,1,2,2,0],[0,0,0,0,3],[0,0,0,1,0],[0,1,0,0,0],[0,0,0,0,0]]
dimension_vector: [1,1,1,1,2]
id: 1878

adjacency_matrix: [[0,1,2,2,3],[0,0,0,0,0],[0,0,0,1,0],[0,1,0,0,0],[0,0,0,0,0]]
dimension_vector: [1,1,1,1,2]
id: 1879

adjacency_matrix: [[0,1,2,3,0],[0,0,0,0,0],[0,0,0,0,0],[0,1,0,0,3],[0,0,0,0,0]]
dimension_vector: [1,1,1,1,2]
id: 1880

adjacency_matrix: [[0,1,2,3,0],[0,0,0,0,0],[0,0,0,0,3],[0,1,0,0,0],[0,0,0,0,0]]
dimension_vector: [1,1,1,1,2]
id: 1881

adjacency_matrix: [[0,1,2,3,0],[0,0,0,0,3],[0,0,0,0,0],[0,1,0,0,0],[0,0,0,0,0]]
dimension_vector: [1,1,1,1,2]
id: 1882

adjacency_matrix: [[0,1,2,3,3],[0,0,0,0,0],[0,0,0,0,0],[0,1,0,0,0],[0,0,0,0,0]]
dimension_vector: [1,1,1,1,2]
id: 1883

adjacency_matrix: [[0,1,2,2,0],[0,0,1,0,0],[0,0,0,0,0],[0,1,0,0,3],[0,0,0,0,0]]
dimension_vector: [1,1,1,1,2]
id: 1884

adjacency_matrix: [[0,1,2,2,0],[0,0,1,0,0],[0,0,0,0,3],[0,1,0,0,0],[0,0,0,0,0]]
dimension_vector: [1,1,1,1,2]
id: 1885

adjacency_matrix: [[0,1,2,2,0],[0,0,1,0,3],[0,0,0,0,0],[0,1,0,0,0],[0,0,0,0,0]]
dimension_vector: [1,1,1,1,2]
id: 1886

adjacency_matrix: [[0,1,2,2,2],[0,0,1,0,0],[0,0,0,0,1],[0,1,0,0,0],[0,0,0,0,0]]
dimension_vector: [1,1,1,1,2]
id: 1887

adjacency_matrix: [[0,1,2,2,3],[0,0,1,0,0],[0,0,0,0,0],[0,1,0,0,0],[0,0,0,0,0]]
dimension_vector: [1,1,1,1,2]
id: 1888

adjacency_matrix: [[0,1,3,2,0],[0,0,0,0,0],[0,0,0,0,0],[0,1,0,0,3],[0,0,0,0,0]]
dimension_vector: [1,1,1,1,2]
id: 1889

adjacency_matrix: [[0,1,3,2,0],[0,0,0,0,0],[0,0,0,0,3],[0,1,0,0,0],[0,0,0,0,0]]
dimension_vector: [1,1,1,1,2]
id: 1890

adjacency_matrix: [[0,1,3,2,0],[0,0,0,0,3],[0,0,0,0,0],[0,1,0,0,0],[0,0,0,0,0]]
dimension_vector: [1,1,1,1,2]
id: 1891

adjacency_matrix: [[0,1,3,2,2],[0,0,0,0,0],[0,0,0,0,1],[0,1,0,0,0],[0,0,0,0,0]]
dimension_vector: [1,1,1,1,2]
id: 1892

adjacency_matrix: [[0,1,3,2,3],[0,0,0,0,0],[0,0,0,0,0],[0,1,0,0,0],[0,0,0,0,0]]
dimension_vector: [1,1,1,1,2]
id: 1893

adjacency_matrix: [[0,1,2,2,0],[0,0,0,0,0],[0,1,0,0,0],[0,1,0,0,3],[0,0,0,0,0]]
dimension_vector: [1,1,1,1,2]
id: 1894

adjacency_matrix: [[0,1,2,2,0],[0,0,0,0,3],[0,1,0,0,0],[0,1,0,0,0],[0,0,0,0,0]]
dimension_vector: [1,1,1,1,2]
id: 1895

adjacency_matrix: [[0,1,2,2,2],[0,0,0,0,1],[0,1,0,0,0],[0,1,0,0,0],[0,0,0,0,0]]
dimension_vector: [1,1,1,1,2]
id: 1896

adjacency_matrix: [[0,1,2,2,3],[0,0,0,0,0],[0,1,0,0,0],[0,1,0,0,0],[0,0,0,0,0]]
dimension_vector: [1,1,1,1,2]
id: 1897

adjacency_matrix: [[0,2,2,2,0],[0,0,0,0,0],[0,0,0,1,0],[0,0,0,0,3],[0,0,0,0,0]]
dimension_vector: [1,1,1,1,2]
id: 1898

adjacency_matrix: [[0,2,2,2,0],[0,0,0,0,0],[0,0,0,1,3],[0,0,0,0,0],[0,0,0,0,0]]
dimension_vector: [1,1,1,1,2]
id: 1899

adjacency_matrix: [[0,2,2,2,0],[0,0,0,0,3],[0,0,0,1,0],[0,0,0,0,0],[0,0,0,0,0]]
dimension_vector: [1,1,1,1,2]
id: 1900

adjacency_matrix: [[0,2,2,2,2],[0,0,0,0,0],[0,0,0,1,0],[0,0,0,0,1],[0,0,0,0,0]]
dimension_vector: [1,1,1,1,2]
id: 1901

adjacency_matrix: [[0,2,2,2,3],[0,0,0,0,0],[0,0,0,1,0],[0,0,0,0,0],[0,0,0,0,0]]
dimension_vector: [1,1,1,1,2]
id: 1902

adjacency_matrix: [[0,2,2,3,0],[0,0,0,0,0],[0,0,0,0,0],[0,0,0,0,3],[0,0,0,0,0]]
dimension_vector: [1,1,1,1,2]
id: 1903

adjacency_matrix: [[0,2,2,3,0],[0,0,0,0,0],[0,0,0,0,3],[0,0,0,0,0],[0,0,0,0,0]]
dimension_vector: [1,1,1,1,2]
id: 1904

adjacency_matrix: [[0,2,2,3,2],[0,0,0,0,0],[0,0,0,0,0],[0,0,0,0,1],[0,0,0,0,0]]
dimension_vector: [1,1,1,1,2]
id: 1905

adjacency_matrix: [[0,2,2,3,3],[0,0,0,0,0],[0,0,0,0,0],[0,0,0,0,0],[0,0,0,0,0]]
dimension_vector: [1,1,1,1,2]
id: 1906

adjacency_matrix: [[0,0,0,2,0],[0,0,0,0,0],[0,0,0,0,0],[0,2,2,0,4],[0,0,0,0,0]]
dimension_vector: [1,1,1,1,3]
id: 1907

adjacency_matrix: [[0,0,0,2,0],[0,0,0,0,0],[0,0,0,0,4],[0,2,2,0,0],[0,0,0,0,0]]
dimension_vector: [1,1,1,1,3]
id: 1908

adjacency_matrix: [[0,0,0,2,4],[0,0,0,0,0],[0,0,0,0,0],[0,2,2,0,0],[0,0,0,0,0]]
dimension_vector: [1,1,1,1,3]
id: 1909

adjacency_matrix: [[0,0,0,2,0],[0,0,1,0,0],[0,0,0,0,0],[0,2,1,0,4],[0,0,0,0,0]]
dimension_vector: [1,1,1,1,3]
id: 1910

adjacency_matrix: [[0,0,0,2,0],[0,0,1,0,0],[0,0,0,0,4],[0,2,1,0,0],[0,0,0,0,0]]
dimension_vector: [1,1,1,1,3]
id: 1911

adjacency_matrix: [[0,0,0,2,0],[0,0,1,0,4],[0,0,0,0,0],[0,2,1,0,0],[0,0,0,0,0]]
dimension_vector: [1,1,1,1,3]
id: 1912

adjacency_matrix: [[0,0,0,2,4],[0,0,1,0,0],[0,0,0,0,0],[0,2,1,0,0],[0,0,0,0,0]]
dimension_vector: [1,1,1,1,3]
id: 1913

adjacency_matrix: [[0,0,0,2,0],[0,0,2,0,0],[0,0,0,0,0],[0,2,0,0,4],[0,0,0,0,0]]
dimension_vector: [1,1,1,1,3]
id: 1914

adjacency_matrix: [[0,0,0,2,0],[0,0,2,0,0],[0,0,0,0,4],[0,2,0,0,0],[0,0,0,0,0]]
dimension_vector: [1,1,1,1,3]
id: 1915

adjacency_matrix: [[0,0,0,2,0],[0,0,2,0,4],[0,0,0,0,0],[0,2,0,0,0],[0,0,0,0,0]]
dimension_vector: [1,1,1,1,3]
id: 1916

adjacency_matrix: [[0,0,0,2,4],[0,0,2,0,0],[0,0,0,0,0],[0,2,0,0,0],[0,0,0,0,0]]
dimension_vector: [1,1,1,1,3]
id: 1917

adjacency_matrix: [[0,0,1,2,0],[0,0,0,0,0],[0,0,0,0,0],[0,2,1,0,4],[0,0,0,0,0]]
dimension_vector: [1,1,1,1,3]
id: 1918

adjacency_matrix: [[0,0,1,2,0],[0,0,0,0,0],[0,0,0,0,4],[0,2,1,0,0],[0,0,0,0,0]]
dimension_vector: [1,1,1,1,3]
id: 1919

adjacency_matrix: [[0,0,1,2,0],[0,0,0,0,4],[0,0,0,0,0],[0,2,1,0,0],[0,0,0,0,0]]
dimension_vector: [1,1,1,1,3]
id: 1920

adjacency_matrix: [[0,0,1,2,4],[0,0,0,0,0],[0,0,0,0,0],[0,2,1,0,0],[0,0,0,0,0]]
dimension_vector: [1,1,1,1,3]
id: 1921

adjacency_matrix: [[0,0,1,2,0],[0,0,1,0,0],[0,0,0,0,0],[0,2,0,0,4],[0,0,0,0,0]]
dimension_vector: [1,1,1,1,3]
id: 1922

adjacency_matrix: [[0,0,1,2,0],[0,0,1,0,0],[0,0,0,0,4],[0,2,0,0,0],[0,0,0,0,0]]
dimension_vector: [1,1,1,1,3]
id: 1923

adjacency_matrix: [[0,0,1,2,0],[0,0,1,0,4],[0,0,0,0,0],[0,2,0,0,0],[0,0,0,0,0]]
dimension_vector: [1,1,1,1,3]
id: 1924

adjacency_matrix: [[0,0,1,2,4],[0,0,1,0,0],[0,0,0,0,0],[0,2,0,0,0],[0,0,0,0,0]]
dimension_vector: [1,1,1,1,3]
id: 1925

adjacency_matrix: [[0,0,2,1,0],[0,0,0,0,0],[0,0,0,1,0],[0,2,0,0,4],[0,0,0,0,0]]
dimension_vector: [1,1,1,1,3]
id: 1926

adjacency_matrix: [[0,0,2,1,0],[0,0,0,0,0],[0,0,0,1,4],[0,2,0,0,0],[0,0,0,0,0]]
dimension_vector: [1,1,1,1,3]
id: 1927

adjacency_matrix: [[0,0,2,1,0],[0,0,0,0,4],[0,0,0,1,0],[0,2,0,0,0],[0,0,0,0,0]]
dimension_vector: [1,1,1,1,3]
id: 1928

adjacency_matrix: [[0,0,2,1,4],[0,0,0,0,0],[0,0,0,1,0],[0,2,0,0,0],[0,0,0,0,0]]
dimension_vector: [1,1,1,1,3]
id: 1929

adjacency_matrix: [[0,0,2,2,0],[0,0,0,0,0],[0,0,0,0,0],[0,2,0,0,4],[0,0,0,0,0]]
dimension_vector: [1,1,1,1,3]
id: 1930

adjacency_matrix: [[0,0,2,2,0],[0,0,0,0,0],[0,0,0,0,4],[0,2,0,0,0],[0,0,0,0,0]]
dimension_vector: [1,1,1,1,3]
id: 1931

adjacency_matrix: [[0,0,2,2,0],[0,0,0,0,4],[0,0,0,0,0],[0,2,0,0,0],[0,0,0,0,0]]
dimension_vector: [1,1,1,1,3]
id: 1932

adjacency_matrix: [[0,0,2,2,4],[0,0,0,0,0],[0,0,0,0,0],[0,2,0,0,0],[0,0,0,0,0]]
dimension_vector: [1,1,1,1,3]
id: 1933

adjacency_matrix: [[0,0,2,2,0],[0,0,0,0,0],[0,1,0,0,0],[0,1,0,0,4],[0,0,0,0,0]]
dimension_vector: [1,1,1,1,3]
id: 1934

adjacency_matrix: [[0,0,2,2,0],[0,0,0,0,4],[0,1,0,0,0],[0,1,0,0,0],[0,0,0,0,0]]
dimension_vector: [1,1,1,1,3]
id: 1935

adjacency_matrix: [[0,0,2,2,4],[0,0,0,0,0],[0,1,0,0,0],[0,1,0,0,0],[0,0,0,0,0]]
dimension_vector: [1,1,1,1,3]
id: 1936

adjacency_matrix: [[0,1,1,2,0],[0,0,1,0,0],[0,0,0,0,0],[0,1,0,0,4],[0,0,0,0,0]]
dimension_vector: [1,1,1,1,3]
id: 1937

adjacency_matrix: [[0,1,1,2,0],[0,0,1,0,0],[0,0,0,0,4],[0,1,0,0,0],[0,0,0,0,0]]
dimension_vector: [1,1,1,1,3]
id: 1938

adjacency_matrix: [[0,1,1,2,0],[0,0,1,0,4],[0,0,0,0,0],[0,1,0,0,0],[0,0,0,0,0]]
dimension_vector: [1,1,1,1,3]
id: 1939

adjacency_matrix: [[0,1,1,2,4],[0,0,1,0,0],[0,0,0,0,0],[0,1,0,0,0],[0,0,0,0,0]]
dimension_vector: [1,1,1,1,3]
id: 1940

adjacency_matrix: [[0,1,2,2,0],[0,0,0,0,0],[0,0,0,0,0],[0,1,0,0,4],[0,0,0,0,0]]
dimension_vector: [1,1,1,1,3]
id: 1941

adjacency_matrix: [[0,1,2,2,0],[0,0,0,0,0],[0,0,0,0,4],[0,1,0,0,0],[0,0,0,0,0]]
dimension_vector: [1,1,1,1,3]
id: 1942

adjacency_matrix: [[0,1,2,2,0],[0,0,0,0,4],[0,0,0,0,0],[0,1,0,0,0],[0,0,0,0,0]]
dimension_vector: [1,1,1,1,3]
id: 1943

adjacency_matrix: [[0,1,2,2,4],[0,0,0,0,0],[0,0,0,0,0],[0,1,0,0,0],[0,0,0,0,0]]
dimension_vector: [1,1,1,1,3]
id: 1944

adjacency_matrix: [[0,2,2,2,0],[0,0,0,0,0],[0,0,0,0,0],[0,0,0,0,4],[0,0,0,0,0]]
dimension_vector: [1,1,1,1,3]
id: 1945

adjacency_matrix: [[0,2,2,2,4],[0,0,0,0,0],[0,0,0,0,0],[0,0,0,0,0],[0,0,0,0,0]]
dimension_vector: [1,1,1,1,3]
id: 1946

adjacency_matrix: [[0,0,0,0,3],[0,0,0,0,0],[0,0,0,3,0],[0,0,0,0,0],[0,1,1,0,0]]
dimension_vector: [1,1,1,2,2]
id: 1947

adjacency_matrix: [[0,0,0,3,1],[0,0,0,0,0],[0,0,0,0,0],[0,0,0,0,1],[0,1,1,0,0]]
dimension_vector: [1,1,1,2,2]
id: 1948

adjacency_matrix: [[0,0,0,3,3],[0,0,0,0,0],[0,0,0,0,0],[0,0,0,0,0],[0,1,1,0,0]]
dimension_vector: [1,1,1,2,2]
id: 1949

adjacency_matrix: [[0,0,0,0,3],[0,0,0,3,0],[0,0,0,0,0],[0,0,1,0,0],[0,1,0,0,0]]
dimension_vector: [1,1,1,2,2]
id: 1950

adjacency_matrix: [[0,0,0,3,3],[0,0,0,0,0],[0,0,0,0,0],[0,0,1,0,0],[0,1,0,0,0]]
dimension_vector: [1,1,1,2,2]
id: 1951

adjacency_matrix: [[0,0,0,0,3],[0,0,2,0,0],[0,0,0,3,0],[0,0,0,0,0],[0,1,0,0,0]]
dimension_vector: [1,1,1,2,2]
id: 1952

adjacency_matrix: [[0,0,0,0,3],[0,0,2,3,0],[0,0,0,0,0],[0,0,0,0,0],[0,1,0,0,0]]
dimension_vector: [1,1,1,2,2]
id: 1953

adjacency_matrix: [[0,0,0,3,1],[0,0,2,0,0],[0,0,0,0,0],[0,0,0,0,1],[0,1,0,0,0]]
dimension_vector: [1,1,1,2,2]
id: 1954

adjacency_matrix: [[0,0,0,3,3],[0,0,2,0,0],[0,0,0,0,0],[0,0,0,0,0],[0,1,0,0,0]]
dimension_vector: [1,1,1,2,2]
id: 1955

adjacency_matrix: [[0,0,1,0,3],[0,0,1,0,0],[0,0,0,3,0],[0,0,0,0,0],[0,1,0,0,0]]
dimension_vector: [1,1,1,2,2]
id: 1956

adjacency_matrix: [[0,0,1,0,3],[0,0,1,3,0],[0,0,0,0,0],[0,0,0,0,0],[0,1,0,0,0]]
dimension_vector: [1,1,1,2,2]
id: 1957

adjacency_matrix: [[0,0,1,3,1],[0,0,1,0,0],[0,0,0,0,0],[0,0,0,0,1],[0,1,0,0,0]]
dimension_vector: [1,1,1,2,2]
id: 1958

adjacency_matrix: [[0,0,1,3,3],[0,0,1,0,0],[0,0,0,0,0],[0,0,0,0,0],[0,1,0,0,0]]
dimension_vector: [1,1,1,2,2]
id: 1959

adjacency_matrix: [[0,0,2,0,0],[0,0,0,0,0],[0,0,0,3,1],[0,0,0,0,1],[0,1,0,0,0]]
dimension_vector: [1,1,1,2,2]
id: 1960

adjacency_matrix: [[0,0,2,0,0],[0,0,0,0,0],[0,0,0,3,3],[0,0,0,0,0],[0,1,0,0,0]]
dimension_vector: [1,1,1,2,2]
id: 1961

adjacency_matrix: [[0,0,2,0,3],[0,0,0,0,0],[0,0,0,3,0],[0,0,0,0,0],[0,1,0,0,0]]
dimension_vector: [1,1,1,2,2]
id: 1962

adjacency_matrix: [[0,0,2,0,0],[0,0,0,3,0],[0,0,0,0,3],[0,0,0,0,0],[0,1,0,0,0]]
dimension_vector: [1,1,1,2,2]
id: 1963

adjacency_matrix: [[0,0,2,0,3],[0,0,0,3,0],[0,0,0,0,0],[0,0,0,0,0],[0,1,0,0,0]]
dimension_vector: [1,1,1,2,2]
id: 1964

adjacency_matrix: [[0,0,2,3,0],[0,0,0,0,0],[0,0,0,0,3],[0,0,0,0,0],[0,1,0,0,0]]
dimension_vector: [1,1,1,2,2]
id: 1965

adjacency_matrix: [[0,0,2,3,1],[0,0,0,0,0],[0,0,0,0,0],[0,0,0,0,1],[0,1,0,0,0]]
dimension_vector: [1,1,1,2,2]
id: 1966

adjacency_matrix: [[0,0,2,3,3],[0,0,0,0,0],[0,0,0,0,0],[0,0,0,0,0],[0,1,0,0,0]]
dimension_vector: [1,1,1,2,2]
id: 1967

adjacency_matrix: [[0,0,2,0,0],[0,0,0,0,0],[0,2,0,1,3],[0,0,0,0,0],[0,0,0,1,0]]
dimension_vector: [1,1,1,2,2]
id: 1968

adjacency_matrix: [[0,0,2,0,0],[0,0,0,0,0],[0,2,0,3,3],[0,0,0,0,0],[0,0,0,0,0]]
dimension_vector: [1,1,1,2,2]
id: 1969

adjacency_matrix: [[0,0,2,0,0],[0,0,0,0,3],[0,2,0,3,0],[0,0,0,0,0],[0,0,0,0,0]]
dimension_vector: [1,1,1,2,2]
id: 1970

adjacency_matrix: [[0,0,2,0,3],[0,0,0,0,0],[0,2,0,3,0],[0,0,0,0,0],[0,0,0,0,0]]
dimension_vector: [1,1,1,2,2]
id: 1971

adjacency_matrix: [[0,0,2,0,0],[0,0,0,1,3],[0,2,0,0,0],[0,0,0,0,0],[0,0,0,1,0]]
dimension_vector: [1,1,1,2,2]
id: 1972

adjacency_matrix: [[0,0,2,0,0],[0,0,0,3,3],[0,2,0,0,0],[0,0,0,0,0],[0,0,0,0,0]]
dimension_vector: [1,1,1,2,2]
id: 1973

adjacency_matrix: [[0,0,2,0,3],[0,0,0,3,0],[0,2,0,0,0],[0,0,0,0,0],[0,0,0,0,0]]
dimension_vector: [1,1,1,2,2]
id: 1974

adjacency_matrix: [[0,0,2,1,3],[0,0,0,0,0],[0,2,0,0,0],[0,0,0,0,0],[0,0,0,1,0]]
dimension_vector: [1,1,1,2,2]
id: 1975

adjacency_matrix: [[0,0,2,3,3],[0,0,0,0,0],[0,2,0,0,0],[0,0,0,0,0],[0,0,0,0,0]]
dimension_vector: [1,1,1,2,2]
id: 1976

adjacency_matrix: [[0,1,2,0,0],[0,0,0,0,0],[0,1,0,1,3],[0,0,0,0,0],[0,0,0,1,0]]
dimension_vector: [1,1,1,2,2]
id: 1977

adjacency_matrix: [[0,1,2,0,0],[0,0,0,0,0],[0,1,0,3,3],[0,0,0,0,0],[0,0,0,0,0]]
dimension_vector: [1,1,1,2,2]
id: 1978

adjacency_matrix: [[0,1,2,0,0],[0,0,0,0,3],[0,1,0,3,0],[0,0,0,0,0],[0,0,0,0,0]]
dimension_vector: [1,1,1,2,2]
id: 1979

adjacency_matrix: [[0,1,2,0,3],[0,0,0,0,0],[0,1,0,3,0],[0,0,0,0,0],[0,0,0,0,0]]
dimension_vector: [1,1,1,2,2]
id: 1980

adjacency_matrix: [[0,1,2,0,0],[0,0,0,1,3],[0,1,0,0,0],[0,0,0,0,0],[0,0,0,1,0]]
dimension_vector: [1,1,1,2,2]
id: 1981

adjacency_matrix: [[0,1,2,0,0],[0,0,0,3,3],[0,1,0,0,0],[0,0,0,0,0],[0,0,0,0,0]]
dimension_vector: [1,1,1,2,2]
id: 1982

adjacency_matrix: [[0,1,2,0,3],[0,0,0,3,0],[0,1,0,0,0],[0,0,0,0,0],[0,0,0,0,0]]
dimension_vector: [1,1,1,2,2]
id: 1983

adjacency_matrix: [[0,1,2,1,3],[0,0,0,0,0],[0,1,0,0,0],[0,0,0,0,0],[0,0,0,1,0]]
dimension_vector: [1,1,1,2,2]
id: 1984

adjacency_matrix: [[0,1,2,3,3],[0,0,0,0,0],[0,1,0,0,0],[0,0,0,0,0],[0,0,0,0,0]]
dimension_vector: [1,1,1,2,2]
id: 1985

adjacency_matrix: [[0,2,2,0,0],[0,0,0,0,0],[0,0,0,1,3],[0,0,0,0,0],[0,0,0,1,0]]
dimension_vector: [1,1,1,2,2]
id: 1986

adjacency_matrix: [[0,2,2,0,0],[0,0,0,0,0],[0,0,0,3,3],[0,0,0,0,0],[0,0,0,0,0]]
dimension_vector: [1,1,1,2,2]
id: 1987

adjacency_matrix: [[0,2,2,0,0],[0,0,0,0,3],[0,0,0,3,0],[0,0,0,0,0],[0,0,0,0,0]]
dimension_vector: [1,1,1,2,2]
id: 1988

adjacency_matrix: [[0,2,2,0,3],[0,0,0,0,0],[0,0,0,3,0],[0,0,0,0,0],[0,0,0,0,0]]
dimension_vector: [1,1,1,2,2]
id: 1989

adjacency_matrix: [[0,2,2,1,3],[0,0,0,0,0],[0,0,0,0,0],[0,0,0,0,0],[0,0,0,1,0]]
dimension_vector: [1,1,1,2,2]
id: 1990

adjacency_matrix: [[0,2,2,3,3],[0,0,0,0,0],[0,0,0,0,0],[0,0,0,0,0],[0,0,0,0,0]]
dimension_vector: [1,1,1,2,2]
id: 1991

adjacency_matrix: [[0,0,0,0,0,3],[0,0,0,0,0,0],[0,0,0,0,0,0],[0,0,0,0,0,0],[0,0,0,0,0,0],[0,2,2,2,2,0]]
dimension_vector: [1,1,1,1,1,1]
id: 1992

adjacency_matrix: [[0,0,0,0,0,2],[0,0,0,0,0,0],[0,0,0,0,0,0],[0,0,0,0,0,0],[0,0,0,0,0,0],[0,2,2,2,3,0]]
dimension_vector: [1,1,1,1,1,1]
id: 1993

adjacency_matrix: [[0,0,0,0,0,3],[0,0,0,0,0,0],[0,0,0,0,0,0],[0,0,0,0,1,0],[0,0,0,0,0,0],[0,2,2,2,1,0]]
dimension_vector: [1,1,1,1,1,1]
id: 1994

adjacency_matrix: [[0,0,0,0,0,2],[0,0,0,0,0,0],[0,0,0,0,0,0],[0,0,0,0,1,0],[0,0,0,0,0,0],[0,2,2,2,2,0]]
dimension_vector: [1,1,1,1,1,1]
id: 1995

adjacency_matrix: [[0,0,0,0,0,3],[0,0,0,0,0,0],[0,0,0,0,0,0],[0,0,0,0,2,0],[0,0,0,0,0,0],[0,2,2,2,0,0]]
dimension_vector: [1,1,1,1,1,1]
id: 1996

adjacency_matrix: [[0,0,0,0,0,2],[0,0,0,0,0,0],[0,0,0,0,0,0],[0,0,0,0,3,0],[0,0,0,0,0,0],[0,2,2,2,0,0]]
dimension_vector: [1,1,1,1,1,1]
id: 1997

adjacency_matrix: [[0,0,0,0,0,3],[0,0,0,0,0,0],[0,0,0,0,1,0],[0,0,0,0,1,0],[0,0,0,0,0,0],[0,2,2,2,0,0]]
dimension_vector: [1,1,1,1,1,1]
id: 1998

adjacency_matrix: [[0,0,0,0,0,2],[0,0,0,0,0,0],[0,0,0,0,1,0],[0,0,0,0,1,0],[0,0,0,0,0,0],[0,2,2,2,1,0]]
dimension_vector: [1,1,1,1,1,1]
id: 1999

adjacency_matrix: [[0,0,0,0,0,2],[0,0,0,0,1,0],[0,0,0,0,1,0],[0,0,0,0,1,0],[0,0,0,0,0,0],[0,2,2,2,0,0]]
dimension_vector: [1,1,1,1,1,1]
id: 2000

adjacency_matrix: [[0,0,0,0,1,3],[0,0,0,0,0,0],[0,0,0,0,0,0],[0,0,0,0,0,0],[0,0,0,0,0,0],[0,2,2,2,1,0]]
dimension_vector: [1,1,1,1,1,1]
id: 2001

adjacency_matrix: [[0,0,0,0,1,3],[0,0,0,0,0,0],[0,0,0,0,0,0],[0,0,0,0,1,0],[0,0,0,0,0,0],[0,2,2,2,0,0]]
dimension_vector: [1,1,1,1,1,1]
id: 2002

adjacency_matrix: [[0,0,0,0,2,0],[0,0,0,0,0,0],[0,0,0,0,0,0],[0,0,0,0,0,0],[0,0,0,0,0,3],[0,2,2,2,0,0]]
dimension_vector: [1,1,1,1,1,1]
id: 2003

adjacency_matrix: [[0,0,0,0,2,2],[0,0,0,0,0,0],[0,0,0,0,0,0],[0,0,0,0,0,0],[0,0,0,0,0,1],[0,2,2,2,0,0]]
dimension_vector: [1,1,1,1,1,1]
id: 2004

adjacency_matrix: [[0,0,0,0,2,3],[0,0,0,0,0,0],[0,0,0,0,0,0],[0,0,0,0,0,0],[0,0,0,0,0,0],[0,2,2,2,0,0]]
dimension_vector: [1,1,1,1,1,1]
id: 2005

adjacency_matrix: [[0,0,0,0,2,2],[0,0,0,0,0,0],[0,0,0,0,0,0],[0,0,0,0,0,0],[0,0,0,0,0,0],[0,2,2,2,1,0]]
dimension_vector: [1,1,1,1,1,1]
id: 2006

adjacency_matrix: [[0,0,0,0,2,2],[0,0,0,0,0,0],[0,0,0,0,0,0],[0,0,0,0,1,0],[0,0,0,0,0,0],[0,2,2,2,0,0]]
dimension_vector: [1,1,1,1,1,1]
id: 2007

adjacency_matrix: [[0,0,0,0,3,0],[0,0,0,0,0,0],[0,0,0,0,0,0],[0,0,0,0,0,0],[0,0,0,0,0,2],[0,2,2,2,0,0]]
dimension_vector: [1,1,1,1,1,1]
id: 2008

adjacency_matrix: [[0,0,0,0,3,1],[0,0,0,0,0,0],[0,0,0,0,0,0],[0,0,0,0,0,0],[0,0,0,0,0,1],[0,2,2,2,0,0]]
dimension_vector: [1,1,1,1,1,1]
id: 2009

adjacency_matrix: [[0,0,0,0,3,2],[0,0,0,0,0,0],[0,0,0,0,0,0],[0,0,0,0,0,0],[0,0,0,0,0,0],[0,2,2,2,0,0]]
dimension_vector: [1,1,1,1,1,1]
id: 2010

adjacency_matrix: [[0,0,0,0,0,2],[0,0,0,0,0,0],[0,0,0,0,0,0],[0,0,0,0,1,0],[0,0,0,0,0,0],[0,2,2,3,1,0]]
dimension_vector: [1,1,1,1,1,1]
id: 2011

adjacency_matrix: [[0,0,0,0,0,2],[0,0,0,0,0,0],[0,0,0,0,0,0],[0,0,0,0,2,0],[0,0,0,0,0,0],[0,2,2,3,0,0]]
dimension_vector: [1,1,1,1,1,1]
id: 2012

adjacency_matrix: [[0,0,0,0,0,2],[0,0,0,0,0,0],[0,0,0,0,1,0],[0,0,0,0,0,0],[0,0,0,0,0,0],[0,2,2,3,1,0]]
dimension_vector: [1,1,1,1,1,1]
id: 2013

adjacency_matrix: [[0,0,0,0,0,2],[0,0,0,0,0,0],[0,0,0,0,1,0],[0,0,0,0,1,0],[0,0,0,0,0,0],[0,2,2,3,0,0]]
dimension_vector: [1,1,1,1,1,1]
id: 2014

adjacency_matrix: [[0,0,0,0,0,2],[0,0,0,0,0,0],[0,0,0,0,2,0],[0,0,0,0,0,0],[0,0,0,0,0,0],[0,2,2,3,0,0]]
dimension_vector: [1,1,1,1,1,1]
id: 2015

adjacency_matrix: [[0,0,0,0,0,2],[0,0,0,0,1,0],[0,0,0,0,1,0],[0,0,0,0,0,0],[0,0,0,0,0,0],[0,2,2,3,0,0]]
dimension_vector: [1,1,1,1,1,1]
id: 2016

adjacency_matrix: [[0,0,0,0,1,2],[0,0,0,0,0,0],[0,0,0,0,0,0],[0,0,0,0,0,0],[0,0,0,0,0,0],[0,2,2,3,1,0]]
dimension_vector: [1,1,1,1,1,1]
id: 2017

adjacency_matrix: [[0,0,0,0,1,2],[0,0,0,0,0,0],[0,0,0,0,0,0],[0,0,0,0,1,0],[0,0,0,0,0,0],[0,2,2,3,0,0]]
dimension_vector: [1,1,1,1,1,1]
id: 2018

adjacency_matrix: [[0,0,0,0,1,2],[0,0,0,0,0,0],[0,0,0,0,1,0],[0,0,0,0,0,0],[0,0,0,0,0,0],[0,2,2,3,0,0]]
dimension_vector: [1,1,1,1,1,1]
id: 2019

adjacency_matrix: [[0,0,0,0,2,0],[0,0,0,0,0,0],[0,0,0,0,0,0],[0,0,0,0,0,0],[0,0,0,0,0,2],[0,2,2,3,0,0]]
dimension_vector: [1,1,1,1,1,1]
id: 2020

adjacency_matrix: [[0,0,0,0,2,1],[0,0,0,0,0,0],[0,0,0,0,0,0],[0,0,0,0,0,0],[0,0,0,0,0,1],[0,2,2,3,0,0]]
dimension_vector: [1,1,1,1,1,1]
id: 2021

adjacency_matrix: [[0,0,0,0,2,2],[0,0,0,0,0,0],[0,0,0,0,0,0],[0,0,0,0,0,0],[0,0,0,0,0,0],[0,2,2,3,0,0]]
dimension_vector: [1,1,1,1,1,1]
id: 2022

adjacency_matrix: [[0,0,0,0,0,3],[0,0,0,0,0,0],[0,0,0,0,1,0],[0,0,0,0,0,0],[0,0,0,1,0,0],[0,2,2,1,1,0]]
dimension_vector: [1,1,1,1,1,1]
id: 2023

adjacency_matrix: [[0,0,0,0,0,2],[0,0,0,0,0,0],[0,0,0,0,1,0],[0,0,0,0,0,0],[0,0,0,1,0,0],[0,2,2,1,2,0]]
dimension_vector: [1,1,1,1,1,1]
id: 2024

adjacency_matrix: [[0,0,0,0,0,3],[0,0,0,0,0,0],[0,0,0,0,2,0],[0,0,0,0,0,0],[0,0,0,1,0,0],[0,2,2,1,0,0]]
dimension_vector: [1,1,1,1,1,1]
id: 2025

adjacency_matrix: [[0,0,0,0,0,2],[0,0,0,0,0,0],[0,0,0,0,3,0],[0,0,0,0,0,0],[0,0,0,1,0,0],[0,2,2,1,0,0]]
dimension_vector: [1,1,1,1,1,1]
id: 2026

adjacency_matrix: [[0,0,0,0,0,3],[0,0,0,0,1,0],[0,0,0,0,1,0],[0,0,0,0,0,0],[0,0,0,1,0,0],[0,2,2,1,0,0]]
dimension_vector: [1,1,1,1,1,1]
id: 2027

adjacency_matrix: [[0,0,0,0,0,2],[0,0,0,0,1,0],[0,0,0,0,1,0],[0,0,0,0,0,0],[0,0,0,1,0,0],[0,2,2,1,1,0]]
dimension_vector: [1,1,1,1,1,1]
id: 2028

adjacency_matrix: [[0,0,0,0,1,3],[0,0,0,0,0,0],[0,0,0,0,0,0],[0,0,0,0,0,0],[0,0,0,1,0,0],[0,2,2,1,1,0]]
dimension_vector: [1,1,1,1,1,1]
id: 2029

adjacency_matrix: [[0,0,0,0,1,3],[0,0,0,0,0,0],[0,0,0,0,1,0],[0,0,0,0,0,0],[0,0,0,1,0,0],[0,2,2,1,0,0]]
dimension_vector: [1,1,1,1,1,1]
id: 2030

adjacency_matrix: [[0,0,0,0,2,0],[0,0,0,0,0,0],[0,0,0,0,0,0],[0,0,0,0,0,0],[0,0,0,1,0,3],[0,2,2,1,0,0]]
dimension_vector: [1,1,1,1,1,1]
id: 2031

adjacency_matrix: [[0,0,0,0,2,3],[0,0,0,0,0,0],[0,0,0,0,0,0],[0,0,0,0,0,0],[0,0,0,1,0,0],[0,2,2,1,0,0]]
dimension_vector: [1,1,1,1,1,1]
id: 2032

adjacency_matrix: [[0,0,0,0,3,0],[0,0,0,0,0,0],[0,0,0,0,0,0],[0,0,0,0,0,0],[0,0,0,1,0,2],[0,2,2,1,0,0]]
dimension_vector: [1,1,1,1,1,1]
id: 2033

adjacency_matrix: [[0,0,0,0,3,1],[0,0,0,0,0,0],[0,0,0,0,0,0],[0,0,0,0,0,0],[0,0,0,1,0,1],[0,2,2,1,0,0]]
dimension_vector: [1,1,1,1,1,1]
id: 2034

adjacency_matrix: [[0,0,0,0,3,2],[0,0,0,0,0,0],[0,0,0,0,0,0],[0,0,0,0,0,0],[0,0,0,1,0,0],[0,2,2,1,0,0]]
dimension_vector: [1,1,1,1,1,1]
id: 2035

adjacency_matrix: [[0,0,0,0,0,2],[0,0,0,0,0,0],[0,0,0,0,1,0],[0,0,0,0,0,0],[0,0,0,1,0,0],[0,2,2,2,1,0]]
dimension_vector: [1,1,1,1,1,1]
id: 2036

adjacency_matrix: [[0,0,0,0,0,2],[0,0,0,0,0,0],[0,0,0,0,2,0],[0,0,0,0,0,0],[0,0,0,1,0,0],[0,2,2,2,0,0]]
dimension_vector: [1,1,1,1,1,1]
id: 2037

adjacency_matrix: [[0,0,0,0,0,2],[0,0,0,0,1,0],[0,0,0,0,1,0],[0,0,0,0,0,0],[0,0,0,1,0,0],[0,2,2,2,0,0]]
dimension_vector: [1,1,1,1,1,1]
id: 2038

adjacency_matrix: [[0,0,0,0,0,3],[0,0,0,0,0,0],[0,0,0,0,1,0],[0,0,0,0,0,0],[0,0,0,2,0,0],[0,2,2,0,1,0]]
dimension_vector: [1,1,1,1,1,1]
id: 2039

adjacency_matrix: [[0,0,0,0,0,2],[0,0,0,0,0,0],[0,0,0,0,1,0],[0,0,0,0,0,0],[0,0,0,2,0,0],[0,2,2,0,2,0]]
dimension_vector: [1,1,1,1,1,1]
id: 2040

adjacency_matrix: [[0,0,0,0,0,3],[0,0,0,0,0,0],[0,0,0,0,2,0],[0,0,0,0,0,0],[0,0,0,2,0,0],[0,2,2,0,0,0]]
dimension_vector: [1,1,1,1,1,1]
id: 2041

adjacency_matrix: [[0,0,0,0,0,2],[0,0,0,0,0,0],[0,0,0,0,3,0],[0,0,0,0,0,0],[0,0,0,2,0,0],[0,2,2,0,0,0]]
dimension_vector: [1,1,1,1,1,1]
id: 2042

adjacency_matrix: [[0,0,0,0,0,3],[0,0,0,0,1,0],[0,0,0,0,1,0],[0,0,0,0,0,0],[0,0,0,2,0,0],[0,2,2,0,0,0]]
dimension_vector: [1,1,1,1,1,1]
id: 2043

adjacency_matrix: [[0,0,0,0,0,2],[0,0,0,0,1,0],[0,0,0,0,1,0],[0,0,0,0,0,0],[0,0,0,2,0,0],[0,2,2,0,1,0]]
dimension_vector: [1,1,1,1,1,1]
id: 2044

adjacency_matrix: [[0,0,0,0,1,3],[0,0,0,0,0,0],[0,0,0,0,0,0],[0,0,0,0,0,0],[0,0,0,2,0,0],[0,2,2,0,1,0]]
dimension_vector: [1,1,1,1,1,1]
id: 2045

adjacency_matrix: [[0,0,0,0,1,3],[0,0,0,0,0,0],[0,0,0,0,1,0],[0,0,0,0,0,0],[0,0,0,2,0,0],[0,2,2,0,0,0]]
dimension_vector: [1,1,1,1,1,1]
id: 2046

adjacency_matrix: [[0,0,0,0,2,0],[0,0,0,0,0,0],[0,0,0,0,0,0],[0,0,0,0,0,0],[0,0,0,2,0,3],[0,2,2,0,0,0]]
dimension_vector: [1,1,1,1,1,1]
id: 2047

adjacency_matrix: [[0,0,0,0,2,0],[0,0,0,0,0,0],[0,0,0,0,0,0],[0,0,0,0,0,1],[0,0,0,2,0,2],[0,2,2,0,0,0]]
dimension_vector: [1,1,1,1,1,1]
id: 2048

adjacency_matrix: [[0,0,0,0,2,0],[0,0,0,0,0,0],[0,0,0,0,0,0],[0,0,0,0,0,3],[0,0,0,2,0,0],[0,2,2,0,0,0]]
dimension_vector: [1,1,1,1,1,1]
id: 2049

adjacency_matrix: [[0,0,0,0,2,2],[0,0,0,0,0,0],[0,0,0,0,0,0],[0,0,0,0,0,0],[0,0,0,2,0,1],[0,2,2,0,0,0]]
dimension_vector: [1,1,1,1,1,1]
id: 2050

adjacency_matrix: [[0,0,0,0,2,2],[0,0,0,0,0,0],[0,0,0,0,0,0],[0,0,0,0,0,1],[0,0,0,2,0,0],[0,2,2,0,0,0]]
dimension_vector: [1,1,1,1,1,1]
id: 2051

adjacency_matrix: [[0,0,0,0,2,3],[0,0,0,0,0,0],[0,0,0,0,0,0],[0,0,0,0,0,0],[0,0,0,2,0,0],[0,2,2,0,0,0]]
dimension_vector: [1,1,1,1,1,1]
id: 2052

adjacency_matrix: [[0,0,0,0,2,2],[0,0,0,0,0,0],[0,0,0,0,0,0],[0,0,0,0,0,0],[0,0,0,2,0,0],[0,2,2,0,1,0]]
dimension_vector: [1,1,1,1,1,1]
id: 2053

adjacency_matrix: [[0,0,0,0,2,2],[0,0,0,0,0,0],[0,0,0,0,1,0],[0,0,0,0,0,0],[0,0,0,2,0,0],[0,2,2,0,0,0]]
dimension_vector: [1,1,1,1,1,1]
id: 2054

adjacency_matrix: [[0,0,0,0,3,0],[0,0,0,0,0,0],[0,0,0,0,0,0],[0,0,0,0,0,0],[0,0,0,2,0,2],[0,2,2,0,0,0]]
dimension_vector: [1,1,1,1,1,1]
id: 2055

adjacency_matrix: [[0,0,0,0,3,0],[0,0,0,0,0,0],[0,0,0,0,0,0],[0,0,0,0,0,1],[0,0,0,2,0,1],[0,2,2,0,0,0]]
dimension_vector: [1,1,1,1,1,1]
id: 2056

adjacency_matrix: [[0,0,0,0,3,0],[0,0,0,0,0,0],[0,0,0,0,0,0],[0,0,0,0,0,2],[0,0,0,2,0,0],[0,2,2,0,0,0]]
dimension_vector: [1,1,1,1,1,1]
id: 2057

adjacency_matrix: [[0,0,0,0,3,1],[0,0,0,0,0,0],[0,0,0,0,0,0],[0,0,0,0,0,0],[0,0,0,2,0,1],[0,2,2,0,0,0]]
dimension_vector: [1,1,1,1,1,1]
id: 2058

adjacency_matrix: [[0,0,0,0,3,1],[0,0,0,0,0,0],[0,0,0,0,0,0],[0,0,0,0,0,1],[0,0,0,2,0,0],[0,2,2,0,0,0]]
dimension_vector: [1,1,1,1,1,1]
id: 2059

adjacency_matrix: [[0,0,0,0,3,2],[0,0,0,0,0,0],[0,0,0,0,0,0],[0,0,0,0,0,0],[0,0,0,2,0,0],[0,2,2,0,0,0]]
dimension_vector: [1,1,1,1,1,1]
id: 2060

adjacency_matrix: [[0,0,0,0,2,0],[0,0,0,0,0,0],[0,0,0,0,0,0],[0,0,0,0,0,0],[0,0,0,2,0,2],[0,2,2,1,0,0]]
dimension_vector: [1,1,1,1,1,1]
id: 2061

adjacency_matrix: [[0,0,0,0,0,2],[0,0,0,0,0,0],[0,0,0,0,1,0],[0,0,0,0,0,0],[0,0,0,3,0,0],[0,2,2,0,1,0]]
dimension_vector: [1,1,1,1,1,1]
id: 2062

adjacency_matrix: [[0,0,0,0,0,2],[0,0,0,0,0,0],[0,0,0,0,2,0],[0,0,0,0,0,0],[0,0,0,3,0,0],[0,2,2,0,0,0]]
dimension_vector: [1,1,1,1,1,1]
id: 2063

adjacency_matrix: [[0,0,0,0,0,2],[0,0,0,0,1,0],[0,0,0,0,1,0],[0,0,0,0,0,0],[0,0,0,3,0,0],[0,2,2,0,0,0]]
dimension_vector: [1,1,1,1,1,1]
id: 2064

adjacency_matrix: [[0,0,0,0,1,2],[0,0,0,0,0,0],[0,0,0,0,0,0],[0,0,0,0,0,0],[0,0,0,3,0,0],[0,2,2,0,1,0]]
dimension_vector: [1,1,1,1,1,1]
id: 2065

adjacency_matrix: [[0,0,0,0,1,2],[0,0,0,0,0,0],[0,0,0,0,1,0],[0,0,0,0,0,0],[0,0,0,3,0,0],[0,2,2,0,0,0]]
dimension_vector: [1,1,1,1,1,1]
id: 2066

adjacency_matrix: [[0,0,0,0,2,0],[0,0,0,0,0,0],[0,0,0,0,0,0],[0,0,0,0,0,0],[0,0,0,3,0,2],[0,2,2,0,0,0]]
dimension_vector: [1,1,1,1,1,1]
id: 2067

adjacency_matrix: [[0,0,0,0,2,0],[0,0,0,0,0,0],[0,0,0,0,0,0],[0,0,0,0,0,1],[0,0,0,3,0,1],[0,2,2,0,0,0]]
dimension_vector: [1,1,1,1,1,1]
id: 2068

adjacency_matrix: [[0,0,0,0,2,0],[0,0,0,0,0,0],[0,0,0,0,0,0],[0,0,0,0,0,2],[0,0,0,3,0,0],[0,2,2,0,0,0]]
dimension_vector: [1,1,1,1,1,1]
id: 2069

adjacency_matrix: [[0,0,0,0,2,1],[0,0,0,0,0,0],[0,0,0,0,0,0],[0,0,0,0,0,0],[0,0,0,3,0,1],[0,2,2,0,0,0]]
dimension_vector: [1,1,1,1,1,1]
id: 2070

adjacency_matrix: [[0,0,0,0,2,1],[0,0,0,0,0,0],[0,0,0,0,0,0],[0,0,0,0,0,1],[0,0,0,3,0,0],[0,2,2,0,0,0]]
dimension_vector: [1,1,1,1,1,1]
id: 2071

adjacency_matrix: [[0,0,0,0,2,2],[0,0,0,0,0,0],[0,0,0,0,0,0],[0,0,0,0,0,0],[0,0,0,3,0,0],[0,2,2,0,0,0]]
dimension_vector: [1,1,1,1,1,1]
id: 2072

adjacency_matrix: [[0,0,0,0,0,3],[0,0,0,0,0,0],[0,0,0,1,2,0],[0,0,0,0,0,0],[0,0,0,0,0,0],[0,2,2,1,0,0]]
dimension_vector: [1,1,1,1,1,1]
id: 2073

adjacency_matrix: [[0,0,0,0,0,2],[0,0,0,0,0,0],[0,0,0,1,3,0],[0,0,0,0,0,0],[0,0,0,0,0,0],[0,2,2,1,0,0]]
dimension_vector: [1,1,1,1,1,1]
id: 2074

adjacency_matrix: [[0,0,0,0,0,3],[0,0,0,0,1,0],[0,0,0,1,0,0],[0,0,0,0,0,0],[0,0,0,0,0,0],[0,2,2,1,1,0]]
dimension_vector: [1,1,1,1,1,1]
id: 2075

adjacency_matrix: [[0,0,0,0,0,2],[0,0,0,0,1,0],[0,0,0,1,0,0],[0,0,0,0,0,0],[0,0,0,0,0,0],[0,2,2,1,2,0]]
dimension_vector: [1,1,1,1,1,1]
id: 2076

adjacency_matrix: [[0,0,0,0,0,3],[0,0,0,0,1,0],[0,0,0,1,0,0],[0,0,0,0,1,0],[0,0,0,0,0,0],[0,2,2,1,0,0]]
dimension_vector: [1,1,1,1,1,1]
id: 2077

adjacency_matrix: [[0,0,0,0,0,2],[0,0,0,0,1,0],[0,0,0,1,0,0],[0,0,0,0,1,0],[0,0,0,0,0,0],[0,2,2,1,1,0]]
dimension_vector: [1,1,1,1,1,1]
id: 2078

adjacency_matrix: [[0,0,0,0,0,3],[0,0,0,0,2,0],[0,0,0,1,0,0],[0,0,0,0,0,0],[0,0,0,0,0,0],[0,2,2,1,0,0]]
dimension_vector: [1,1,1,1,1,1]
id: 2079

adjacency_matrix: [[0,0,0,0,0,2],[0,0,0,0,3,0],[0,0,0,1,0,0],[0,0,0,0,0,0],[0,0,0,0,0,0],[0,2,2,1,0,0]]
dimension_vector: [1,1,1,1,1,1]
id: 2080

adjacency_matrix: [[0,0,0,0,1,3],[0,0,0,0,0,0],[0,0,0,1,0,0],[0,0,0,0,0,0],[0,0,0,0,0,0],[0,2,2,1,1,0]]
dimension_vector: [1,1,1,1,1,1]
id: 2081

adjacency_matrix: [[0,0,0,0,1,3],[0,0,0,0,0,0],[0,0,0,1,0,0],[0,0,0,0,1,0],[0,0,0,0,0,0],[0,2,2,1,0,0]]
dimension_vector: [1,1,1,1,1,1]
id: 2082

adjacency_matrix: [[0,0,0,0,1,3],[0,0,0,0,1,0],[0,0,0,1,0,0],[0,0,0,0,0,0],[0,0,0,0,0,0],[0,2,2,1,0,0]]
dimension_vector: [1,1,1,1,1,1]
id: 2083

adjacency_matrix: [[0,0,0,0,2,0],[0,0,0,0,0,0],[0,0,0,1,0,0],[0,0,0,0,0,0],[0,0,0,0,0,3],[0,2,2,1,0,0]]
dimension_vector: [1,1,1,1,1,1]
id: 2084

adjacency_matrix: [[0,0,0,0,2,2],[0,0,0,0,0,0],[0,0,0,1,0,0],[0,0,0,0,0,0],[0,0,0,0,0,1],[0,2,2,1,0,0]]
dimension_vector: [1,1,1,1,1,1]
id: 2085

adjacency_matrix: [[0,0,0,0,2,3],[0,0,0,0,0,0],[0,0,0,1,0,0],[0,0,0,0,0,0],[0,0,0,0,0,0],[0,2,2,1,0,0]]
dimension_vector: [1,1,1,1,1,1]
id: 2086

adjacency_matrix: [[0,0,0,0,2,2],[0,0,0,0,0,0],[0,0,0,1,0,0],[0,0,0,0,0,0],[0,0,0,0,0,0],[0,2,2,1,1,0]]
dimension_vector: [1,1,1,1,1,1]
id: 2087

adjacency_matrix: [[0,0,0,0,2,2],[0,0,0,0,0,0],[0,0,0,1,0,0],[0,0,0,0,1,0],[0,0,0,0,0,0],[0,2,2,1,0,0]]
dimension_vector: [1,1,1,1,1,1]
id: 2088

adjacency_matrix: [[0,0,0,0,2,2],[0,0,0,0,1,0],[0,0,0,1,0,0],[0,0,0,0,0,0],[0,0,0,0,0,0],[0,2,2,1,0,0]]
dimension_vector: [1,1,1,1,1,1]
id: 2089

adjacency_matrix: [[0,0,0,0,3,0],[0,0,0,0,0,0],[0,0,0,1,0,0],[0,0,0,0,0,0],[0,0,0,0,0,2],[0,2,2,1,0,0]]
dimension_vector: [1,1,1,1,1,1]
id: 2090

adjacency_matrix: [[0,0,0,0,3,1],[0,0,0,0,0,0],[0,0,0,1,0,0],[0,0,0,0,0,0],[0,0,0,0,0,1],[0,2,2,1,0,0]]
dimension_vector: [1,1,1,1,1,1]
id: 2091

adjacency_matrix: [[0,0,0,0,3,2],[0,0,0,0,0,0],[0,0,0,1,0,0],[0,0,0,0,0,0],[0,0,0,0,0,0],[0,2,2,1,0,0]]
dimension_vector: [1,1,1,1,1,1]
id: 2092

adjacency_matrix: [[0,0,0,0,0,2],[0,0,0,0,0,0],[0,0,0,1,2,0],[0,0,0,0,0,0],[0,0,0,0,0,0],[0,2,2,2,0,0]]
dimension_vector: [1,1,1,1,1,1]
id: 2093

adjacency_matrix: [[0,0,0,0,0,2],[0,0,0,0,1,0],[0,0,0,1,0,0],[0,0,0,0,1,0],[0,0,0,0,0,0],[0,2,2,2,0,0]]
dimension_vector: [1,1,1,1,1,1]
id: 2094

adjacency_matrix: [[0,0,0,0,0,2],[0,0,0,0,2,0],[0,0,0,1,0,0],[0,0,0,0,0,0],[0,0,0,0,0,0],[0,2,2,2,0,0]]
dimension_vector: [1,1,1,1,1,1]
id: 2095

adjacency_matrix: [[0,0,0,0,1,2],[0,0,0,0,0,0],[0,0,0,1,0,0],[0,0,0,0,0,0],[0,0,0,0,0,0],[0,2,2,2,1,0]]
dimension_vector: [1,1,1,1,1,1]
id: 2096

adjacency_matrix: [[0,0,0,0,1,2],[0,0,0,0,0,0],[0,0,0,1,0,0],[0,0,0,0,1,0],[0,0,0,0,0,0],[0,2,2,2,0,0]]
dimension_vector: [1,1,1,1,1,1]
id: 2097

adjacency_matrix: [[0,0,0,0,1,2],[0,0,0,0,1,0],[0,0,0,1,0,0],[0,0,0,0,0,0],[0,0,0,0,0,0],[0,2,2,2,0,0]]
dimension_vector: [1,1,1,1,1,1]
id: 2098

adjacency_matrix: [[0,0,0,0,2,0],[0,0,0,0,0,0],[0,0,0,1,0,0],[0,0,0,0,0,0],[0,0,0,0,0,2],[0,2,2,2,0,0]]
dimension_vector: [1,1,1,1,1,1]
id: 2099

adjacency_matrix: [[0,0,0,0,2,1],[0,0,0,0,0,0],[0,0,0,1,0,0],[0,0,0,0,0,0],[0,0,0,0,0,1],[0,2,2,2,0,0]]
dimension_vector: [1,1,1,1,1,1]
id: 2100

adjacency_matrix: [[0,0,0,0,2,2],[0,0,0,0,0,0],[0,0,0,1,0,0],[0,0,0,0,0,0],[0,0,0,0,0,0],[0,2,2,2,0,0]]
dimension_vector: [1,1,1,1,1,1]
id: 2101

adjacency_matrix: [[0,0,0,0,0,3],[0,0,0,0,0,0],[0,0,0,1,2,0],[0,0,0,0,0,0],[0,0,0,1,0,0],[0,2,2,0,0,0]]
dimension_vector: [1,1,1,1,1,1]
id: 2102

adjacency_matrix: [[0,0,0,0,0,2],[0,0,0,0,0,0],[0,0,0,1,3,0],[0,0,0,0,0,0],[0,0,0,1,0,0],[0,2,2,0,0,0]]
dimension_vector: [1,1,1,1,1,1]
id: 2103

adjacency_matrix: [[0,0,0,0,0,3],[0,0,0,0,2,0],[0,0,0,1,0,0],[0,0,0,0,0,0],[0,0,0,1,0,0],[0,2,2,0,0,0]]
dimension_vector: [1,1,1,1,1,1]
id: 2104

adjacency_matrix: [[0,0,0,0,0,2],[0,0,0,0,3,0],[0,0,0,1,0,0],[0,0,0,0,0,0],[0,0,0,1,0,0],[0,2,2,0,0,0]]
dimension_vector: [1,1,1,1,1,1]
id: 2105

adjacency_matrix: [[0,0,0,0,1,3],[0,0,0,0,0,0],[0,0,0,1,0,0],[0,0,0,0,0,0],[0,0,0,1,0,0],[0,2,2,0,1,0]]
dimension_vector: [1,1,1,1,1,1]
id: 2106

adjacency_matrix: [[0,0,0,0,1,3],[0,0,0,0,1,0],[0,0,0,1,0,0],[0,0,0,0,0,0],[0,0,0,1,0,0],[0,2,2,0,0,0]]
dimension_vector: [1,1,1,1,1,1]
id: 2107

adjacency_matrix: [[0,0,0,0,2,0],[0,0,0,0,0,0],[0,0,0,1,0,0],[0,0,0,0,0,0],[0,0,0,1,0,3],[0,2,2,0,0,0]]
dimension_vector: [1,1,1,1,1,1]
id: 2108

adjacency_matrix: [[0,0,0,0,2,3],[0,0,0,0,0,0],[0,0,0,1,0,0],[0,0,0,0,0,0],[0,0,0,1,0,0],[0,2,2,0,0,0]]
dimension_vector: [1,1,1,1,1,1]
id: 2109

adjacency_matrix: [[0,0,0,0,3,0],[0,0,0,0,0,0],[0,0,0,1,0,0],[0,0,0,0,0,0],[0,0,0,1,0,2],[0,2,2,0,0,0]]
dimension_vector: [1,1,1,1,1,1]
id: 2110

adjacency_matrix: [[0,0,0,0,3,1],[0,0,0,0,0,0],[0,0,0,1,0,0],[0,0,0,0,0,0],[0,0,0,1,0,1],[0,2,2,0,0,0]]
dimension_vector: [1,1,1,1,1,1]
id: 2111

adjacency_matrix: [[0,0,0,0,3,2],[0,0,0,0,0,0],[0,0,0,1,0,0],[0,0,0,0,0,0],[0,0,0,1,0,0],[0,2,2,0,0,0]]
dimension_vector: [1,1,1,1,1,1]
id: 2112

adjacency_matrix: [[0,0,0,0,0,2],[0,0,0,0,2,0],[0,0,0,1,0,0],[0,0,0,0,0,0],[0,0,0,1,0,0],[0,2,2,1,0,0]]
dimension_vector: [1,1,1,1,1,1]
id: 2113

adjacency_matrix: [[0,0,0,0,2,0],[0,0,0,0,0,0],[0,0,0,1,0,0],[0,0,0,0,0,0],[0,0,0,2,0,2],[0,2,2,0,0,0]]
dimension_vector: [1,1,1,1,1,1]
id: 2114

adjacency_matrix: [[0,0,0,0,0,2],[0,0,0,0,0,0],[0,0,0,2,2,0],[0,0,0,0,1,0],[0,0,0,0,0,0],[0,2,2,0,0,0]]
dimension_vector: [1,1,1,1,1,1]
id: 2115

adjacency_matrix: [[0,0,0,0,0,2],[0,0,0,0,0,0],[0,0,0,2,3,0],[0,0,0,0,0,0],[0,0,0,0,0,0],[0,2,2,0,0,0]]
dimension_vector: [1,1,1,1,1,1]
id: 2116

adjacency_matrix: [[0,0,0,0,0,3],[0,0,0,0,1,0],[0,0,0,2,1,0],[0,0,0,0,0,0],[0,0,0,0,0,0],[0,2,2,0,0,0]]
dimension_vector: [1,1,1,1,1,1]
id: 2117

adjacency_matrix: [[0,0,0,0,0,2],[0,0,0,0,1,0],[0,0,0,2,1,0],[0,0,0,0,0,0],[0,0,0,0,0,0],[0,2,2,0,1,0]]
dimension_vector: [1,1,1,1,1,1]
id: 2118

adjacency_matrix: [[0,0,0,0,0,3],[0,0,0,0,2,0],[0,0,0,2,0,0],[0,0,0,0,0,0],[0,0,0,0,0,0],[0,2,2,0,0,0]]
dimension_vector: [1,1,1,1,1,1]
id: 2119

adjacency_matrix: [[0,0,0,0,0,2],[0,0,0,0,3,0],[0,0,0,2,0,0],[0,0,0,0,0,0],[0,0,0,0,0,0],[0,2,2,0,0,0]]
dimension_vector: [1,1,1,1,1,1]
id: 2120

adjacency_matrix: [[0,0,0,0,1,3],[0,0,0,0,0,0],[0,0,0,2,0,0],[0,0,0,0,0,0],[0,0,0,0,0,0],[0,2,2,0,1,0]]
dimension_vector: [1,1,1,1,1,1]
id: 2121

adjacency_matrix: [[0,0,0,0,1,3],[0,0,0,0,0,0],[0,0,0,2,0,0],[0,0,0,0,1,0],[0,0,0,0,0,0],[0,2,2,0,0,0]]
dimension_vector: [1,1,1,1,1,1]
id: 2122

adjacency_matrix: [[0,0,0,0,1,3],[0,0,0,0,0,0],[0,0,0,2,1,0],[0,0,0,0,0,0],[0,0,0,0,0,0],[0,2,2,0,0,0]]
dimension_vector: [1,1,1,1,1,1]
id: 2123

adjacency_matrix: [[0,0,0,0,1,3],[0,0,0,0,1,0],[0,0,0,2,0,0],[0,0,0,0,0,0],[0,0,0,0,0,0],[0,2,2,0,0,0]]
dimension_vector: [1,1,1,1,1,1]
id: 2124

adjacency_matrix: [[0,0,0,0,2,0],[0,0,0,0,0,0],[0,0,0,2,0,0],[0,0,0,0,0,0],[0,0,0,0,0,3],[0,2,2,0,0,0]]
dimension_vector: [1,1,1,1,1,1]
id: 2125

adjacency_matrix: [[0,0,0,0,2,2],[0,0,0,0,0,0],[0,0,0,2,0,0],[0,0,0,0,0,0],[0,0,0,0,0,1],[0,2,2,0,0,0]]
dimension_vector: [1,1,1,1,1,1]
id: 2126

adjacency_matrix: [[0,0,0,0,2,3],[0,0,0,0,0,0],[0,0,0,2,0,0],[0,0,0,0,0,0],[0,0,0,0,0,0],[0,2,2,0,0,0]]
dimension_vector: [1,1,1,1,1,1]
id: 2127

adjacency_matrix: [[0,0,0,0,2,2],[0,0,0,0,0,0],[0,0,0,2,0,0],[0,0,0,0,0,0],[0,0,0,0,0,0],[0,2,2,0,1,0]]
dimension_vector: [1,1,1,1,1,1]
id: 2128

adjacency_matrix: [[0,0,0,0,2,2],[0,0,0,0,0,0],[0,0,0,2,0,0],[0,0,0,0,1,0],[0,0,0,0,0,0],[0,2,2,0,0,0]]
dimension_vector: [1,1,1,1,1,1]
id: 2129

adjacency_matrix: [[0,0,0,0,2,2],[0,0,0,0,0,0],[0,0,0,2,1,0],[0,0,0,0,0,0],[0,0,0,0,0,0],[0,2,2,0,0,0]]
dimension_vector: [1,1,1,1,1,1]
id: 2130

adjacency_matrix: [[0,0,0,0,2,2],[0,0,0,0,1,0],[0,0,0,2,0,0],[0,0,0,0,0,0],[0,0,0,0,0,0],[0,2,2,0,0,0]]
dimension_vector: [1,1,1,1,1,1]
id: 2131

adjacency_matrix: [[0,0,0,0,3,0],[0,0,0,0,0,0],[0,0,0,2,0,0],[0,0,0,0,0,0],[0,0,0,0,0,2],[0,2,2,0,0,0]]
dimension_vector: [1,1,1,1,1,1]
id: 2132

adjacency_matrix: [[0,0,0,0,3,1],[0,0,0,0,0,0],[0,0,0,2,0,0],[0,0,0,0,0,0],[0,0,0,0,0,1],[0,2,2,0,0,0]]
dimension_vector: [1,1,1,1,1,1]
id: 2133

adjacency_matrix: [[0,0,0,0,3,2],[0,0,0,0,0,0],[0,0,0,2,0,0],[0,0,0,0,0,0],[0,0,0,0,0,0],[0,2,2,0,0,0]]
dimension_vector: [1,1,1,1,1,1]
id: 2134

adjacency_matrix: [[0,0,0,0,0,2],[0,0,0,0,1,0],[0,0,0,3,1,0],[0,0,0,0,0,0],[0,0,0,0,0,0],[0,2,2,0,0,0]]
dimension_vector: [1,1,1,1,1,1]
id: 2135

adjacency_matrix: [[0,0,0,0,1,2],[0,0,0,0,0,0],[0,0,0,3,0,0],[0,0,0,0,0,0],[0,0,0,0,0,0],[0,2,2,0,1,0]]
dimension_vector: [1,1,1,1,1,1]
id: 2136

adjacency_matrix: [[0,0,0,0,1,2],[0,0,0,0,0,0],[0,0,0,3,0,0],[0,0,0,0,1,0],[0,0,0,0,0,0],[0,2,2,0,0,0]]
dimension_vector: [1,1,1,1,1,1]
id: 2137

adjacency_matrix: [[0,0,0,0,1,2],[0,0,0,0,0,0],[0,0,0,3,1,0],[0,0,0,0,0,0],[0,0,0,0,0,0],[0,2,2,0,0,0]]
dimension_vector: [1,1,1,1,1,1]
id: 2138

adjacency_matrix: [[0,0,0,0,1,2],[0,0,0,0,1,0],[0,0,0,3,0,0],[0,0,0,0,0,0],[0,0,0,0,0,0],[0,2,2,0,0,0]]
dimension_vector: [1,1,1,1,1,1]
id: 2139

adjacency_matrix: [[0,0,0,0,2,0],[0,0,0,0,0,0],[0,0,0,3,0,0],[0,0,0,0,0,0],[0,0,0,0,0,2],[0,2,2,0,0,0]]
dimension_vector: [1,1,1,1,1,1]
id: 2140

adjacency_matrix: [[0,0,0,0,2,1],[0,0,0,0,0,0],[0,0,0,3,0,0],[0,0,0,0,0,0],[0,0,0,0,0,1],[0,2,2,0,0,0]]
dimension_vector: [1,1,1,1,1,1]
id: 2141

adjacency_matrix: [[0,0,0,0,2,2],[0,0,0,0,0,0],[0,0,0,3,0,0],[0,0,0,0,0,0],[0,0,0,0,0,0],[0,2,2,0,0,0]]
dimension_vector: [1,1,1,1,1,1]
id: 2142

adjacency_matrix: [[0,0,0,0,1,3],[0,0,0,1,0,0],[0,0,0,1,0,0],[0,0,0,0,0,0],[0,0,0,0,0,0],[0,2,2,0,1,0]]
dimension_vector: [1,1,1,1,1,1]
id: 2143

adjacency_matrix: [[0,0,0,0,1,3],[0,0,0,1,0,0],[0,0,0,1,0,0],[0,0,0,0,1,0],[0,0,0,0,0,0],[0,2,2,0,0,0]]
dimension_vector: [1,1,1,1,1,1]
id: 2144

adjacency_matrix: [[0,0,0,0,2,0],[0,0,0,1,0,0],[0,0,0,1,0,0],[0,0,0,0,0,0],[0,0,0,0,0,3],[0,2,2,0,0,0]]
dimension_vector: [1,1,1,1,1,1]
id: 2145

adjacency_matrix: [[0,0,0,0,2,2],[0,0,0,1,0,0],[0,0,0,1,0,0],[0,0,0,0,0,0],[0,0,0,0,0,1],[0,2,2,0,0,0]]
dimension_vector: [1,1,1,1,1,1]
id: 2146

adjacency_matrix: [[0,0,0,0,2,3],[0,0,0,1,0,0],[0,0,0,1,0,0],[0,0,0,0,0,0],[0,0,0,0,0,0],[0,2,2,0,0,0]]
dimension_vector: [1,1,1,1,1,1]
id: 2147

adjacency_matrix: [[0,0,0,0,2,2],[0,0,0,1,0,0],[0,0,0,1,0,0],[0,0,0,0,0,0],[0,0,0,0,0,0],[0,2,2,0,1,0]]
dimension_vector: [1,1,1,1,1,1]
id: 2148

adjacency_matrix: [[0,0,0,0,2,2],[0,0,0,1,0,0],[0,0,0,1,0,0],[0,0,0,0,1,0],[0,0,0,0,0,0],[0,2,2,0,0,0]]
dimension_vector: [1,1,1,1,1,1]
id: 2149

adjacency_matrix: [[0,0,0,0,3,0],[0,0,0,1,0,0],[0,0,0,1,0,0],[0,0,0,0,0,0],[0,0,0,0,0,2],[0,2,2,0,0,0]]
dimension_vector: [1,1,1,1,1,1]
id: 2150

adjacency_matrix: [[0,0,0,0,3,1],[0,0,0,1,0,0],[0,0,0,1,0,0],[0,0,0,0,0,0],[0,0,0,0,0,1],[0,2,2,0,0,0]]
dimension_vector: [1,1,1,1,1,1]
id: 2151

adjacency_matrix: [[0,0,0,0,3,2],[0,0,0,1,0,0],[0,0,0,1,0,0],[0,0,0,0,0,0],[0,0,0,0,0,0],[0,2,2,0,0,0]]
dimension_vector: [1,1,1,1,1,1]
id: 2152

adjacency_matrix: [[0,0,0,0,1,2],[0,0,0,1,0,0],[0,0,0,1,0,0],[0,0,0,0,0,0],[0,0,0,0,0,0],[0,2,2,1,1,0]]
dimension_vector: [1,1,1,1,1,1]
id: 2153

adjacency_matrix: [[0,0,0,0,1,2],[0,0,0,1,0,0],[0,0,0,1,0,0],[0,0,0,0,1,0],[0,0,0,0,0,0],[0,2,2,1,0,0]]
dimension_vector: [1,1,1,1,1,1]
id: 2154

adjacency_matrix: [[0,0,0,0,2,0],[0,0,0,1,0,0],[0,0,0,1,0,0],[0,0,0,0,0,0],[0,0,0,0,0,2],[0,2,2,1,0,0]]
dimension_vector: [1,1,1,1,1,1]
id: 2155

adjacency_matrix: [[0,0,0,0,2,1],[0,0,0,1,0,0],[0,0,0,1,0,0],[0,0,0,0,0,0],[0,0,0,0,0,1],[0,2,2,1,0,0]]
dimension_vector: [1,1,1,1,1,1]
id: 2156

adjacency_matrix: [[0,0,0,0,2,2],[0,0,0,1,0,0],[0,0,0,1,0,0],[0,0,0,0,0,0],[0,0,0,0,0,0],[0,2,2,1,0,0]]
dimension_vector: [1,1,1,1,1,1]
id: 2157

adjacency_matrix: [[0,0,0,1,1,3],[0,0,0,0,0,0],[0,0,0,0,0,0],[0,0,0,0,0,0],[0,0,0,0,0,0],[0,2,2,1,1,0]]
dimension_vector: [1,1,1,1,1,1]
id: 2158

adjacency_matrix: [[0,0,0,1,1,3],[0,0,0,0,0,0],[0,0,0,0,0,0],[0,0,0,0,1,0],[0,0,0,0,0,0],[0,2,2,1,0,0]]
dimension_vector: [1,1,1,1,1,1]
id: 2159

adjacency_matrix: [[0,0,0,1,1,3],[0,0,0,0,0,0],[0,0,0,0,1,0],[0,0,0,0,0,0],[0,0,0,0,0,0],[0,2,2,1,0,0]]
dimension_vector: [1,1,1,1,1,1]
id: 2160

adjacency_matrix: [[0,0,0,1,2,0],[0,0,0,0,0,0],[0,0,0,0,0,0],[0,0,0,0,0,0],[0,0,0,0,0,3],[0,2,2,1,0,0]]
dimension_vector: [1,1,1,1,1,1]
id: 2161

adjacency_matrix: [[0,0,0,1,2,2],[0,0,0,0,0,0],[0,0,0,0,0,0],[0,0,0,0,0,0],[0,0,0,0,0,1],[0,2,2,1,0,0]]
dimension_vector: [1,1,1,1,1,1]
id: 2162

adjacency_matrix: [[0,0,0,1,2,3],[0,0,0,0,0,0],[0,0,0,0,0,0],[0,0,0,0,0,0],[0,0,0,0,0,0],[0,2,2,1,0,0]]
dimension_vector: [1,1,1,1,1,1]
id: 2163

adjacency_matrix: [[0,0,0,1,2,2],[0,0,0,0,0,0],[0,0,0,0,0,0],[0,0,0,0,1,0],[0,0,0,0,0,0],[0,2,2,1,0,0]]
dimension_vector: [1,1,1,1,1,1]
id: 2164

adjacency_matrix: [[0,0,0,1,3,0],[0,0,0,0,0,0],[0,0,0,0,0,0],[0,0,0,0,0,0],[0,0,0,0,0,2],[0,2,2,1,0,0]]
dimension_vector: [1,1,1,1,1,1]
id: 2165

adjacency_matrix: [[0,0,0,1,3,1],[0,0,0,0,0,0],[0,0,0,0,0,0],[0,0,0,0,0,0],[0,0,0,0,0,1],[0,2,2,1,0,0]]
dimension_vector: [1,1,1,1,1,1]
id: 2166

adjacency_matrix: [[0,0,0,1,3,2],[0,0,0,0,0,0],[0,0,0,0,0,0],[0,0,0,0,0,0],[0,0,0,0,0,0],[0,2,2,1,0,0]]
dimension_vector: [1,1,1,1,1,1]
id: 2167

adjacency_matrix: [[0,0,0,1,1,3],[0,0,0,0,0,0],[0,0,0,0,1,0],[0,0,0,0,0,0],[0,0,0,1,0,0],[0,2,2,0,0,0]]
dimension_vector: [1,1,1,1,1,1]
id: 2168

adjacency_matrix: [[0,0,0,1,2,0],[0,0,0,0,0,0],[0,0,0,0,0,0],[0,0,0,0,0,0],[0,0,0,1,0,3],[0,2,2,0,0,0]]
dimension_vector: [1,1,1,1,1,1]
id: 2169

adjacency_matrix: [[0,0,0,1,2,0],[0,0,0,0,0,0],[0,0,0,0,0,0],[0,0,0,0,0,3],[0,0,0,1,0,0],[0,2,2,0,0,0]]
dimension_vector: [1,1,1,1,1,1]
id: 2170

adjacency_matrix: [[0,0,0,1,2,2],[0,0,0,0,0,0],[0,0,0,0,0,0],[0,0,0,0,0,1],[0,0,0,1,0,0],[0,2,2,0,0,0]]
dimension_vector: [1,1,1,1,1,1]
id: 2171

adjacency_matrix: [[0,0,0,1,2,3],[0,0,0,0,0,0],[0,0,0,0,0,0],[0,0,0,0,0,0],[0,0,0,1,0,0],[0,2,2,0,0,0]]
dimension_vector: [1,1,1,1,1,1]
id: 2172

adjacency_matrix: [[0,0,0,1,2,2],[0,0,0,0,0,0],[0,0,0,0,0,0],[0,0,0,0,0,0],[0,0,0,1,0,0],[0,2,2,0,1,0]]
dimension_vector: [1,1,1,1,1,1]
id: 2173

adjacency_matrix: [[0,0,0,1,2,2],[0,0,0,0,0,0],[0,0,0,0,1,0],[0,0,0,0,0,0],[0,0,0,1,0,0],[0,2,2,0,0,0]]
dimension_vector: [1,1,1,1,1,1]
id: 2174

adjacency_matrix: [[0,0,0,1,3,0],[0,0,0,0,0,0],[0,0,0,0,0,0],[0,0,0,0,0,0],[0,0,0,1,0,2],[0,2,2,0,0,0]]
dimension_vector: [1,1,1,1,1,1]
id: 2175

adjacency_matrix: [[0,0,0,1,3,0],[0,0,0,0,0,0],[0,0,0,0,0,0],[0,0,0,0,0,1],[0,0,0,1,0,1],[0,2,2,0,0,0]]
dimension_vector: [1,1,1,1,1,1]
id: 2176

adjacency_matrix: [[0,0,0,1,3,0],[0,0,0,0,0,0],[0,0,0,0,0,0],[0,0,0,0,0,2],[0,0,0,1,0,0],[0,2,2,0,0,0]]
dimension_vector: [1,1,1,1,1,1]
id: 2177

adjacency_matrix: [[0,0,0,1,3,1],[0,0,0,0,0,0],[0,0,0,0,0,0],[0,0,0,0,0,0],[0,0,0,1,0,1],[0,2,2,0,0,0]]
dimension_vector: [1,1,1,1,1,1]
id: 2178

adjacency_matrix: [[0,0,0,1,3,1],[0,0,0,0,0,0],[0,0,0,0,0,0],[0,0,0,0,0,1],[0,0,0,1,0,0],[0,2,2,0,0,0]]
dimension_vector: [1,1,1,1,1,1]
id: 2179

adjacency_matrix: [[0,0,0,1,3,2],[0,0,0,0,0,0],[0,0,0,0,0,0],[0,0,0,0,0,0],[0,0,0,1,0,0],[0,2,2,0,0,0]]
dimension_vector: [1,1,1,1,1,1]
id: 2180

adjacency_matrix: [[0,0,0,1,2,2],[0,0,0,0,0,0],[0,0,0,0,0,0],[0,0,0,0,0,0],[0,0,0,1,0,0],[0,2,2,1,0,0]]
dimension_vector: [1,1,1,1,1,1]
id: 2181

adjacency_matrix: [[0,0,0,1,1,3],[0,0,0,0,1,0],[0,0,0,1,0,0],[0,0,0,0,0,0],[0,0,0,0,0,0],[0,2,2,0,0,0]]
dimension_vector: [1,1,1,1,1,1]
id: 2182

adjacency_matrix: [[0,0,0,1,2,0],[0,0,0,0,0,0],[0,0,0,1,0,0],[0,0,0,0,0,0],[0,0,0,0,0,3],[0,2,2,0,0,0]]
dimension_vector: [1,1,1,1,1,1]
id: 2183

adjacency_matrix: [[0,0,0,1,2,2],[0,0,0,0,0,0],[0,0,0,1,0,0],[0,0,0,0,0,0],[0,0,0,0,0,1],[0,2,2,0,0,0]]
dimension_vector: [1,1,1,1,1,1]
id: 2184

adjacency_matrix: [[0,0,0,1,2,3],[0,0,0,0,0,0],[0,0,0,1,0,0],[0,0,0,0,0,0],[0,0,0,0,0,0],[0,2,2,0,0,0]]
dimension_vector: [1,1,1,1,1,1]
id: 2185

adjacency_matrix: [[0,0,0,1,2,2],[0,0,0,0,0,0],[0,0,0,1,0,0],[0,0,0,0,1,0],[0,0,0,0,0,0],[0,2,2,0,0,0]]
dimension_vector: [1,1,1,1,1,1]
id: 2186

adjacency_matrix: [[0,0,0,1,3,0],[0,0,0,0,0,0],[0,0,0,1,0,0],[0,0,0,0,0,0],[0,0,0,0,0,2],[0,2,2,0,0,0]]
dimension_vector: [1,1,1,1,1,1]
id: 2187

adjacency_matrix: [[0,0,0,1,3,1],[0,0,0,0,0,0],[0,0,0,1,0,0],[0,0,0,0,0,0],[0,0,0,0,0,1],[0,2,2,0,0,0]]
dimension_vector: [1,1,1,1,1,1]
id: 2188

adjacency_matrix: [[0,0,0,1,3,2],[0,0,0,0,0,0],[0,0,0,1,0,0],[0,0,0,0,0,0],[0,0,0,0,0,0],[0,2,2,0,0,0]]
dimension_vector: [1,1,1,1,1,1]
id: 2189

adjacency_matrix: [[0,0,0,1,2,2],[0,0,0,0,0,0],[0,0,0,1,0,0],[0,0,0,0,0,0],[0,0,0,1,0,0],[0,2,2,0,0,0]]
dimension_vector: [1,1,1,1,1,1]
id: 2190

adjacency_matrix: [[0,0,0,2,2,0],[0,0,0,0,0,0],[0,0,0,0,0,0],[0,0,0,0,0,0],[0,0,0,0,0,3],[0,2,2,0,0,0]]
dimension_vector: [1,1,1,1,1,1]
id: 2191

adjacency_matrix: [[0,0,0,2,2,1],[0,0,0,0,0,0],[0,0,0,0,0,0],[0,0,0,0,0,1],[0,0,0,0,0,1],[0,2,2,0,0,0]]
dimension_vector: [1,1,1,1,1,1]
id: 2192

adjacency_matrix: [[0,0,0,2,2,2],[0,0,0,0,0,0],[0,0,0,0,0,0],[0,0,0,0,0,0],[0,0,0,0,0,1],[0,2,2,0,0,0]]
dimension_vector: [1,1,1,1,1,1]
id: 2193

adjacency_matrix: [[0,0,0,2,2,3],[0,0,0,0,0,0],[0,0,0,0,0,0],[0,0,0,0,0,0],[0,0,0,0,0,0],[0,2,2,0,0,0]]
dimension_vector: [1,1,1,1,1,1]
id: 2194

adjacency_matrix: [[0,0,0,2,2,0],[0,0,0,0,0,0],[0,0,0,0,0,0],[0,0,0,0,0,2],[0,0,0,0,0,0],[0,2,2,0,1,0]]
dimension_vector: [1,1,1,1,1,1]
id: 2195

adjacency_matrix: [[0,0,0,2,2,1],[0,0,0,0,0,0],[0,0,0,0,0,0],[0,0,0,0,0,1],[0,0,0,0,0,0],[0,2,2,0,1,0]]
dimension_vector: [1,1,1,1,1,1]
id: 2196

adjacency_matrix: [[0,0,0,2,2,2],[0,0,0,0,0,0],[0,0,0,0,0,0],[0,0,0,0,0,0],[0,0,0,0,0,0],[0,2,2,0,1,0]]
dimension_vector: [1,1,1,1,1,1]
id: 2197

adjacency_matrix: [[0,0,0,2,2,0],[0,0,0,0,0,0],[0,0,0,0,0,0],[0,0,0,0,1,0],[0,0,0,0,0,2],[0,2,2,0,0,0]]
dimension_vector: [1,1,1,1,1,1]
id: 2198

adjacency_matrix: [[0,0,0,2,2,0],[0,0,0,0,0,0],[0,0,0,0,0,0],[0,0,0,0,1,2],[0,0,0,0,0,0],[0,2,2,0,0,0]]
dimension_vector: [1,1,1,1,1,1]
id: 2199

adjacency_matrix: [[0,0,0,2,2,1],[0,0,0,0,0,0],[0,0,0,0,0,0],[0,0,0,0,1,0],[0,0,0,0,0,1],[0,2,2,0,0,0]]
dimension_vector: [1,1,1,1,1,1]
id: 2200

adjacency_matrix: [[0,0,0,2,2,2],[0,0,0,0,0,0],[0,0,0,0,0,0],[0,0,0,0,1,0],[0,0,0,0,0,0],[0,2,2,0,0,0]]
dimension_vector: [1,1,1,1,1,1]
id: 2201

adjacency_matrix: [[0,0,0,2,2,0],[0,0,0,0,0,0],[0,0,0,0,1,0],[0,0,0,0,0,2],[0,0,0,0,0,0],[0,2,2,0,0,0]]
dimension_vector: [1,1,1,1,1,1]
id: 2202

adjacency_matrix: [[0,0,0,2,2,1],[0,0,0,0,0,0],[0,0,0,0,1,0],[0,0,0,0,0,1],[0,0,0,0,0,0],[0,2,2,0,0,0]]
dimension_vector: [1,1,1,1,1,1]
id: 2203

adjacency_matrix: [[0,0,0,2,2,2],[0,0,0,0,0,0],[0,0,0,0,1,0],[0,0,0,0,0,0],[0,0,0,0,0,0],[0,2,2,0,0,0]]
dimension_vector: [1,1,1,1,1,1]
id: 2204

adjacency_matrix: [[0,0,0,2,3,0],[0,0,0,0,0,0],[0,0,0,0,0,0],[0,0,0,0,0,0],[0,0,0,0,0,2],[0,2,2,0,0,0]]
dimension_vector: [1,1,1,1,1,1]
id: 2205

adjacency_matrix: [[0,0,0,2,3,0],[0,0,0,0,0,0],[0,0,0,0,0,0],[0,0,0,0,0,1],[0,0,0,0,0,1],[0,2,2,0,0,0]]
dimension_vector: [1,1,1,1,1,1]
id: 2206

adjacency_matrix: [[0,0,0,2,3,0],[0,0,0,0,0,0],[0,0,0,0,0,0],[0,0,0,0,0,2],[0,0,0,0,0,0],[0,2,2,0,0,0]]
dimension_vector: [1,1,1,1,1,1]
id: 2207

adjacency_matrix: [[0,0,0,2,3,1],[0,0,0,0,0,0],[0,0,0,0,0,0],[0,0,0,0,0,0],[0,0,0,0,0,1],[0,2,2,0,0,0]]
dimension_vector: [1,1,1,1,1,1]
id: 2208

adjacency_matrix: [[0,0,0,2,3,1],[0,0,0,0,0,0],[0,0,0,0,0,0],[0,0,0,0,0,1],[0,0,0,0,0,0],[0,2,2,0,0,0]]
dimension_vector: [1,1,1,1,1,1]
id: 2209

adjacency_matrix: [[0,0,0,2,3,2],[0,0,0,0,0,0],[0,0,0,0,0,0],[0,0,0,0,0,0],[0,0,0,0,0,0],[0,2,2,0,0,0]]
dimension_vector: [1,1,1,1,1,1]
id: 2210

adjacency_matrix: [[0,0,0,0,0,2],[0,0,0,0,0,0],[0,0,0,0,1,0],[0,0,0,0,0,0],[0,0,0,1,0,0],[0,2,3,1,1,0]]
dimension_vector: [1,1,1,1,1,1]
id: 2211

adjacency_matrix: [[0,0,0,0,0,2],[0,0,0,0,0,0],[0,0,0,0,2,0],[0,0,0,0,0,0],[0,0,0,1,0,0],[0,2,3,1,0,0]]
dimension_vector: [1,1,1,1,1,1]
id: 2212

adjacency_matrix: [[0,0,0,0,0,2],[0,0,0,0,1,0],[0,0,0,0,0,0],[0,0,0,0,0,0],[0,0,0,1,0,0],[0,2,3,1,1,0]]
dimension_vector: [1,1,1,1,1,1]
id: 2213

adjacency_matrix: [[0,0,0,0,0,2],[0,0,0,0,1,0],[0,0,0,0,1,0],[0,0,0,0,0,0],[0,0,0,1,0,0],[0,2,3,1,0,0]]
dimension_vector: [1,1,1,1,1,1]
id: 2214

adjacency_matrix: [[0,0,0,0,0,2],[0,0,0,0,2,0],[0,0,0,0,0,0],[0,0,0,0,0,0],[0,0,0,1,0,0],[0,2,3,1,0,0]]
dimension_vector: [1,1,1,1,1,1]
id: 2215

adjacency_matrix: [[0,0,0,0,2,0],[0,0,0,0,0,0],[0,0,0,0,0,0],[0,0,0,0,0,0],[0,0,0,1,0,2],[0,2,3,1,0,0]]
dimension_vector: [1,1,1,1,1,1]
id: 2216

adjacency_matrix: [[0,0,0,0,2,2],[0,0,0,0,0,0],[0,0,0,0,0,0],[0,0,0,0,0,0],[0,0,0,1,0,0],[0,2,3,1,0,0]]
dimension_vector: [1,1,1,1,1,1]
id: 2217

adjacency_matrix: [[0,0,0,0,0,2],[0,0,0,0,0,0],[0,0,0,0,1,0],[0,0,0,0,0,0],[0,0,0,2,0,0],[0,2,3,0,1,0]]
dimension_vector: [1,1,1,1,1,1]
id: 2218

adjacency_matrix: [[0,0,0,0,0,2],[0,0,0,0,0,0],[0,0,0,0,2,0],[0,0,0,0,0,0],[0,0,0,2,0,0],[0,2,3,0,0,0]]
dimension_vector: [1,1,1,1,1,1]
id: 2219

adjacency_matrix: [[0,0,0,0,0,2],[0,0,0,0,1,0],[0,0,0,0,0,0],[0,0,0,0,0,0],[0,0,0,2,0,0],[0,2,3,0,1,0]]
dimension_vector: [1,1,1,1,1,1]
id: 2220

adjacency_matrix: [[0,0,0,0,0,2],[0,0,0,0,1,0],[0,0,0,0,1,0],[0,0,0,0,0,0],[0,0,0,2,0,0],[0,2,3,0,0,0]]
dimension_vector: [1,1,1,1,1,1]
id: 2221

adjacency_matrix: [[0,0,0,0,0,2],[0,0,0,0,2,0],[0,0,0,0,0,0],[0,0,0,0,0,0],[0,0,0,2,0,0],[0,2,3,0,0,0]]
dimension_vector: [1,1,1,1,1,1]
id: 2222

adjacency_matrix: [[0,0,0,0,1,2],[0,0,0,0,0,0],[0,0,0,0,0,0],[0,0,0,0,0,0],[0,0,0,2,0,0],[0,2,3,0,1,0]]
dimension_vector: [1,1,1,1,1,1]
id: 2223

adjacency_matrix: [[0,0,0,0,1,2],[0,0,0,0,0,0],[0,0,0,0,1,0],[0,0,0,0,0,0],[0,0,0,2,0,0],[0,2,3,0,0,0]]
dimension_vector: [1,1,1,1,1,1]
id: 2224

adjacency_matrix: [[0,0,0,0,1,2],[0,0,0,0,1,0],[0,0,0,0,0,0],[0,0,0,0,0,0],[0,0,0,2,0,0],[0,2,3,0,0,0]]
dimension_vector: [1,1,1,1,1,1]
id: 2225

adjacency_matrix: [[0,0,0,0,2,0],[0,0,0,0,0,0],[0,0,0,0,0,0],[0,0,0,0,0,1],[0,0,0,2,0,1],[0,2,3,0,0,0]]
dimension_vector: [1,1,1,1,1,1]
id: 2226

adjacency_matrix: [[0,0,0,0,2,0],[0,0,0,0,0,0],[0,0,0,0,0,0],[0,0,0,0,0,2],[0,0,0,2,0,0],[0,2,3,0,0,0]]
dimension_vector: [1,1,1,1,1,1]
id: 2227

adjacency_matrix: [[0,0,0,0,2,1],[0,0,0,0,0,0],[0,0,0,0,0,0],[0,0,0,0,0,0],[0,0,0,2,0,1],[0,2,3,0,0,0]]
dimension_vector: [1,1,1,1,1,1]
id: 2228

adjacency_matrix: [[0,0,0,0,2,1],[0,0,0,0,0,0],[0,0,0,0,0,0],[0,0,0,0,0,1],[0,0,0,2,0,0],[0,2,3,0,0,0]]
dimension_vector: [1,1,1,1,1,1]
id: 2229

adjacency_matrix: [[0,0,0,0,2,2],[0,0,0,0,0,0],[0,0,0,0,0,0],[0,0,0,0,0,0],[0,0,0,2,0,0],[0,2,3,0,0,0]]
dimension_vector: [1,1,1,1,1,1]
id: 2230

adjacency_matrix: [[0,0,0,0,0,2],[0,0,0,0,0,0],[0,0,0,1,1,0],[0,0,0,0,0,0],[0,0,0,0,0,0],[0,2,3,1,1,0]]
dimension_vector: [1,1,1,1,1,1]
id: 2231

adjacency_matrix: [[0,0,0,0,0,2],[0,0,0,0,0,0],[0,0,0,1,1,0],[0,0,0,0,1,0],[0,0,0,0,0,0],[0,2,3,1,0,0]]
dimension_vector: [1,1,1,1,1,1]
id: 2232

adjacency_matrix: [[0,0,0,0,0,2],[0,0,0,0,0,0],[0,0,0,1,2,0],[0,0,0,0,0,0],[0,0,0,0,0,0],[0,2,3,1,0,0]]
dimension_vector: [1,1,1,1,1,1]
id: 2233

adjacency_matrix: [[0,0,0,0,0,2],[0,0,0,0,1,0],[0,0,0,1,0,0],[0,0,0,0,0,0],[0,0,0,0,0,0],[0,2,3,1,1,0]]
dimension_vector: [1,1,1,1,1,1]
id: 2234

adjacency_matrix: [[0,0,0,0,0,2],[0,0,0,0,1,0],[0,0,0,1,0,0],[0,0,0,0,1,0],[0,0,0,0,0,0],[0,2,3,1,0,0]]
dimension_vector: [1,1,1,1,1,1]
id: 2235

adjacency_matrix: [[0,0,0,0,0,2],[0,0,0,0,1,0],[0,0,0,1,1,0],[0,0,0,0,0,0],[0,0,0,0,0,0],[0,2,3,1,0,0]]
dimension_vector: [1,1,1,1,1,1]
id: 2236

adjacency_matrix: [[0,0,0,0,0,2],[0,0,0,0,2,0],[0,0,0,1,0,0],[0,0,0,0,0,0],[0,0,0,0,0,0],[0,2,3,1,0,0]]
dimension_vector: [1,1,1,1,1,1]
id: 2237

adjacency_matrix: [[0,0,0,0,1,2],[0,0,0,0,0,0],[0,0,0,1,0,0],[0,0,0,0,0,0],[0,0,0,0,0,0],[0,2,3,1,1,0]]
dimension_vector: [1,1,1,1,1,1]
id: 2238

adjacency_matrix: [[0,0,0,0,1,2],[0,0,0,0,0,0],[0,0,0,1,0,0],[0,0,0,0,1,0],[0,0,0,0,0,0],[0,2,3,1,0,0]]
dimension_vector: [1,1,1,1,1,1]
id: 2239

adjacency_matrix: [[0,0,0,0,1,2],[0,0,0,0,0,0],[0,0,0,1,1,0],[0,0,0,0,0,0],[0,0,0,0,0,0],[0,2,3,1,0,0]]
dimension_vector: [1,1,1,1,1,1]
id: 2240

adjacency_matrix: [[0,0,0,0,1,2],[0,0,0,0,1,0],[0,0,0,1,0,0],[0,0,0,0,0,0],[0,0,0,0,0,0],[0,2,3,1,0,0]]
dimension_vector: [1,1,1,1,1,1]
id: 2241

adjacency_matrix: [[0,0,0,0,2,0],[0,0,0,0,0,0],[0,0,0,1,0,0],[0,0,0,0,0,0],[0,0,0,0,0,2],[0,2,3,1,0,0]]
dimension_vector: [1,1,1,1,1,1]
id: 2242

adjacency_matrix: [[0,0,0,0,2,1],[0,0,0,0,0,0],[0,0,0,1,0,0],[0,0,0,0,0,0],[0,0,0,0,0,1],[0,2,3,1,0,0]]
dimension_vector: [1,1,1,1,1,1]
id: 2243

adjacency_matrix: [[0,0,0,0,2,2],[0,0,0,0,0,0],[0,0,0,1,0,0],[0,0,0,0,0,0],[0,0,0,0,0,0],[0,2,3,1,0,0]]
dimension_vector: [1,1,1,1,1,1]
id: 2244

adjacency_matrix: [[0,0,0,0,0,2],[0,0,0,0,0,0],[0,0,0,1,2,0],[0,0,0,0,0,0],[0,0,0,1,0,0],[0,2,3,0,0,0]]
dimension_vector: [1,1,1,1,1,1]
id: 2245

adjacency_matrix: [[0,0,0,0,0,2],[0,0,0,0,1,0],[0,0,0,1,0,0],[0,0,0,0,0,0],[0,0,0,1,0,0],[0,2,3,0,1,0]]
dimension_vector: [1,1,1,1,1,1]
id: 2246

adjacency_matrix: [[0,0,0,0,0,2],[0,0,0,0,1,0],[0,0,0,1,1,0],[0,0,0,0,0,0],[0,0,0,1,0,0],[0,2,3,0,0,0]]
dimension_vector: [1,1,1,1,1,1]
id: 2247

adjacency_matrix: [[0,0,0,0,0,2],[0,0,0,0,2,0],[0,0,0,1,0,0],[0,0,0,0,0,0],[0,0,0,1,0,0],[0,2,3,0,0,0]]
dimension_vector: [1,1,1,1,1,1]
id: 2248

adjacency_matrix: [[0,0,0,0,2,0],[0,0,0,0,0,0],[0,0,0,1,0,0],[0,0,0,0,0,0],[0,0,0,1,0,2],[0,2,3,0,0,0]]
dimension_vector: [1,1,1,1,1,1]
id: 2249

adjacency_matrix: [[0,0,0,0,2,2],[0,0,0,0,0,0],[0,0,0,1,0,0],[0,0,0,0,0,0],[0,0,0,1,0,0],[0,2,3,0,0,0]]
dimension_vector: [1,1,1,1,1,1]
id: 2250

adjacency_matrix: [[0,0,0,0,0,2],[0,0,0,0,1,0],[0,0,0,2,0,0],[0,0,0,0,0,0],[0,0,0,0,0,0],[0,2,3,0,1,0]]
dimension_vector: [1,1,1,1,1,1]
id: 2251

adjacency_matrix: [[0,0,0,0,0,2],[0,0,0,0,1,0],[0,0,0,2,0,0],[0,0,0,0,1,0],[0,0,0,0,0,0],[0,2,3,0,0,0]]
dimension_vector: [1,1,1,1,1,1]
id: 2252

adjacency_matrix: [[0,0,0,0,0,2],[0,0,0,0,1,0],[0,0,0,2,1,0],[0,0,0,0,0,0],[0,0,0,0,0,0],[0,2,3,0,0,0]]
dimension_vector: [1,1,1,1,1,1]
id: 2253

adjacency_matrix: [[0,0,0,0,0,2],[0,0,0,0,2,0],[0,0,0,2,0,0],[0,0,0,0,0,0],[0,0,0,0,0,0],[0,2,3,0,0,0]]
dimension_vector: [1,1,1,1,1,1]
id: 2254

adjacency_matrix: [[0,0,0,0,1,2],[0,0,0,0,0,0],[0,0,0,2,0,0],[0,0,0,0,0,0],[0,0,0,0,0,0],[0,2,3,0,1,0]]
dimension_vector: [1,1,1,1,1,1]
id: 2255

adjacency_matrix: [[0,0,0,0,1,2],[0,0,0,0,0,0],[0,0,0,2,0,0],[0,0,0,0,1,0],[0,0,0,0,0,0],[0,2,3,0,0,0]]
dimension_vector: [1,1,1,1,1,1]
id: 2256

adjacency_matrix: [[0,0,0,0,1,2],[0,0,0,0,0,0],[0,0,0,2,1,0],[0,0,0,0,0,0],[0,0,0,0,0,0],[0,2,3,0,0,0]]
dimension_vector: [1,1,1,1,1,1]
id: 2257

adjacency_matrix: [[0,0,0,0,1,2],[0,0,0,0,1,0],[0,0,0,2,0,0],[0,0,0,0,0,0],[0,0,0,0,0,0],[0,2,3,0,0,0]]
dimension_vector: [1,1,1,1,1,1]
id: 2258

adjacency_matrix: [[0,0,0,0,2,0],[0,0,0,0,0,0],[0,0,0,2,0,0],[0,0,0,0,0,0],[0,0,0,0,0,2],[0,2,3,0,0,0]]
dimension_vector: [1,1,1,1,1,1]
id: 2259

adjacency_matrix: [[0,0,0,0,2,1],[0,0,0,0,0,0],[0,0,0,2,0,0],[0,0,0,0,0,0],[0,0,0,0,0,1],[0,2,3,0,0,0]]
dimension_vector: [1,1,1,1,1,1]
id: 2260

adjacency_matrix: [[0,0,0,0,2,2],[0,0,0,0,0,0],[0,0,0,2,0,0],[0,0,0,0,0,0],[0,0,0,0,0,0],[0,2,3,0,0,0]]
dimension_vector: [1,1,1,1,1,1]
id: 2261

adjacency_matrix: [[0,0,0,0,0,2],[0,0,0,1,2,0],[0,0,0,0,0,0],[0,0,0,0,0,0],[0,0,0,0,0,0],[0,2,3,1,0,0]]
dimension_vector: [1,1,1,1,1,1]
id: 2262

adjacency_matrix: [[0,0,0,0,1,2],[0,0,0,1,0,0],[0,0,0,0,0,0],[0,0,0,0,0,0],[0,0,0,0,0,0],[0,2,3,1,1,0]]
dimension_vector: [1,1,1,1,1,1]
id: 2263

adjacency_matrix: [[0,0,0,0,1,2],[0,0,0,1,0,0],[0,0,0,0,0,0],[0,0,0,0,1,0],[0,0,0,0,0,0],[0,2,3,1,0,0]]
dimension_vector: [1,1,1,1,1,1]
id: 2264

adjacency_matrix: [[0,0,0,0,1,2],[0,0,0,1,0,0],[0,0,0,0,1,0],[0,0,0,0,0,0],[0,0,0,0,0,0],[0,2,3,1,0,0]]
dimension_vector: [1,1,1,1,1,1]
id: 2265

adjacency_matrix: [[0,0,0,0,2,0],[0,0,0,1,0,0],[0,0,0,0,0,0],[0,0,0,0,0,0],[0,0,0,0,0,2],[0,2,3,1,0,0]]
dimension_vector: [1,1,1,1,1,1]
id: 2266

adjacency_matrix: [[0,0,0,0,2,1],[0,0,0,1,0,0],[0,0,0,0,0,0],[0,0,0,0,0,0],[0,0,0,0,0,1],[0,2,3,1,0,0]]
dimension_vector: [1,1,1,1,1,1]
id: 2267

adjacency_matrix: [[0,0,0,0,2,2],[0,0,0,1,0,0],[0,0,0,0,0,0],[0,0,0,0,0,0],[0,0,0,0,0,0],[0,2,3,1,0,0]]
dimension_vector: [1,1,1,1,1,1]
id: 2268

adjacency_matrix: [[0,0,0,0,0,2],[0,0,0,1,2,0],[0,0,0,0,0,0],[0,0,0,0,0,0],[0,0,0,1,0,0],[0,2,3,0,0,0]]
dimension_vector: [1,1,1,1,1,1]
id: 2269

adjacency_matrix: [[0,0,0,0,2,0],[0,0,0,1,0,0],[0,0,0,0,0,0],[0,0,0,0,0,0],[0,0,0,1,0,2],[0,2,3,0,0,0]]
dimension_vector: [1,1,1,1,1,1]
id: 2270

adjacency_matrix: [[0,0,0,0,2,2],[0,0,0,1,0,0],[0,0,0,0,0,0],[0,0,0,0,0,0],[0,0,0,1,0,0],[0,2,3,0,0,0]]
dimension_vector: [1,1,1,1,1,1]
id: 2271

adjacency_matrix: [[0,0,0,0,0,2],[0,0,0,1,2,0],[0,0,0,1,0,0],[0,0,0,0,0,0],[0,0,0,0,0,0],[0,2,3,0,0,0]]
dimension_vector: [1,1,1,1,1,1]
id: 2272

adjacency_matrix: [[0,0,0,0,1,2],[0,0,0,1,0,0],[0,0,0,1,0,0],[0,0,0,0,0,0],[0,0,0,0,0,0],[0,2,3,0,1,0]]
dimension_vector: [1,1,1,1,1,1]
id: 2273

adjacency_matrix: [[0,0,0,0,1,2],[0,0,0,1,0,0],[0,0,0,1,0,0],[0,0,0,0,1,0],[0,0,0,0,0,0],[0,2,3,0,0,0]]
dimension_vector: [1,1,1,1,1,1]
id: 2274

adjacency_matrix: [[0,0,0,0,1,2],[0,0,0,1,0,0],[0,0,0,1,1,0],[0,0,0,0,0,0],[0,0,0,0,0,0],[0,2,3,0,0,0]]
dimension_vector: [1,1,1,1,1,1]
id: 2275

adjacency_matrix: [[0,0,0,0,2,0],[0,0,0,1,0,0],[0,0,0,1,0,0],[0,0,0,0,0,0],[0,0,0,0,0,2],[0,2,3,0,0,0]]
dimension_vector: [1,1,1,1,1,1]
id: 2276

adjacency_matrix: [[0,0,0,0,2,1],[0,0,0,1,0,0],[0,0,0,1,0,0],[0,0,0,0,0,0],[0,0,0,0,0,1],[0,2,3,0,0,0]]
dimension_vector: [1,1,1,1,1,1]
id: 2277

adjacency_matrix: [[0,0,0,0,2,2],[0,0,0,1,0,0],[0,0,0,1,0,0],[0,0,0,0,0,0],[0,0,0,0,0,0],[0,2,3,0,0,0]]
dimension_vector: [1,1,1,1,1,1]
id: 2278

adjacency_matrix: [[0,0,0,0,1,2],[0,0,0,2,0,0],[0,0,0,0,0,0],[0,0,0,0,0,0],[0,0,0,0,0,0],[0,2,3,0,1,0]]
dimension_vector: [1,1,1,1,1,1]
id: 2279

adjacency_matrix: [[0,0,0,0,1,2],[0,0,0,2,0,0],[0,0,0,0,0,0],[0,0,0,0,1,0],[0,0,0,0,0,0],[0,2,3,0,0,0]]
dimension_vector: [1,1,1,1,1,1]
id: 2280

adjacency_matrix: [[0,0,0,0,1,2],[0,0,0,2,0,0],[0,0,0,0,1,0],[0,0,0,0,0,0],[0,0,0,0,0,0],[0,2,3,0,0,0]]
dimension_vector: [1,1,1,1,1,1]
id: 2281

adjacency_matrix: [[0,0,0,0,1,2],[0,0,0,2,1,0],[0,0,0,0,0,0],[0,0,0,0,0,0],[0,0,0,0,0,0],[0,2,3,0,0,0]]
dimension_vector: [1,1,1,1,1,1]
id: 2282

adjacency_matrix: [[0,0,0,0,2,0],[0,0,0,2,0,0],[0,0,0,0,0,0],[0,0,0,0,0,0],[0,0,0,0,0,2],[0,2,3,0,0,0]]
dimension_vector: [1,1,1,1,1,1]
id: 2283

adjacency_matrix: [[0,0,0,0,2,1],[0,0,0,2,0,0],[0,0,0,0,0,0],[0,0,0,0,0,0],[0,0,0,0,0,1],[0,2,3,0,0,0]]
dimension_vector: [1,1,1,1,1,1]
id: 2284

adjacency_matrix: [[0,0,0,0,2,2],[0,0,0,2,0,0],[0,0,0,0,0,0],[0,0,0,0,0,0],[0,0,0,0,0,0],[0,2,3,0,0,0]]
dimension_vector: [1,1,1,1,1,1]
id: 2285

adjacency_matrix: [[0,0,0,1,1,2],[0,0,0,0,0,0],[0,0,0,0,0,0],[0,0,0,0,1,0],[0,0,0,0,0,0],[0,2,3,1,0,0]]
dimension_vector: [1,1,1,1,1,1]
id: 2286

adjacency_matrix: [[0,0,0,1,2,0],[0,0,0,0,0,0],[0,0,0,0,0,0],[0,0,0,0,0,0],[0,0,0,0,0,2],[0,2,3,1,0,0]]
dimension_vector: [1,1,1,1,1,1]
id: 2287

adjacency_matrix: [[0,0,0,1,2,1],[0,0,0,0,0,0],[0,0,0,0,0,0],[0,0,0,0,0,0],[0,0,0,0,0,1],[0,2,3,1,0,0]]
dimension_vector: [1,1,1,1,1,1]
id: 2288

adjacency_matrix: [[0,0,0,1,2,2],[0,0,0,0,0,0],[0,0,0,0,0,0],[0,0,0,0,0,0],[0,0,0,0,0,0],[0,2,3,1,0,0]]
dimension_vector: [1,1,1,1,1,1]
id: 2289

adjacency_matrix: [[0,0,0,1,1,2],[0,0,0,0,0,0],[0,0,0,0,1,0],[0,0,0,0,0,0],[0,0,0,1,0,0],[0,2,3,0,0,0]]
dimension_vector: [1,1,1,1,1,1]
id: 2290

adjacency_matrix: [[0,0,0,1,1,2],[0,0,0,0,1,0],[0,0,0,0,0,0],[0,0,0,0,0,0],[0,0,0,1,0,0],[0,2,3,0,0,0]]
dimension_vector: [1,1,1,1,1,1]
id: 2291

adjacency_matrix: [[0,0,0,1,2,0],[0,0,0,0,0,0],[0,0,0,0,0,0],[0,0,0,0,0,0],[0,0,0,1,0,2],[0,2,3,0,0,0]]
dimension_vector: [1,1,1,1,1,1]
id: 2292

adjacency_matrix: [[0,0,0,1,2,0],[0,0,0,0,0,0],[0,0,0,0,0,0],[0,0,0,0,0,2],[0,0,0,1,0,0],[0,2,3,0,0,0]]
dimension_vector: [1,1,1,1,1,1]
id: 2293

adjacency_matrix: [[0,0,0,1,2,1],[0,0,0,0,0,0],[0,0,0,0,0,0],[0,0,0,0,0,1],[0,0,0,1,0,0],[0,2,3,0,0,0]]
dimension_vector: [1,1,1,1,1,1]
id: 2294

adjacency_matrix: [[0,0,0,1,2,2],[0,0,0,0,0,0],[0,0,0,0,0,0],[0,0,0,0,0,0],[0,0,0,1,0,0],[0,2,3,0,0,0]]
dimension_vector: [1,1,1,1,1,1]
id: 2295

adjacency_matrix: [[0,0,0,1,2,0],[0,0,0,0,0,0],[0,0,0,1,0,0],[0,0,0,0,0,0],[0,0,0,0,0,2],[0,2,3,0,0,0]]
dimension_vector: [1,1,1,1,1,1]
id: 2296

adjacency_matrix: [[0,0,0,1,2,1],[0,0,0,0,0,0],[0,0,0,1,0,0],[0,0,0,0,0,0],[0,0,0,0,0,1],[0,2,3,0,0,0]]
dimension_vector: [1,1,1,1,1,1]
id: 2297

adjacency_matrix: [[0,0,0,1,2,2],[0,0,0,0,0,0],[0,0,0,1,0,0],[0,0,0,0,0,0],[0,0,0,0,0,0],[0,2,3,0,0,0]]
dimension_vector: [1,1,1,1,1,1]
id: 2298

adjacency_matrix: [[0,0,0,1,2,0],[0,0,0,1,0,0],[0,0,0,0,0,0],[0,0,0,0,0,0],[0,0,0,0,0,2],[0,2,3,0,0,0]]
dimension_vector: [1,1,1,1,1,1]
id: 2299

adjacency_matrix: [[0,0,0,1,2,1],[0,0,0,1,0,0],[0,0,0,0,0,0],[0,0,0,0,0,0],[0,0,0,0,0,1],[0,2,3,0,0,0]]
dimension_vector: [1,1,1,1,1,1]
id: 2300

adjacency_matrix: [[0,0,0,1,2,2],[0,0,0,1,0,0],[0,0,0,0,0,0],[0,0,0,0,0,0],[0,0,0,0,0,0],[0,2,3,0,0,0]]
dimension_vector: [1,1,1,1,1,1]
id: 2301

adjacency_matrix: [[0,0,0,2,2,0],[0,0,0,0,0,0],[0,0,0,0,0,0],[0,0,0,0,0,0],[0,0,0,0,0,2],[0,2,3,0,0,0]]
dimension_vector: [1,1,1,1,1,1]
id: 2302

adjacency_matrix: [[0,0,0,2,2,0],[0,0,0,0,0,0],[0,0,0,0,0,0],[0,0,0,0,0,1],[0,0,0,0,0,1],[0,2,3,0,0,0]]
dimension_vector: [1,1,1,1,1,1]
id: 2303

adjacency_matrix: [[0,0,0,2,2,1],[0,0,0,0,0,0],[0,0,0,0,0,0],[0,0,0,0,0,0],[0,0,0,0,0,1],[0,2,3,0,0,0]]
dimension_vector: [1,1,1,1,1,1]
id: 2304

adjacency_matrix: [[0,0,0,2,2,2],[0,0,0,0,0,0],[0,0,0,0,0,0],[0,0,0,0,0,0],[0,0,0,0,0,0],[0,2,3,0,0,0]]
dimension_vector: [1,1,1,1,1,1]
id: 2305

adjacency_matrix: [[0,0,0,0,0,2],[0,0,0,0,1,0],[0,0,0,0,0,0],[0,0,0,0,0,0],[0,0,1,1,0,0],[0,2,1,1,2,0]]
dimension_vector: [1,1,1,1,1,1]
id: 2306

adjacency_matrix: [[0,0,0,0,2,0],[0,0,0,0,0,0],[0,0,0,0,0,0],[0,0,0,0,0,0],[0,0,1,1,0,3],[0,2,1,1,0,0]]
dimension_vector: [1,1,1,1,1,1]
id: 2307

adjacency_matrix: [[0,0,0,0,0,3],[0,0,0,0,1,0],[0,0,0,0,0,0],[0,0,0,0,0,0],[0,0,1,2,0,0],[0,2,1,0,1,0]]
dimension_vector: [1,1,1,1,1,1]
id: 2308

adjacency_matrix: [[0,0,0,0,0,2],[0,0,0,0,1,0],[0,0,0,0,0,0],[0,0,0,0,0,0],[0,0,1,2,0,0],[0,2,1,0,2,0]]
dimension_vector: [1,1,1,1,1,1]
id: 2309

adjacency_matrix: [[0,0,0,0,0,3],[0,0,0,0,2,0],[0,0,0,0,0,0],[0,0,0,0,0,0],[0,0,1,2,0,0],[0,2,1,0,0,0]]
dimension_vector: [1,1,1,1,1,1]
id: 2310

adjacency_matrix: [[0,0,0,0,0,2],[0,0,0,0,3,0],[0,0,0,0,0,0],[0,0,0,0,0,0],[0,0,1,2,0,0],[0,2,1,0,0,0]]
dimension_vector: [1,1,1,1,1,1]
id: 2311

adjacency_matrix: [[0,0,0,0,1,3],[0,0,0,0,0,0],[0,0,0,0,0,0],[0,0,0,0,0,0],[0,0,1,2,0,0],[0,2,1,0,1,0]]
dimension_vector: [1,1,1,1,1,1]
id: 2312

adjacency_matrix: [[0,0,0,0,1,3],[0,0,0,0,1,0],[0,0,0,0,0,0],[0,0,0,0,0,0],[0,0,1,2,0,0],[0,2,1,0,0,0]]
dimension_vector: [1,1,1,1,1,1]
id: 2313

adjacency_matrix: [[0,0,0,0,2,3],[0,0,0,0,0,0],[0,0,0,0,0,0],[0,0,0,0,0,0],[0,0,1,2,0,0],[0,2,1,0,0,0]]
dimension_vector: [1,1,1,1,1,1]
id: 2314

adjacency_matrix: [[0,0,0,0,0,2],[0,0,0,0,1,0],[0,0,0,0,0,0],[0,0,0,0,0,0],[0,0,1,3,0,0],[0,2,1,0,1,0]]
dimension_vector: [1,1,1,1,1,1]
id: 2315

adjacency_matrix: [[0,0,0,0,0,2],[0,0,0,0,2,0],[0,0,0,0,0,0],[0,0,0,0,0,0],[0,0,1,3,0,0],[0,2,1,0,0,0]]
dimension_vector: [1,1,1,1,1,1]
id: 2316

adjacency_matrix: [[0,0,0,0,2,0],[0,0,0,0,0,0],[0,0,0,0,0,0],[0,0,0,0,0,1],[0,0,1,3,0,1],[0,2,1,0,0,0]]
dimension_vector: [1,1,1,1,1,1]
id: 2317

adjacency_matrix: [[0,0,0,0,2,0],[0,0,0,0,0,0],[0,0,0,0,0,0],[0,0,0,0,0,2],[0,0,1,3,0,0],[0,2,1,0,0,0]]
dimension_vector: [1,1,1,1,1,1]
id: 2318

adjacency_matrix: [[0,0,0,0,2,2],[0,0,0,0,0,0],[0,0,0,0,0,0],[0,0,0,0,0,0],[0,0,1,3,0,0],[0,2,1,0,0,0]]
dimension_vector: [1,1,1,1,1,1]
id: 2319

adjacency_matrix: [[0,0,0,0,0,3],[0,0,0,0,1,0],[0,0,0,1,0,0],[0,0,0,0,0,0],[0,0,1,0,0,0],[0,2,1,1,1,0]]
dimension_vector: [1,1,1,1,1,1]
id: 2320

adjacency_matrix: [[0,0,0,0,0,2],[0,0,0,0,1,0],[0,0,0,1,0,0],[0,0,0,0,0,0],[0,0,1,0,0,0],[0,2,1,1,2,0]]
dimension_vector: [1,1,1,1,1,1]
id: 2321

adjacency_matrix: [[0,0,0,0,0,3],[0,0,0,0,2,0],[0,0,0,1,0,0],[0,0,0,0,0,0],[0,0,1,0,0,0],[0,2,1,1,0,0]]
dimension_vector: [1,1,1,1,1,1]
id: 2322

adjacency_matrix: [[0,0,0,0,0,2],[0,0,0,0,3,0],[0,0,0,1,0,0],[0,0,0,0,0,0],[0,0,1,0,0,0],[0,2,1,1,0,0]]
dimension_vector: [1,1,1,1,1,1]
id: 2323

adjacency_matrix: [[0,0,0,0,2,0],[0,0,0,0,0,0],[0,0,0,1,0,0],[0,0,0,0,0,0],[0,0,1,0,0,3],[0,2,1,1,0,0]]
dimension_vector: [1,1,1,1,1,1]
id: 2324

adjacency_matrix: [[0,0,0,0,2,3],[0,0,0,0,0,0],[0,0,0,1,0,0],[0,0,0,0,0,0],[0,0,1,0,0,0],[0,2,1,1,0,0]]
dimension_vector: [1,1,1,1,1,1]
id: 2325

adjacency_matrix: [[0,0,0,0,0,2],[0,0,0,0,1,0],[0,0,0,1,0,0],[0,0,0,0,0,0],[0,0,1,0,0,0],[0,2,1,2,1,0]]
dimension_vector: [1,1,1,1,1,1]
id: 2326

adjacency_matrix: [[0,0,0,0,0,2],[0,0,0,0,2,0],[0,0,0,1,0,0],[0,0,0,0,0,0],[0,0,1,0,0,0],[0,2,1,2,0,0]]
dimension_vector: [1,1,1,1,1,1]
id: 2327

adjacency_matrix: [[0,0,0,0,0,2],[0,0,0,0,1,0],[0,0,0,1,0,0],[0,0,0,0,0,0],[0,0,1,1,0,0],[0,2,1,0,2,0]]
dimension_vector: [1,1,1,1,1,1]
id: 2328

adjacency_matrix: [[0,0,0,0,2,0],[0,0,0,0,0,0],[0,0,0,1,0,0],[0,0,0,0,0,0],[0,0,1,1,0,3],[0,2,1,0,0,0]]
dimension_vector: [1,1,1,1,1,1]
id: 2329

adjacency_matrix: [[0,0,0,0,3,0],[0,0,0,0,0,0],[0,0,0,1,0,0],[0,0,0,0,0,0],[0,0,1,1,0,2],[0,2,1,0,0,0]]
dimension_vector: [1,1,1,1,1,1]
id: 2330

adjacency_matrix: [[0,0,0,0,3,2],[0,0,0,0,0,0],[0,0,0,1,0,0],[0,0,0,0,0,0],[0,0,1,1,0,0],[0,2,1,0,0,0]]
dimension_vector: [1,1,1,1,1,1]
id: 2331

adjacency_matrix: [[0,0,0,0,2,0],[0,0,0,0,0,0],[0,0,0,1,0,0],[0,0,0,0,0,0],[0,0,1,2,0,2],[0,2,1,0,0,0]]
dimension_vector: [1,1,1,1,1,1]
id: 2332

adjacency_matrix: [[0,0,0,0,0,3],[0,0,0,0,1,0],[0,0,0,2,0,0],[0,0,0,0,0,0],[0,0,1,0,0,0],[0,2,1,0,1,0]]
dimension_vector: [1,1,1,1,1,1]
id: 2333

adjacency_matrix: [[0,0,0,0,0,2],[0,0,0,0,1,0],[0,0,0,2,0,0],[0,0,0,0,0,0],[0,0,1,0,0,0],[0,2,1,0,2,0]]
dimension_vector: [1,1,1,1,1,1]
id: 2334

adjacency_matrix: [[0,0,0,0,0,3],[0,0,0,0,2,0],[0,0,0,2,0,0],[0,0,0,0,0,0],[0,0,1,0,0,0],[0,2,1,0,0,0]]
dimension_vector: [1,1,1,1,1,1]
id: 2335

adjacency_matrix: [[0,0,0,0,0,2],[0,0,0,0,3,0],[0,0,0,2,0,0],[0,0,0,0,0,0],[0,0,1,0,0,0],[0,2,1,0,0,0]]
dimension_vector: [1,1,1,1,1,1]
id: 2336

adjacency_matrix: [[0,0,0,0,1,3],[0,0,0,0,0,0],[0,0,0,2,0,0],[0,0,0,0,0,0],[0,0,1,0,0,0],[0,2,1,0,1,0]]
dimension_vector: [1,1,1,1,1,1]
id: 2337

adjacency_matrix: [[0,0,0,0,1,3],[0,0,0,0,1,0],[0,0,0,2,0,0],[0,0,0,0,0,0],[0,0,1,0,0,0],[0,2,1,0,0,0]]
dimension_vector: [1,1,1,1,1,1]
id: 2338

adjacency_matrix: [[0,0,0,0,2,0],[0,0,0,0,0,0],[0,0,0,2,0,0],[0,0,0,0,0,0],[0,0,1,0,0,3],[0,2,1,0,0,0]]
dimension_vector: [1,1,1,1,1,1]
id: 2339

adjacency_matrix: [[0,0,0,0,2,3],[0,0,0,0,0,0],[0,0,0,2,0,0],[0,0,0,0,0,0],[0,0,1,0,0,0],[0,2,1,0,0,0]]
dimension_vector: [1,1,1,1,1,1]
id: 2340

adjacency_matrix: [[0,0,0,0,3,0],[0,0,0,0,0,0],[0,0,0,2,0,0],[0,0,0,0,0,0],[0,0,1,0,0,2],[0,2,1,0,0,0]]
dimension_vector: [1,1,1,1,1,1]
id: 2341

adjacency_matrix: [[0,0,0,0,3,1],[0,0,0,0,0,0],[0,0,0,2,0,0],[0,0,0,0,0,0],[0,0,1,0,0,1],[0,2,1,0,0,0]]
dimension_vector: [1,1,1,1,1,1]
id: 2342

adjacency_matrix: [[0,0,0,0,3,2],[0,0,0,0,0,0],[0,0,0,2,0,0],[0,0,0,0,0,0],[0,0,1,0,0,0],[0,2,1,0,0,0]]
dimension_vector: [1,1,1,1,1,1]
id: 2343

adjacency_matrix: [[0,0,0,0,0,2],[0,0,0,0,1,0],[0,0,0,3,0,0],[0,0,0,0,0,0],[0,0,1,0,0,0],[0,2,1,0,1,0]]
dimension_vector: [1,1,1,1,1,1]
id: 2344

adjacency_matrix: [[0,0,0,0,0,2],[0,0,0,0,2,0],[0,0,0,3,0,0],[0,0,0,0,0,0],[0,0,1,0,0,0],[0,2,1,0,0,0]]
dimension_vector: [1,1,1,1,1,1]
id: 2345

adjacency_matrix: [[0,0,0,0,2,0],[0,0,0,0,0,0],[0,0,0,3,0,0],[0,0,0,0,0,0],[0,0,1,0,0,2],[0,2,1,0,0,0]]
dimension_vector: [1,1,1,1,1,1]
id: 2346

adjacency_matrix: [[0,0,0,0,2,2],[0,0,0,0,0,0],[0,0,0,3,0,0],[0,0,0,0,0,0],[0,0,1,0,0,0],[0,2,1,0,0,0]]
dimension_vector: [1,1,1,1,1,1]
id: 2347

adjacency_matrix: [[0,0,0,0,0,2],[0,0,0,1,0,0],[0,0,0,0,0,0],[0,0,0,0,1,0],[0,0,1,0,0,0],[0,2,1,1,2,0]]
dimension_vector: [1,1,1,1,1,1]
id: 2348

adjacency_matrix: [[0,0,0,0,0,3],[0,0,0,1,0,0],[0,0,0,0,0,0],[0,0,0,0,2,0],[0,0,1,0,0,0],[0,2,1,1,0,0]]
dimension_vector: [1,1,1,1,1,1]
id: 2349

adjacency_matrix: [[0,0,0,0,0,2],[0,0,0,1,0,0],[0,0,0,0,0,0],[0,0,0,0,3,0],[0,0,1,0,0,0],[0,2,1,1,0,0]]
dimension_vector: [1,1,1,1,1,1]
id: 2350

adjacency_matrix: [[0,0,0,0,1,3],[0,0,0,1,0,0],[0,0,0,0,0,0],[0,0,0,0,0,0],[0,0,1,0,0,0],[0,2,1,1,1,0]]
dimension_vector: [1,1,1,1,1,1]
id: 2351

adjacency_matrix: [[0,0,0,0,1,3],[0,0,0,1,0,0],[0,0,0,0,0,0],[0,0,0,0,1,0],[0,0,1,0,0,0],[0,2,1,1,0,0]]
dimension_vector: [1,1,1,1,1,1]
id: 2352

adjacency_matrix: [[0,0,0,0,2,0],[0,0,0,1,0,0],[0,0,0,0,0,0],[0,0,0,0,0,0],[0,0,1,0,0,3],[0,2,1,1,0,0]]
dimension_vector: [1,1,1,1,1,1]
id: 2353

adjacency_matrix: [[0,0,0,0,2,3],[0,0,0,1,0,0],[0,0,0,0,0,0],[0,0,0,0,0,0],[0,0,1,0,0,0],[0,2,1,1,0,0]]
dimension_vector: [1,1,1,1,1,1]
id: 2354

adjacency_matrix: [[0,0,0,0,3,0],[0,0,0,1,0,0],[0,0,0,0,0,0],[0,0,0,0,0,0],[0,0,1,0,0,2],[0,2,1,1,0,0]]
dimension_vector: [1,1,1,1,1,1]
id: 2355

adjacency_matrix: [[0,0,0,0,3,1],[0,0,0,1,0,0],[0,0,0,0,0,0],[0,0,0,0,0,0],[0,0,1,0,0,1],[0,2,1,1,0,0]]
dimension_vector: [1,1,1,1,1,1]
id: 2356

adjacency_matrix: [[0,0,0,0,3,2],[0,0,0,1,0,0],[0,0,0,0,0,0],[0,0,0,0,0,0],[0,0,1,0,0,0],[0,2,1,1,0,0]]
dimension_vector: [1,1,1,1,1,1]
id: 2357

adjacency_matrix: [[0,0,0,0,0,2],[0,0,0,1,0,0],[0,0,0,0,0,0],[0,0,0,0,2,0],[0,0,1,0,0,0],[0,2,1,2,0,0]]
dimension_vector: [1,1,1,1,1,1]
id: 2358

adjacency_matrix: [[0,0,0,0,2,0],[0,0,0,1,0,0],[0,0,0,0,0,0],[0,0,0,0,0,0],[0,0,1,0,0,2],[0,2,1,2,0,0]]
dimension_vector: [1,1,1,1,1,1]
id: 2359

adjacency_matrix: [[0,0,0,0,2,2],[0,0,0,1,0,0],[0,0,0,0,0,0],[0,0,0,0,0,0],[0,0,1,0,0,0],[0,2,1,2,0,0]]
dimension_vector: [1,1,1,1,1,1]
id: 2360

adjacency_matrix: [[0,0,0,0,0,2],[0,0,0,1,3,0],[0,0,0,0,0,0],[0,0,0,0,0,0],[0,0,1,1,0,0],[0,2,1,0,0,0]]
dimension_vector: [1,1,1,1,1,1]
id: 2361

adjacency_matrix: [[0,0,0,0,2,0],[0,0,0,1,0,0],[0,0,0,0,0,0],[0,0,0,0,0,0],[0,0,1,1,0,3],[0,2,1,0,0,0]]
dimension_vector: [1,1,1,1,1,1]
id: 2362

adjacency_matrix: [[0,0,0,0,2,0],[0,0,0,1,0,0],[0,0,0,1,0,0],[0,0,0,0,0,0],[0,0,1,0,0,3],[0,2,1,0,0,0]]
dimension_vector: [1,1,1,1,1,1]
id: 2363

adjacency_matrix: [[0,0,0,0,2,3],[0,0,0,1,0,0],[0,0,0,1,0,0],[0,0,0,0,0,0],[0,0,1,0,0,0],[0,2,1,0,0,0]]
dimension_vector: [1,1,1,1,1,1]
id: 2364

adjacency_matrix: [[0,0,0,0,0,2],[0,0,0,2,0,0],[0,0,0,0,0,0],[0,0,0,0,1,0],[0,0,1,0,0,0],[0,2,1,0,2,0]]
dimension_vector: [1,1,1,1,1,1]
id: 2365

adjacency_matrix: [[0,0,0,0,0,3],[0,0,0,2,0,0],[0,0,0,0,0,0],[0,0,0,0,2,0],[0,0,1,0,0,0],[0,2,1,0,0,0]]
dimension_vector: [1,1,1,1,1,1]
id: 2366

adjacency_matrix: [[0,0,0,0,0,2],[0,0,0,2,0,0],[0,0,0,0,0,0],[0,0,0,0,3,0],[0,0,1,0,0,0],[0,2,1,0,0,0]]
dimension_vector: [1,1,1,1,1,1]
id: 2367

adjacency_matrix: [[0,0,0,0,0,2],[0,0,0,2,1,0],[0,0,0,0,0,0],[0,0,0,0,0,0],[0,0,1,0,0,0],[0,2,1,0,2,0]]
dimension_vector: [1,1,1,1,1,1]
id: 2368

adjacency_matrix: [[0,0,0,0,0,3],[0,0,0,2,1,0],[0,0,0,0,0,0],[0,0,0,0,1,0],[0,0,1,0,0,0],[0,2,1,0,0,0]]
dimension_vector: [1,1,1,1,1,1]
id: 2369

adjacency_matrix: [[0,0,0,0,0,2],[0,0,0,2,2,0],[0,0,0,0,0,0],[0,0,0,0,1,0],[0,0,1,0,0,0],[0,2,1,0,0,0]]
dimension_vector: [1,1,1,1,1,1]
id: 2370

adjacency_matrix: [[0,0,0,0,1,3],[0,0,0,2,0,0],[0,0,0,0,0,0],[0,0,0,0,0,0],[0,0,1,0,0,0],[0,2,1,0,1,0]]
dimension_vector: [1,1,1,1,1,1]
id: 2371

adjacency_matrix: [[0,0,0,0,1,3],[0,0,0,2,0,0],[0,0,0,0,0,0],[0,0,0,0,1,0],[0,0,1,0,0,0],[0,2,1,0,0,0]]
dimension_vector: [1,1,1,1,1,1]
id: 2372

adjacency_matrix: [[0,0,0,0,1,3],[0,0,0,2,1,0],[0,0,0,0,0,0],[0,0,0,0,0,0],[0,0,1,0,0,0],[0,2,1,0,0,0]]
dimension_vector: [1,1,1,1,1,1]
id: 2373

adjacency_matrix: [[0,0,0,0,2,0],[0,0,0,2,0,0],[0,0,0,0,0,0],[0,0,0,0,0,0],[0,0,1,0,0,3],[0,2,1,0,0,0]]
dimension_vector: [1,1,1,1,1,1]
id: 2374

adjacency_matrix: [[0,0,0,0,2,3],[0,0,0,2,0,0],[0,0,0,0,0,0],[0,0,0,0,0,0],[0,0,1,0,0,0],[0,2,1,0,0,0]]
dimension_vector: [1,1,1,1,1,1]
id: 2375

adjacency_matrix: [[0,0,0,0,3,0],[0,0,0,2,0,0],[0,0,0,0,0,0],[0,0,0,0,0,0],[0,0,1,0,0,2],[0,2,1,0,0,0]]
dimension_vector: [1,1,1,1,1,1]
id: 2376

adjacency_matrix: [[0,0,0,0,3,1],[0,0,0,2,0,0],[0,0,0,0,0,0],[0,0,0,0,0,0],[0,0,1,0,0,1],[0,2,1,0,0,0]]
dimension_vector: [1,1,1,1,1,1]
id: 2377

adjacency_matrix: [[0,0,0,0,3,2],[0,0,0,2,0,0],[0,0,0,0,0,0],[0,0,0,0,0,0],[0,0,1,0,0,0],[0,2,1,0,0,0]]
dimension_vector: [1,1,1,1,1,1]
id: 2378

adjacency_matrix: [[0,0,0,0,0,2],[0,0,0,3,0,0],[0,0,0,0,0,0],[0,0,0,0,2,0],[0,0,1,0,0,0],[0,2,1,0,0,0]]
dimension_vector: [1,1,1,1,1,1]
id: 2379

adjacency_matrix: [[0,0,0,0,0,2],[0,0,0,3,1,0],[0,0,0,0,0,0],[0,0,0,0,0,0],[0,0,1,0,0,0],[0,2,1,0,1,0]]
dimension_vector: [1,1,1,1,1,1]
id: 2380

adjacency_matrix: [[0,0,0,0,0,2],[0,0,0,3,1,0],[0,0,0,0,0,0],[0,0,0,0,1,0],[0,0,1,0,0,0],[0,2,1,0,0,0]]
dimension_vector: [1,1,1,1,1,1]
id: 2381

adjacency_matrix: [[0,0,0,0,2,0],[0,0,0,3,0,0],[0,0,0,0,0,0],[0,0,0,0,0,0],[0,0,1,0,0,2],[0,2,1,0,0,0]]
dimension_vector: [1,1,1,1,1,1]
id: 2382

adjacency_matrix: [[0,0,0,0,2,2],[0,0,0,3,0,0],[0,0,0,0,0,0],[0,0,0,0,0,0],[0,0,1,0,0,0],[0,2,1,0,0,0]]
dimension_vector: [1,1,1,1,1,1]
id: 2383

adjacency_matrix: [[0,0,0,1,0,3],[0,0,0,0,0,0],[0,0,0,0,0,0],[0,0,0,0,2,0],[0,0,1,0,0,0],[0,2,1,1,0,0]]
dimension_vector: [1,1,1,1,1,1]
id: 2384

adjacency_matrix: [[0,0,0,1,0,3],[0,0,0,0,1,0],[0,0,0,0,0,0],[0,0,0,0,0,0],[0,0,1,0,0,0],[0,2,1,1,1,0]]
dimension_vector: [1,1,1,1,1,1]
id: 2385

adjacency_matrix: [[0,0,0,1,0,2],[0,0,0,0,1,0],[0,0,0,0,0,0],[0,0,0,0,0,0],[0,0,1,0,0,0],[0,2,1,1,2,0]]
dimension_vector: [1,1,1,1,1,1]
id: 2386

adjacency_matrix: [[0,0,0,1,0,3],[0,0,0,0,2,0],[0,0,0,0,0,0],[0,0,0,0,0,0],[0,0,1,0,0,0],[0,2,1,1,0,0]]
dimension_vector: [1,1,1,1,1,1]
id: 2387

adjacency_matrix: [[0,0,0,1,0,2],[0,0,0,0,3,0],[0,0,0,0,0,0],[0,0,0,0,0,0],[0,0,1,0,0,0],[0,2,1,1,0,0]]
dimension_vector: [1,1,1,1,1,1]
id: 2388

adjacency_matrix: [[0,0,0,1,1,3],[0,0,0,0,0,0],[0,0,0,0,0,0],[0,0,0,0,1,0],[0,0,1,0,0,0],[0,2,1,1,0,0]]
dimension_vector: [1,1,1,1,1,1]
id: 2389

adjacency_matrix: [[0,0,0,1,2,0],[0,0,0,0,0,0],[0,0,0,0,0,0],[0,0,0,0,0,0],[0,0,1,0,0,3],[0,2,1,1,0,0]]
dimension_vector: [1,1,1,1,1,1]
id: 2390

adjacency_matrix: [[0,0,0,1,2,3],[0,0,0,0,0,0],[0,0,0,0,0,0],[0,0,0,0,0,0],[0,0,1,0,0,0],[0,2,1,1,0,0]]
dimension_vector: [1,1,1,1,1,1]
id: 2391

adjacency_matrix: [[0,0,0,1,0,2],[0,0,0,0,1,0],[0,0,0,0,0,0],[0,0,0,0,0,0],[0,0,1,1,0,0],[0,2,1,0,2,0]]
dimension_vector: [1,1,1,1,1,1]
id: 2392

adjacency_matrix: [[0,0,0,1,2,0],[0,0,0,0,0,0],[0,0,0,0,0,0],[0,0,0,0,0,0],[0,0,1,1,0,3],[0,2,1,0,0,0]]
dimension_vector: [1,1,1,1,1,1]
id: 2393

adjacency_matrix: [[0,0,0,1,3,0],[0,0,0,0,0,0],[0,0,0,0,0,0],[0,0,0,0,0,0],[0,0,1,1,0,2],[0,2,1,0,0,0]]
dimension_vector: [1,1,1,1,1,1]
id: 2394

adjacency_matrix: [[0,0,0,1,3,0],[0,0,0,0,0,0],[0,0,0,0,0,0],[0,0,0,0,0,2],[0,0,1,1,0,0],[0,2,1,0,0,0]]
dimension_vector: [1,1,1,1,1,1]
id: 2395

adjacency_matrix: [[0,0,0,1,3,1],[0,0,0,0,0,0],[0,0,0,0,0,0],[0,0,0,0,0,1],[0,0,1,1,0,0],[0,2,1,0,0,0]]
dimension_vector: [1,1,1,1,1,1]
id: 2396

adjacency_matrix: [[0,0,0,1,3,2],[0,0,0,0,0,0],[0,0,0,0,0,0],[0,0,0,0,0,0],[0,0,1,1,0,0],[0,2,1,0,0,0]]
dimension_vector: [1,1,1,1,1,1]
id: 2397

adjacency_matrix: [[0,0,0,1,0,3],[0,0,0,0,1,0],[0,0,0,1,0,0],[0,0,0,0,0,0],[0,0,1,0,0,0],[0,2,1,0,1,0]]
dimension_vector: [1,1,1,1,1,1]
id: 2398

adjacency_matrix: [[0,0,0,1,0,2],[0,0,0,0,1,0],[0,0,0,1,0,0],[0,0,0,0,0,0],[0,0,1,0,0,0],[0,2,1,0,2,0]]
dimension_vector: [1,1,1,1,1,1]
id: 2399

adjacency_matrix: [[0,0,0,1,0,3],[0,0,0,0,2,0],[0,0,0,1,0,0],[0,0,0,0,0,0],[0,0,1,0,0,0],[0,2,1,0,0,0]]
dimension_vector: [1,1,1,1,1,1]
id: 2400

adjacency_matrix: [[0,0,0,1,0,2],[0,0,0,0,3,0],[0,0,0,1,0,0],[0,0,0,0,0,0],[0,0,1,0,0,0],[0,2,1,0,0,0]]
dimension_vector: [1,1,1,1,1,1]
id: 2401

adjacency_matrix: [[0,0,0,1,1,3],[0,0,0,0,0,0],[0,0,0,1,0,0],[0,0,0,0,0,0],[0,0,1,0,0,0],[0,2,1,0,1,0]]
dimension_vector: [1,1,1,1,1,1]
id: 2402

adjacency_matrix: [[0,0,0,1,1,3],[0,0,0,0,1,0],[0,0,0,1,0,0],[0,0,0,0,0,0],[0,0,1,0,0,0],[0,2,1,0,0,0]]
dimension_vector: [1,1,1,1,1,1]
id: 2403

adjacency_matrix: [[0,0,0,1,2,0],[0,0,0,0,0,0],[0,0,0,1,0,0],[0,0,0,0,0,0],[0,0,1,0,0,3],[0,2,1,0,0,0]]
dimension_vector: [1,1,1,1,1,1]
id: 2404

adjacency_matrix: [[0,0,0,1,2,3],[0,0,0,0,0,0],[0,0,0,1,0,0],[0,0,0,0,0,0],[0,0,1,0,0,0],[0,2,1,0,0,0]]
dimension_vector: [1,1,1,1,1,1]
id: 2405

adjacency_matrix: [[0,0,0,1,3,0],[0,0,0,0,0,0],[0,0,0,1,0,0],[0,0,0,0,0,0],[0,0,1,0,0,2],[0,2,1,0,0,0]]
dimension_vector: [1,1,1,1,1,1]
id: 2406

adjacency_matrix: [[0,0,0,1,3,1],[0,0,0,0,0,0],[0,0,0,1,0,0],[0,0,0,0,0,0],[0,0,1,0,0,1],[0,2,1,0,0,0]]
dimension_vector: [1,1,1,1,1,1]
id: 2407

adjacency_matrix: [[0,0,0,1,3,2],[0,0,0,0,0,0],[0,0,0,1,0,0],[0,0,0,0,0,0],[0,0,1,0,0,0],[0,2,1,0,0,0]]
dimension_vector: [1,1,1,1,1,1]
id: 2408

adjacency_matrix: [[0,0,0,1,0,3],[0,0,0,1,0,0],[0,0,0,0,0,0],[0,0,0,0,2,0],[0,0,1,0,0,0],[0,2,1,0,0,0]]
dimension_vector: [1,1,1,1,1,1]
id: 2409

adjacency_matrix: [[0,0,0,1,1,3],[0,0,0,1,0,0],[0,0,0,0,0,0],[0,0,0,0,1,0],[0,0,1,0,0,0],[0,2,1,0,0,0]]
dimension_vector: [1,1,1,1,1,1]
id: 2410

adjacency_matrix: [[0,0,0,1,2,0],[0,0,0,1,0,0],[0,0,0,0,0,0],[0,0,0,0,0,0],[0,0,1,0,0,3],[0,2,1,0,0,0]]
dimension_vector: [1,1,1,1,1,1]
id: 2411

adjacency_matrix: [[0,0,0,1,2,3],[0,0,0,1,0,0],[0,0,0,0,0,0],[0,0,0,0,0,0],[0,0,1,0,0,0],[0,2,1,0,0,0]]
dimension_vector: [1,1,1,1,1,1]
id: 2412

adjacency_matrix: [[0,0,0,2,0,0],[0,0,0,0,0,0],[0,0,0,0,0,0],[0,0,0,0,2,0],[0,0,1,0,0,3],[0,2,1,0,0,0]]
dimension_vector: [1,1,1,1,1,1]
id: 2413

adjacency_matrix: [[0,0,0,2,0,3],[0,0,0,0,0,0],[0,0,0,0,0,0],[0,0,0,0,2,0],[0,0,1,0,0,0],[0,2,1,0,0,0]]
dimension_vector: [1,1,1,1,1,1]
id: 2414

adjacency_matrix: [[0,0,0,2,0,0],[0,0,0,0,0,0],[0,0,0,0,0,0],[0,0,0,0,3,0],[0,0,1,0,0,2],[0,2,1,0,0,0]]
dimension_vector: [1,1,1,1,1,1]
id: 2415

adjacency_matrix: [[0,0,0,2,0,0],[0,0,0,0,0,0],[0,0,0,0,0,0],[0,0,0,0,3,1],[0,0,1,0,0,1],[0,2,1,0,0,0]]
dimension_vector: [1,1,1,1,1,1]
id: 2416

adjacency_matrix: [[0,0,0,2,0,2],[0,0,0,0,0,0],[0,0,0,0,0,0],[0,0,0,0,3,0],[0,0,1,0,0,0],[0,2,1,0,0,0]]
dimension_vector: [1,1,1,1,1,1]
id: 2417

adjacency_matrix: [[0,0,0,2,0,0],[0,0,0,0,1,0],[0,0,0,0,0,0],[0,0,0,0,0,3],[0,0,1,0,0,0],[0,2,1,0,1,0]]
dimension_vector: [1,1,1,1,1,1]
id: 2418

adjacency_matrix: [[0,0,0,2,0,2],[0,0,0,0,1,0],[0,0,0,0,0,0],[0,0,0,0,0,1],[0,0,1,0,0,0],[0,2,1,0,1,0]]
dimension_vector: [1,1,1,1,1,1]
id: 2419

adjacency_matrix: [[0,0,0,2,0,3],[0,0,0,0,1,0],[0,0,0,0,0,0],[0,0,0,0,0,0],[0,0,1,0,0,0],[0,2,1,0,1,0]]
dimension_vector: [1,1,1,1,1,1]
id: 2420

adjacency_matrix: [[0,0,0,2,0,0],[0,0,0,0,1,0],[0,0,0,0,0,0],[0,0,0,0,0,2],[0,0,1,0,0,0],[0,2,1,0,2,0]]
dimension_vector: [1,1,1,1,1,1]
id: 2421

adjacency_matrix: [[0,0,0,2,0,1],[0,0,0,0,1,0],[0,0,0,0,0,0],[0,0,0,0,0,1],[0,0,1,0,0,0],[0,2,1,0,2,0]]
dimension_vector: [1,1,1,1,1,1]
id: 2422

adjacency_matrix: [[0,0,0,2,0,2],[0,0,0,0,1,0],[0,0,0,0,0,0],[0,0,0,0,0,0],[0,0,1,0,0,0],[0,2,1,0,2,0]]
dimension_vector: [1,1,1,1,1,1]
id: 2423

adjacency_matrix: [[0,0,0,2,0,0],[0,0,0,0,1,0],[0,0,0,0,0,0],[0,0,0,0,1,3],[0,0,1,0,0,0],[0,2,1,0,0,0]]
dimension_vector: [1,1,1,1,1,1]
id: 2424

adjacency_matrix: [[0,0,0,2,0,3],[0,0,0,0,1,0],[0,0,0,0,0,0],[0,0,0,0,1,0],[0,0,1,0,0,0],[0,2,1,0,0,0]]
dimension_vector: [1,1,1,1,1,1]
id: 2425

adjacency_matrix: [[0,0,0,2,0,0],[0,0,0,0,2,0],[0,0,0,0,0,0],[0,0,0,0,0,3],[0,0,1,0,0,0],[0,2,1,0,0,0]]
dimension_vector: [1,1,1,1,1,1]
id: 2426

adjacency_matrix: [[0,0,0,2,0,2],[0,0,0,0,2,0],[0,0,0,0,0,0],[0,0,0,0,0,1],[0,0,1,0,0,0],[0,2,1,0,0,0]]
dimension_vector: [1,1,1,1,1,1]
id: 2427

adjacency_matrix: [[0,0,0,2,0,3],[0,0,0,0,2,0],[0,0,0,0,0,0],[0,0,0,0,0,0],[0,0,1,0,0,0],[0,2,1,0,0,0]]
dimension_vector: [1,1,1,1,1,1]
id: 2428

adjacency_matrix: [[0,0,0,2,0,0],[0,0,0,0,3,0],[0,0,0,0,0,0],[0,0,0,0,0,2],[0,0,1,0,0,0],[0,2,1,0,0,0]]
dimension_vector: [1,1,1,1,1,1]
id: 2429

adjacency_matrix: [[0,0,0,2,0,1],[0,0,0,0,3,0],[0,0,0,0,0,0],[0,0,0,0,0,1],[0,0,1,0,0,0],[0,2,1,0,0,0]]
dimension_vector: [1,1,1,1,1,1]
id: 2430

adjacency_matrix: [[0,0,0,2,0,2],[0,0,0,0,3,0],[0,0,0,0,0,0],[0,0,0,0,0,0],[0,0,1,0,0,0],[0,2,1,0,0,0]]
dimension_vector: [1,1,1,1,1,1]
id: 2431

adjacency_matrix: [[0,0,0,2,1,2],[0,0,0,0,0,0],[0,0,0,0,0,0],[0,0,0,0,0,1],[0,0,1,0,0,0],[0,2,1,0,1,0]]
dimension_vector: [1,1,1,1,1,1]
id: 2432

adjacency_matrix: [[0,0,0,2,1,3],[0,0,0,0,0,0],[0,0,0,0,0,0],[0,0,0,0,0,0],[0,0,1,0,0,0],[0,2,1,0,1,0]]
dimension_vector: [1,1,1,1,1,1]
id: 2433

adjacency_matrix: [[0,0,0,2,1,0],[0,0,0,0,0,0],[0,0,0,0,0,0],[0,0,0,0,1,0],[0,0,1,0,0,3],[0,2,1,0,0,0]]
dimension_vector: [1,1,1,1,1,1]
id: 2434

adjacency_matrix: [[0,0,0,2,1,3],[0,0,0,0,0,0],[0,0,0,0,0,0],[0,0,0,0,1,0],[0,0,1,0,0,0],[0,2,1,0,0,0]]
dimension_vector: [1,1,1,1,1,1]
id: 2435

adjacency_matrix: [[0,0,0,2,1,2],[0,0,0,0,1,0],[0,0,0,0,0,0],[0,0,0,0,0,1],[0,0,1,0,0,0],[0,2,1,0,0,0]]
dimension_vector: [1,1,1,1,1,1]
id: 2436

adjacency_matrix: [[0,0,0,2,1,3],[0,0,0,0,1,0],[0,0,0,0,0,0],[0,0,0,0,0,0],[0,0,1,0,0,0],[0,2,1,0,0,0]]
dimension_vector: [1,1,1,1,1,1]
id: 2437

adjacency_matrix: [[0,0,0,2,2,0],[0,0,0,0,0,0],[0,0,0,0,0,0],[0,0,0,0,0,0],[0,0,1,0,0,3],[0,2,1,0,0,0]]
dimension_vector: [1,1,1,1,1,1]
id: 2438

adjacency_matrix: [[0,0,0,2,2,0],[0,0,0,0,0,0],[0,0,0,0,0,0],[0,0,0,0,0,3],[0,0,1,0,0,0],[0,2,1,0,0,0]]
dimension_vector: [1,1,1,1,1,1]
id: 2439

adjacency_matrix: [[0,0,0,2,2,2],[0,0,0,0,0,0],[0,0,0,0,0,0],[0,0,0,0,0,1],[0,0,1,0,0,0],[0,2,1,0,0,0]]
dimension_vector: [1,1,1,1,1,1]
id: 2440

adjacency_matrix: [[0,0,0,2,2,3],[0,0,0,0,0,0],[0,0,0,0,0,0],[0,0,0,0,0,0],[0,0,1,0,0,0],[0,2,1,0,0,0]]
dimension_vector: [1,1,1,1,1,1]
id: 2441

adjacency_matrix: [[0,0,0,2,2,0],[0,0,0,0,0,0],[0,0,0,0,0,0],[0,0,0,0,1,0],[0,0,1,0,0,2],[0,2,1,0,0,0]]
dimension_vector: [1,1,1,1,1,1]
id: 2442

adjacency_matrix: [[0,0,0,2,2,1],[0,0,0,0,0,0],[0,0,0,0,0,0],[0,0,0,0,1,0],[0,0,1,0,0,1],[0,2,1,0,0,0]]
dimension_vector: [1,1,1,1,1,1]
id: 2443

adjacency_matrix: [[0,0,0,2,2,2],[0,0,0,0,0,0],[0,0,0,0,0,0],[0,0,0,0,1,0],[0,0,1,0,0,0],[0,2,1,0,0,0]]
dimension_vector: [1,1,1,1,1,1]
id: 2444

adjacency_matrix: [[0,0,0,2,3,0],[0,0,0,0,0,0],[0,0,0,0,0,0],[0,0,0,0,0,0],[0,0,1,0,0,2],[0,2,1,0,0,0]]
dimension_vector: [1,1,1,1,1,1]
id: 2445

adjacency_matrix: [[0,0,0,2,3,0],[0,0,0,0,0,0],[0,0,0,0,0,0],[0,0,0,0,0,1],[0,0,1,0,0,1],[0,2,1,0,0,0]]
dimension_vector: [1,1,1,1,1,1]
id: 2446

adjacency_matrix: [[0,0,0,2,3,0],[0,0,0,0,0,0],[0,0,0,0,0,0],[0,0,0,0,0,2],[0,0,1,0,0,0],[0,2,1,0,0,0]]
dimension_vector: [1,1,1,1,1,1]
id: 2447

adjacency_matrix: [[0,0,0,2,3,1],[0,0,0,0,0,0],[0,0,0,0,0,0],[0,0,0,0,0,0],[0,0,1,0,0,1],[0,2,1,0,0,0]]
dimension_vector: [1,1,1,1,1,1]
id: 2448

adjacency_matrix: [[0,0,0,2,3,1],[0,0,0,0,0,0],[0,0,0,0,0,0],[0,0,0,0,0,1],[0,0,1,0,0,0],[0,2,1,0,0,0]]
dimension_vector: [1,1,1,1,1,1]
id: 2449

adjacency_matrix: [[0,0,0,2,3,2],[0,0,0,0,0,0],[0,0,0,0,0,0],[0,0,0,0,0,0],[0,0,1,0,0,0],[0,2,1,0,0,0]]
dimension_vector: [1,1,1,1,1,1]
id: 2450

adjacency_matrix: [[0,0,0,2,0,2],[0,0,0,0,1,0],[0,0,0,0,0,0],[0,0,0,0,0,0],[0,0,1,0,0,0],[0,2,1,1,1,0]]
dimension_vector: [1,1,1,1,1,1]
id: 2451

adjacency_matrix: [[0,0,0,2,0,2],[0,0,0,0,2,0],[0,0,0,0,0,0],[0,0,0,0,0,0],[0,0,1,0,0,0],[0,2,1,1,0,0]]
dimension_vector: [1,1,1,1,1,1]
id: 2452

adjacency_matrix: [[0,0,0,2,2,0],[0,0,0,0,0,0],[0,0,0,0,0,0],[0,0,0,0,0,0],[0,0,1,1,0,2],[0,2,1,0,0,0]]
dimension_vector: [1,1,1,1,1,1]
id: 2453

adjacency_matrix: [[0,0,0,2,0,2],[0,0,0,0,1,0],[0,0,0,1,0,0],[0,0,0,0,0,0],[0,0,1,0,0,0],[0,2,1,0,1,0]]
dimension_vector: [1,1,1,1,1,1]
id: 2454

adjacency_matrix: [[0,0,0,2,0,2],[0,0,0,0,2,0],[0,0,0,1,0,0],[0,0,0,0,0,0],[0,0,1,0,0,0],[0,2,1,0,0,0]]
dimension_vector: [1,1,1,1,1,1]
id: 2455

adjacency_matrix: [[0,0,0,2,2,0],[0,0,0,0,0,0],[0,0,0,1,0,0],[0,0,0,0,0,0],[0,0,1,0,0,2],[0,2,1,0,0,0]]
dimension_vector: [1,1,1,1,1,1]
id: 2456

adjacency_matrix: [[0,0,0,2,2,2],[0,0,0,0,0,0],[0,0,0,1,0,0],[0,0,0,0,0,0],[0,0,1,0,0,0],[0,2,1,0,0,0]]
dimension_vector: [1,1,1,1,1,1]
id: 2457

adjacency_matrix: [[0,0,0,3,0,0],[0,0,0,0,0,0],[0,0,0,0,0,0],[0,0,0,0,2,0],[0,0,1,0,0,2],[0,2,1,0,0,0]]
dimension_vector: [1,1,1,1,1,1]
id: 2458

adjacency_matrix: [[0,0,0,3,0,1],[0,0,0,0,0,0],[0,0,0,0,0,0],[0,0,0,0,2,1],[0,0,1,0,0,0],[0,2,1,0,0,0]]
dimension_vector: [1,1,1,1,1,1]
id: 2459

adjacency_matrix: [[0,0,0,3,0,2],[0,0,0,0,0,0],[0,0,0,0,0,0],[0,0,0,0,2,0],[0,0,1,0,0,0],[0,2,1,0,0,0]]
dimension_vector: [1,1,1,1,1,1]
id: 2460

adjacency_matrix: [[0,0,0,3,0,0],[0,0,0,0,1,0],[0,0,0,0,0,0],[0,0,0,0,0,2],[0,0,1,0,0,0],[0,2,1,0,1,0]]
dimension_vector: [1,1,1,1,1,1]
id: 2461

adjacency_matrix: [[0,0,0,3,0,1],[0,0,0,0,1,0],[0,0,0,0,0,0],[0,0,0,0,0,1],[0,0,1,0,0,0],[0,2,1,0,1,0]]
dimension_vector: [1,1,1,1,1,1]
id: 2462

adjacency_matrix: [[0,0,0,3,0,2],[0,0,0,0,1,0],[0,0,0,0,0,0],[0,0,0,0,0,0],[0,0,1,0,0,0],[0,2,1,0,1,0]]
dimension_vector: [1,1,1,1,1,1]
id: 2463

adjacency_matrix: [[0,0,0,3,0,0],[0,0,0,0,2,0],[0,0,0,0,0,0],[0,0,0,0,0,2],[0,0,1,0,0,0],[0,2,1,0,0,0]]
dimension_vector: [1,1,1,1,1,1]
id: 2464

adjacency_matrix: [[0,0,0,3,0,1],[0,0,0,0,2,0],[0,0,0,0,0,0],[0,0,0,0,0,1],[0,0,1,0,0,0],[0,2,1,0,0,0]]
dimension_vector: [1,1,1,1,1,1]
id: 2465

adjacency_matrix: [[0,0,0,3,0,2],[0,0,0,0,2,0],[0,0,0,0,0,0],[0,0,0,0,0,0],[0,0,1,0,0,0],[0,2,1,0,0,0]]
dimension_vector: [1,1,1,1,1,1]
id: 2466

adjacency_matrix: [[0,0,0,3,1,0],[0,0,0,0,0,0],[0,0,0,0,0,0],[0,0,0,0,1,0],[0,0,1,0,0,2],[0,2,1,0,0,0]]
dimension_vector: [1,1,1,1,1,1]
id: 2467

adjacency_matrix: [[0,0,0,3,1,0],[0,0,0,0,0,0],[0,0,0,0,0,0],[0,0,0,0,1,2],[0,0,1,0,0,0],[0,2,1,0,0,0]]
dimension_vector: [1,1,1,1,1,1]
id: 2468

adjacency_matrix: [[0,0,0,3,1,1],[0,0,0,0,0,0],[0,0,0,0,0,0],[0,0,0,0,1,1],[0,0,1,0,0,0],[0,2,1,0,0,0]]
dimension_vector: [1,1,1,1,1,1]
id: 2469

adjacency_matrix: [[0,0,0,3,1,2],[0,0,0,0,0,0],[0,0,0,0,0,0],[0,0,0,0,1,0],[0,0,1,0,0,0],[0,2,1,0,0,0]]
dimension_vector: [1,1,1,1,1,1]
id: 2470

adjacency_matrix: [[0,0,0,3,2,0],[0,0,0,0,0,0],[0,0,0,0,0,0],[0,0,0,0,0,0],[0,0,1,0,0,2],[0,2,1,0,0,0]]
dimension_vector: [1,1,1,1,1,1]
id: 2471

adjacency_matrix: [[0,0,0,3,2,0],[0,0,0,0,0,0],[0,0,0,0,0,0],[0,0,0,0,0,2],[0,0,1,0,0,0],[0,2,1,0,0,0]]
dimension_vector: [1,1,1,1,1,1]
id: 2472

adjacency_matrix: [[0,0,0,3,2,1],[0,0,0,0,0,0],[0,0,0,0,0,0],[0,0,0,0,0,1],[0,0,1,0,0,0],[0,2,1,0,0,0]]
dimension_vector: [1,1,1,1,1,1]
id: 2473

adjacency_matrix: [[0,0,0,3,2,2],[0,0,0,0,0,0],[0,0,0,0,0,0],[0,0,0,0,0,0],[0,0,1,0,0,0],[0,2,1,0,0,0]]
dimension_vector: [1,1,1,1,1,1]
id: 2474

adjacency_matrix: [[0,0,0,0,0,2],[0,0,0,0,1,0],[0,0,0,0,0,0],[0,0,0,0,0,0],[0,0,1,2,0,0],[0,2,2,0,1,0]]
dimension_vector: [1,1,1,1,1,1]
id: 2475

adjacency_matrix: [[0,0,0,0,0,2],[0,0,0,0,2,0],[0,0,0,0,0,0],[0,0,0,0,0,0],[0,0,1,2,0,0],[0,2,2,0,0,0]]
dimension_vector: [1,1,1,1,1,1]
id: 2476

adjacency_matrix: [[0,0,0,0,0,2],[0,0,0,0,1,0],[0,0,0,2,0,0],[0,0,0,0,0,0],[0,0,1,0,0,0],[0,2,2,0,1,0]]
dimension_vector: [1,1,1,1,1,1]
id: 2477

adjacency_matrix: [[0,0,0,0,0,2],[0,0,0,0,2,0],[0,0,0,2,0,0],[0,0,0,0,0,0],[0,0,1,0,0,0],[0,2,2,0,0,0]]
dimension_vector: [1,1,1,1,1,1]
id: 2478

adjacency_matrix: [[0,0,0,0,0,2],[0,0,0,1,0,0],[0,0,0,0,0,0],[0,0,0,0,2,0],[0,0,1,0,0,0],[0,2,2,1,0,0]]
dimension_vector: [1,1,1,1,1,1]
id: 2479

adjacency_matrix: [[0,0,0,0,0,2],[0,0,0,2,0,0],[0,0,0,0,0,0],[0,0,0,0,2,0],[0,0,1,0,0,0],[0,2,2,0,0,0]]
dimension_vector: [1,1,1,1,1,1]
id: 2480

adjacency_matrix: [[0,0,0,0,0,2],[0,0,0,2,1,0],[0,0,0,0,0,0],[0,0,0,0,1,0],[0,0,1,0,0,0],[0,2,2,0,0,0]]
dimension_vector: [1,1,1,1,1,1]
id: 2481

adjacency_matrix: [[0,0,0,1,0,2],[0,0,0,0,1,0],[0,0,0,0,0,0],[0,0,0,0,0,0],[0,0,1,0,0,0],[0,2,2,1,1,0]]
dimension_vector: [1,1,1,1,1,1]
id: 2482

adjacency_matrix: [[0,0,0,1,0,2],[0,0,0,0,2,0],[0,0,0,0,0,0],[0,0,0,0,0,0],[0,0,1,0,0,0],[0,2,2,1,0,0]]
dimension_vector: [1,1,1,1,1,1]
id: 2483

adjacency_matrix: [[0,0,0,1,0,2],[0,0,0,0,1,0],[0,0,0,1,0,0],[0,0,0,0,0,0],[0,0,1,0,0,0],[0,2,2,0,1,0]]
dimension_vector: [1,1,1,1,1,1]
id: 2484

adjacency_matrix: [[0,0,0,1,0,2],[0,0,0,0,2,0],[0,0,0,1,0,0],[0,0,0,0,0,0],[0,0,1,0,0,0],[0,2,2,0,0,0]]
dimension_vector: [1,1,1,1,1,1]
id: 2485

adjacency_matrix: [[0,0,0,2,0,0],[0,0,0,0,1,0],[0,0,0,0,0,0],[0,0,0,0,0,2],[0,0,1,0,0,0],[0,2,2,0,1,0]]
dimension_vector: [1,1,1,1,1,1]
id: 2486

adjacency_matrix: [[0,0,0,2,0,1],[0,0,0,0,1,0],[0,0,0,0,0,0],[0,0,0,0,0,1],[0,0,1,0,0,0],[0,2,2,0,1,0]]
dimension_vector: [1,1,1,1,1,1]
id: 2487

adjacency_matrix: [[0,0,0,2,0,2],[0,0,0,0,1,0],[0,0,0,0,0,0],[0,0,0,0,0,0],[0,0,1,0,0,0],[0,2,2,0,1,0]]
dimension_vector: [1,1,1,1,1,1]
id: 2488

adjacency_matrix: [[0,0,0,2,0,0],[0,0,0,0,2,0],[0,0,0,0,0,0],[0,0,0,0,0,2],[0,0,1,0,0,0],[0,2,2,0,0,0]]
dimension_vector: [1,1,1,1,1,1]
id: 2489

adjacency_matrix: [[0,0,0,2,0,1],[0,0,0,0,2,0],[0,0,0,0,0,0],[0,0,0,0,0,1],[0,0,1,0,0,0],[0,2,2,0,0,0]]
dimension_vector: [1,1,1,1,1,1]
id: 2490

adjacency_matrix: [[0,0,0,2,0,2],[0,0,0,0,2,0],[0,0,0,0,0,0],[0,0,0,0,0,0],[0,0,1,0,0,0],[0,2,2,0,0,0]]
dimension_vector: [1,1,1,1,1,1]
id: 2491

adjacency_matrix: [[0,0,0,0,0,3],[0,0,0,0,1,0],[0,0,0,1,0,0],[0,0,0,0,0,0],[0,0,2,1,0,0],[0,2,0,0,1,0]]
dimension_vector: [1,1,1,1,1,1]
id: 2492

adjacency_matrix: [[0,0,0,0,0,2],[0,0,0,0,1,0],[0,0,0,1,0,0],[0,0,0,0,0,0],[0,0,2,1,0,0],[0,2,0,0,2,0]]
dimension_vector: [1,1,1,1,1,1]
id: 2493

adjacency_matrix: [[0,0,0,0,0,3],[0,0,0,0,2,0],[0,0,0,1,0,0],[0,0,0,0,0,0],[0,0,2,1,0,0],[0,2,0,0,0,0]]
dimension_vector: [1,1,1,1,1,1]
id: 2494

adjacency_matrix: [[0,0,0,0,0,2],[0,0,0,0,3,0],[0,0,0,1,0,0],[0,0,0,0,0,0],[0,0,2,1,0,0],[0,2,0,0,0,0]]
dimension_vector: [1,1,1,1,1,1]
id: 2495

adjacency_matrix: [[0,0,0,0,1,3],[0,0,0,0,0,0],[0,0,0,1,0,0],[0,0,0,0,0,0],[0,0,2,1,0,0],[0,2,0,0,1,0]]
dimension_vector: [1,1,1,1,1,1]
id: 2496

adjacency_matrix: [[0,0,0,0,1,3],[0,0,0,0,1,0],[0,0,0,1,0,0],[0,0,0,0,0,0],[0,0,2,1,0,0],[0,2,0,0,0,0]]
dimension_vector: [1,1,1,1,1,1]
id: 2497

adjacency_matrix: [[0,0,0,0,2,0],[0,0,0,0,0,0],[0,0,0,1,0,0],[0,0,0,0,0,3],[0,0,2,1,0,0],[0,2,0,0,0,0]]
dimension_vector: [1,1,1,1,1,1]
id: 2498

adjacency_matrix: [[0,0,0,0,2,0],[0,0,0,0,0,0],[0,0,0,1,0,3],[0,0,0,0,0,0],[0,0,2,1,0,0],[0,2,0,0,0,0]]
dimension_vector: [1,1,1,1,1,1]
id: 2499

adjacency_matrix: [[0,0,0,0,2,2],[0,0,0,0,0,0],[0,0,0,1,0,0],[0,0,0,0,0,0],[0,0,2,1,0,1],[0,2,0,0,0,0]]
dimension_vector: [1,1,1,1,1,1]
id: 2500

adjacency_matrix: [[0,0,0,0,2,2],[0,0,0,0,0,0],[0,0,0,1,0,0],[0,0,0,0,0,1],[0,0,2,1,0,0],[0,2,0,0,0,0]]
dimension_vector: [1,1,1,1,1,1]
id: 2501

adjacency_matrix: [[0,0,0,0,2,3],[0,0,0,0,0,0],[0,0,0,1,0,0],[0,0,0,0,0,0],[0,0,2,1,0,0],[0,2,0,0,0,0]]
dimension_vector: [1,1,1,1,1,1]
id: 2502

adjacency_matrix: [[0,0,0,0,2,2],[0,0,0,0,0,0],[0,0,0,1,0,0],[0,0,0,0,0,0],[0,0,2,1,0,0],[0,2,0,0,1,0]]
dimension_vector: [1,1,1,1,1,1]
id: 2503

adjacency_matrix: [[0,0,0,0,2,2],[0,0,0,0,1,0],[0,0,0,1,0,0],[0,0,0,0,0,0],[0,0,2,1,0,0],[0,2,0,0,0,0]]
dimension_vector: [1,1,1,1,1,1]
id: 2504

adjacency_matrix: [[0,0,0,0,3,0],[0,0,0,0,0,0],[0,0,0,1,0,0],[0,0,0,0,0,2],[0,0,2,1,0,0],[0,2,0,0,0,0]]
dimension_vector: [1,1,1,1,1,1]
id: 2505

adjacency_matrix: [[0,0,0,0,3,1],[0,0,0,0,0,0],[0,0,0,1,0,0],[0,0,0,0,0,0],[0,0,2,1,0,1],[0,2,0,0,0,0]]
dimension_vector: [1,1,1,1,1,1]
id: 2506

adjacency_matrix: [[0,0,0,0,3,1],[0,0,0,0,0,0],[0,0,0,1,0,0],[0,0,0,0,0,1],[0,0,2,1,0,0],[0,2,0,0,0,0]]
dimension_vector: [1,1,1,1,1,1]
id: 2507

adjacency_matrix: [[0,0,0,0,3,2],[0,0,0,0,0,0],[0,0,0,1,0,0],[0,0,0,0,0,0],[0,0,2,1,0,0],[0,2,0,0,0,0]]
dimension_vector: [1,1,1,1,1,1]
id: 2508

adjacency_matrix: [[0,0,0,0,0,2],[0,0,0,0,1,0],[0,0,0,1,0,0],[0,0,0,0,0,0],[0,0,2,2,0,0],[0,2,0,0,1,0]]
dimension_vector: [1,1,1,1,1,1]
id: 2509

adjacency_matrix: [[0,0,0,0,0,2],[0,0,0,0,2,0],[0,0,0,1,0,0],[0,0,0,0,0,0],[0,0,2,2,0,0],[0,2,0,0,0,0]]
dimension_vector: [1,1,1,1,1,1]
id: 2510

adjacency_matrix: [[0,0,0,0,1,2],[0,0,0,0,0,0],[0,0,0,1,0,0],[0,0,0,0,0,0],[0,0,2,2,0,0],[0,2,0,0,1,0]]
dimension_vector: [1,1,1,1,1,1]
id: 2511

adjacency_matrix: [[0,0,0,0,1,2],[0,0,0,0,1,0],[0,0,0,1,0,0],[0,0,0,0,0,0],[0,0,2,2,0,0],[0,2,0,0,0,0]]
dimension_vector: [1,1,1,1,1,1]
id: 2512

adjacency_matrix: [[0,0,0,0,2,0],[0,0,0,0,0,0],[0,0,0,1,0,0],[0,0,0,0,0,2],[0,0,2,2,0,0],[0,2,0,0,0,0]]
dimension_vector: [1,1,1,1,1,1]
id: 2513

adjacency_matrix: [[0,0,0,0,2,0],[0,0,0,0,0,0],[0,0,0,1,0,2],[0,0,0,0,0,0],[0,0,2,2,0,0],[0,2,0,0,0,0]]
dimension_vector: [1,1,1,1,1,1]
id: 2514

adjacency_matrix: [[0,0,0,0,2,1],[0,0,0,0,0,0],[0,0,0,1,0,0],[0,0,0,0,0,0],[0,0,2,2,0,1],[0,2,0,0,0,0]]
dimension_vector: [1,1,1,1,1,1]
id: 2515

adjacency_matrix: [[0,0,0,0,2,1],[0,0,0,0,0,0],[0,0,0,1,0,0],[0,0,0,0,0,1],[0,0,2,2,0,0],[0,2,0,0,0,0]]
dimension_vector: [1,1,1,1,1,1]
id: 2516

adjacency_matrix: [[0,0,0,0,2,2],[0,0,0,0,0,0],[0,0,0,1,0,0],[0,0,0,0,0,0],[0,0,2,2,0,0],[0,2,0,0,0,0]]
dimension_vector: [1,1,1,1,1,1]
id: 2517

adjacency_matrix: [[0,0,0,0,0,3],[0,0,0,0,2,0],[0,0,0,2,0,0],[0,0,0,0,0,0],[0,0,2,0,0,0],[0,2,0,0,0,0]]
dimension_vector: [1,1,1,1,1,1]
id: 2518

adjacency_matrix: [[0,0,0,0,0,2],[0,0,0,0,3,0],[0,0,0,2,0,0],[0,0,0,0,0,0],[0,0,2,0,0,0],[0,2,0,0,0,0]]
dimension_vector: [1,1,1,1,1,1]
id: 2519

adjacency_matrix: [[0,0,0,0,1,3],[0,0,0,0,0,0],[0,0,0,2,0,0],[0,0,0,0,0,0],[0,0,2,0,0,0],[0,2,0,0,1,0]]
dimension_vector: [1,1,1,1,1,1]
id: 2520

adjacency_matrix: [[0,0,0,0,1,3],[0,0,0,0,1,0],[0,0,0,2,0,0],[0,0,0,0,0,0],[0,0,2,0,0,0],[0,2,0,0,0,0]]
dimension_vector: [1,1,1,1,1,1]
id: 2521

adjacency_matrix: [[0,0,0,0,2,0],[0,0,0,0,0,0],[0,0,0,2,0,0],[0,0,0,0,0,3],[0,0,2,0,0,0],[0,2,0,0,0,0]]
dimension_vector: [1,1,1,1,1,1]
id: 2522

adjacency_matrix: [[0,0,0,0,2,0],[0,0,0,0,0,0],[0,0,0,2,0,1],[0,0,0,0,0,0],[0,0,2,0,0,2],[0,2,0,0,0,0]]
dimension_vector: [1,1,1,1,1,1]
id: 2523

adjacency_matrix: [[0,0,0,0,2,0],[0,0,0,0,0,0],[0,0,0,2,0,2],[0,0,0,0,0,1],[0,0,2,0,0,0],[0,2,0,0,0,0]]
dimension_vector: [1,1,1,1,1,1]
id: 2524

adjacency_matrix: [[0,0,0,0,2,2],[0,0,0,0,0,0],[0,0,0,2,0,0],[0,0,0,0,0,0],[0,0,2,0,0,1],[0,2,0,0,0,0]]
dimension_vector: [1,1,1,1,1,1]
id: 2525

adjacency_matrix: [[0,0,0,0,2,2],[0,0,0,0,0,0],[0,0,0,2,0,0],[0,0,0,0,0,1],[0,0,2,0,0,0],[0,2,0,0,0,0]]
dimension_vector: [1,1,1,1,1,1]
id: 2526

adjacency_matrix: [[0,0,0,0,2,2],[0,0,0,0,0,0],[0,0,0,2,0,1],[0,0,0,0,0,0],[0,0,2,0,0,0],[0,2,0,0,0,0]]
dimension_vector: [1,1,1,1,1,1]
id: 2527

adjacency_matrix: [[0,0,0,0,2,3],[0,0,0,0,0,0],[0,0,0,2,0,0],[0,0,0,0,0,0],[0,0,2,0,0,0],[0,2,0,0,0,0]]
dimension_vector: [1,1,1,1,1,1]
id: 2528

adjacency_matrix: [[0,0,0,0,2,2],[0,0,0,0,0,0],[0,0,0,2,0,0],[0,0,0,0,0,0],[0,0,2,0,0,0],[0,2,0,0,1,0]]
dimension_vector: [1,1,1,1,1,1]
id: 2529

adjacency_matrix: [[0,0,0,0,2,2],[0,0,0,0,1,0],[0,0,0,2,0,0],[0,0,0,0,0,0],[0,0,2,0,0,0],[0,2,0,0,0,0]]
dimension_vector: [1,1,1,1,1,1]
id: 2530

adjacency_matrix: [[0,0,0,0,3,0],[0,0,0,0,0,0],[0,0,0,2,0,1],[0,0,0,0,0,1],[0,0,2,0,0,0],[0,2,0,0,0,0]]
dimension_vector: [1,1,1,1,1,1]
id: 2531

adjacency_matrix: [[0,0,0,0,3,1],[0,0,0,0,0,0],[0,0,0,2,0,0],[0,0,0,0,0,0],[0,0,2,0,0,1],[0,2,0,0,0,0]]
dimension_vector: [1,1,1,1,1,1]
id: 2532

adjacency_matrix: [[0,0,0,0,3,1],[0,0,0,0,0,0],[0,0,0,2,0,0],[0,0,0,0,0,1],[0,0,2,0,0,0],[0,2,0,0,0,0]]
dimension_vector: [1,1,1,1,1,1]
id: 2533

adjacency_matrix: [[0,0,0,0,3,1],[0,0,0,0,0,0],[0,0,0,2,0,1],[0,0,0,0,0,0],[0,0,2,0,0,0],[0,2,0,0,0,0]]
dimension_vector: [1,1,1,1,1,1]
id: 2534

adjacency_matrix: [[0,0,0,0,3,2],[0,0,0,0,0,0],[0,0,0,2,0,0],[0,0,0,0,0,0],[0,0,2,0,0,0],[0,2,0,0,0,0]]
dimension_vector: [1,1,1,1,1,1]
id: 2535

adjacency_matrix: [[0,0,0,0,2,0],[0,0,0,0,0,0],[0,0,0,2,0,2],[0,0,0,0,0,0],[0,0,2,0,0,0],[0,2,0,1,0,0]]
dimension_vector: [1,1,1,1,1,1]
id: 2536

adjacency_matrix: [[0,0,0,0,0,2],[0,0,0,0,1,0],[0,0,0,3,0,0],[0,0,0,0,0,0],[0,0,2,0,0,0],[0,2,0,0,1,0]]
dimension_vector: [1,1,1,1,1,1]
id: 2537

adjacency_matrix: [[0,0,0,0,0,2],[0,0,0,0,2,0],[0,0,0,3,0,0],[0,0,0,0,0,0],[0,0,2,0,0,0],[0,2,0,0,0,0]]
dimension_vector: [1,1,1,1,1,1]
id: 2538

adjacency_matrix: [[0,0,0,0,1,2],[0,0,0,0,0,0],[0,0,0,3,0,0],[0,0,0,0,0,0],[0,0,2,0,0,0],[0,2,0,0,1,0]]
dimension_vector: [1,1,1,1,1,1]
id: 2539

adjacency_matrix: [[0,0,0,0,1,2],[0,0,0,0,1,0],[0,0,0,3,0,0],[0,0,0,0,0,0],[0,0,2,0,0,0],[0,2,0,0,0,0]]
dimension_vector: [1,1,1,1,1,1]
id: 2540

adjacency_matrix: [[0,0,0,0,2,0],[0,0,0,0,0,0],[0,0,0,3,0,1],[0,0,0,0,0,0],[0,0,2,0,0,1],[0,2,0,0,0,0]]
dimension_vector: [1,1,1,1,1,1]
id: 2541

adjacency_matrix: [[0,0,0,0,2,0],[0,0,0,0,0,0],[0,0,0,3,0,1],[0,0,0,0,0,1],[0,0,2,0,0,0],[0,2,0,0,0,0]]
dimension_vector: [1,1,1,1,1,1]
id: 2542

adjacency_matrix: [[0,0,0,0,2,1],[0,0,0,0,0,0],[0,0,0,3,0,0],[0,0,0,0,0,0],[0,0,2,0,0,1],[0,2,0,0,0,0]]
dimension_vector: [1,1,1,1,1,1]
id: 2543

adjacency_matrix: [[0,0,0,0,2,1],[0,0,0,0,0,0],[0,0,0,3,0,0],[0,0,0,0,0,1],[0,0,2,0,0,0],[0,2,0,0,0,0]]
dimension_vector: [1,1,1,1,1,1]
id: 2544

adjacency_matrix: [[0,0,0,0,2,1],[0,0,0,0,0,0],[0,0,0,3,0,1],[0,0,0,0,0,0],[0,0,2,0,0,0],[0,2,0,0,0,0]]
dimension_vector: [1,1,1,1,1,1]
id: 2545

adjacency_matrix: [[0,0,0,0,2,2],[0,0,0,0,0,0],[0,0,0,3,0,0],[0,0,0,0,0,0],[0,0,2,0,0,0],[0,2,0,0,0,0]]
dimension_vector: [1,1,1,1,1,1]
id: 2546

adjacency_matrix: [[0,0,0,0,0,2],[0,0,0,1,3,0],[0,0,0,1,0,0],[0,0,0,0,0,0],[0,0,2,0,0,0],[0,2,0,0,0,0]]
dimension_vector: [1,1,1,1,1,1]
id: 2547

adjacency_matrix: [[0,0,0,0,1,3],[0,0,0,1,0,0],[0,0,0,1,0,0],[0,0,0,0,0,0],[0,0,2,0,0,0],[0,2,0,0,1,0]]
dimension_vector: [1,1,1,1,1,1]
id: 2548

adjacency_matrix: [[0,0,0,0,2,3],[0,0,0,1,0,0],[0,0,0,1,0,0],[0,0,0,0,0,0],[0,0,2,0,0,0],[0,2,0,0,0,0]]
dimension_vector: [1,1,1,1,1,1]
id: 2549

adjacency_matrix: [[0,0,0,1,0,2],[0,0,0,0,0,0],[0,0,0,0,0,0],[0,0,0,0,3,0],[0,0,2,0,0,0],[0,2,0,1,0,0]]
dimension_vector: [1,1,1,1,1,1]
id: 2550

adjacency_matrix: [[0,0,0,1,0,3],[0,0,0,0,1,0],[0,0,0,0,0,0],[0,0,0,0,0,0],[0,0,2,0,0,0],[0,2,0,1,1,0]]
dimension_vector: [1,1,1,1,1,1]
id: 2551

adjacency_matrix: [[0,0,0,1,0,2],[0,0,0,0,1,0],[0,0,0,0,0,0],[0,0,0,0,0,0],[0,0,2,0,0,0],[0,2,0,1,2,0]]
dimension_vector: [1,1,1,1,1,1]
id: 2552

adjacency_matrix: [[0,0,0,1,0,3],[0,0,0,0,1,0],[0,0,0,0,0,0],[0,0,0,0,1,0],[0,0,2,0,0,0],[0,2,0,1,0,0]]
dimension_vector: [1,1,1,1,1,1]
id: 2553

adjacency_matrix: [[0,0,0,1,0,3],[0,0,0,0,2,0],[0,0,0,0,0,0],[0,0,0,0,0,0],[0,0,2,0,0,0],[0,2,0,1,0,0]]
dimension_vector: [1,1,1,1,1,1]
id: 2554

adjacency_matrix: [[0,0,0,1,0,2],[0,0,0,0,3,0],[0,0,0,0,0,0],[0,0,0,0,0,0],[0,0,2,0,0,0],[0,2,0,1,0,0]]
dimension_vector: [1,1,1,1,1,1]
id: 2555

adjacency_matrix: [[0,0,0,1,1,3],[0,0,0,0,0,0],[0,0,0,0,0,0],[0,0,0,0,0,0],[0,0,2,0,0,0],[0,2,0,1,1,0]]
dimension_vector: [1,1,1,1,1,1]
id: 2556

adjacency_matrix: [[0,0,0,1,1,3],[0,0,0,0,0,0],[0,0,0,0,0,0],[0,0,0,0,1,0],[0,0,2,0,0,0],[0,2,0,1,0,0]]
dimension_vector: [1,1,1,1,1,1]
id: 2557

adjacency_matrix: [[0,0,0,1,1,3],[0,0,0,0,1,0],[0,0,0,0,0,0],[0,0,0,0,0,0],[0,0,2,0,0,0],[0,2,0,1,0,0]]
dimension_vector: [1,1,1,1,1,1]
id: 2558

adjacency_matrix: [[0,0,0,1,2,0],[0,0,0,0,0,0],[0,0,0,0,0,1],[0,0,0,0,0,0],[0,0,2,0,0,2],[0,2,0,1,0,0]]
dimension_vector: [1,1,1,1,1,1]
id: 2559

adjacency_matrix: [[0,0,0,1,2,0],[0,0,0,0,0,0],[0,0,0,0,0,3],[0,0,0,0,0,0],[0,0,2,0,0,0],[0,2,0,1,0,0]]
dimension_vector: [1,1,1,1,1,1]
id: 2560

adjacency_matrix: [[0,0,0,1,2,2],[0,0,0,0,0,0],[0,0,0,0,0,0],[0,0,0,0,0,0],[0,0,2,0,0,1],[0,2,0,1,0,0]]
dimension_vector: [1,1,1,1,1,1]
id: 2561

adjacency_matrix: [[0,0,0,1,2,2],[0,0,0,0,0,0],[0,0,0,0,0,1],[0,0,0,0,0,0],[0,0,2,0,0,0],[0,2,0,1,0,0]]
dimension_vector: [1,1,1,1,1,1]
id: 2562

adjacency_matrix: [[0,0,0,1,2,3],[0,0,0,0,0,0],[0,0,0,0,0,0],[0,0,0,0,0,0],[0,0,2,0,0,0],[0,2,0,1,0,0]]
dimension_vector: [1,1,1,1,1,1]
id: 2563

adjacency_matrix: [[0,0,0,1,2,2],[0,0,0,0,0,0],[0,0,0,0,0,0],[0,0,0,0,1,0],[0,0,2,0,0,0],[0,2,0,1,0,0]]
dimension_vector: [1,1,1,1,1,1]
id: 2564

adjacency_matrix: [[0,0,0,1,3,0],[0,0,0,0,0,0],[0,0,0,0,0,1],[0,0,0,0,0,0],[0,0,2,0,0,1],[0,2,0,1,0,0]]
dimension_vector: [1,1,1,1,1,1]
id: 2565

adjacency_matrix: [[0,0,0,1,3,0],[0,0,0,0,0,0],[0,0,0,0,0,2],[0,0,0,0,0,0],[0,0,2,0,0,0],[0,2,0,1,0,0]]
dimension_vector: [1,1,1,1,1,1]
id: 2566

adjacency_matrix: [[0,0,0,1,3,1],[0,0,0,0,0,0],[0,0,0,0,0,0],[0,0,0,0,0,0],[0,0,2,0,0,1],[0,2,0,1,0,0]]
dimension_vector: [1,1,1,1,1,1]
id: 2567

adjacency_matrix: [[0,0,0,1,3,1],[0,0,0,0,0,0],[0,0,0,0,0,1],[0,0,0,0,0,0],[0,0,2,0,0,0],[0,2,0,1,0,0]]
dimension_vector: [1,1,1,1,1,1]
id: 2568

adjacency_matrix: [[0,0,0,1,3,2],[0,0,0,0,0,0],[0,0,0,0,0,0],[0,0,0,0,0,0],[0,0,2,0,0,0],[0,2,0,1,0,0]]
dimension_vector: [1,1,1,1,1,1]
id: 2569

adjacency_matrix: [[0,0,0,1,2,2],[0,0,0,0,0,0],[0,0,0,0,0,0],[0,0,0,0,0,0],[0,0,2,1,0,0],[0,2,0,1,0,0]]
dimension_vector: [1,1,1,1,1,1]
id: 2570

adjacency_matrix: [[0,0,0,1,0,3],[0,0,0,0,1,0],[0,0,0,1,0,0],[0,0,0,0,0,0],[0,0,2,0,0,0],[0,2,0,0,1,0]]
dimension_vector: [1,1,1,1,1,1]
id: 2571

adjacency_matrix: [[0,0,0,1,0,2],[0,0,0,0,1,0],[0,0,0,1,0,0],[0,0,0,0,0,0],[0,0,2,0,0,0],[0,2,0,0,2,0]]
dimension_vector: [1,1,1,1,1,1]
id: 2572

adjacency_matrix: [[0,0,0,1,0,3],[0,0,0,0,2,0],[0,0,0,1,0,0],[0,0,0,0,0,0],[0,0,2,0,0,0],[0,2,0,0,0,0]]
dimension_vector: [1,1,1,1,1,1]
id: 2573

adjacency_matrix: [[0,0,0,1,0,2],[0,0,0,0,3,0],[0,0,0,1,0,0],[0,0,0,0,0,0],[0,0,2,0,0,0],[0,2,0,0,0,0]]
dimension_vector: [1,1,1,1,1,1]
id: 2574

adjacency_matrix: [[0,0,0,1,1,3],[0,0,0,0,0,0],[0,0,0,1,0,0],[0,0,0,0,0,0],[0,0,2,0,0,0],[0,2,0,0,1,0]]
dimension_vector: [1,1,1,1,1,1]
id: 2575

adjacency_matrix: [[0,0,0,1,1,3],[0,0,0,0,1,0],[0,0,0,1,0,0],[0,0,0,0,0,0],[0,0,2,0,0,0],[0,2,0,0,0,0]]
dimension_vector: [1,1,1,1,1,1]
id: 2576

adjacency_matrix: [[0,0,0,1,2,0],[0,0,0,0,0,0],[0,0,0,1,0,0],[0,0,0,0,0,3],[0,0,2,0,0,0],[0,2,0,0,0,0]]
dimension_vector: [1,1,1,1,1,1]
id: 2577

adjacency_matrix: [[0,0,0,1,2,0],[0,0,0,0,0,0],[0,0,0,1,0,3],[0,0,0,0,0,0],[0,0,2,0,0,0],[0,2,0,0,0,0]]
dimension_vector: [1,1,1,1,1,1]
id: 2578

adjacency_matrix: [[0,0,0,1,2,2],[0,0,0,0,0,0],[0,0,0,1,0,0],[0,0,0,0,0,1],[0,0,2,0,0,0],[0,2,0,0,0,0]]
dimension_vector: [1,1,1,1,1,1]
id: 2579

adjacency_matrix: [[0,0,0,1,2,3],[0,0,0,0,0,0],[0,0,0,1,0,0],[0,0,0,0,0,0],[0,0,2,0,0,0],[0,2,0,0,0,0]]
dimension_vector: [1,1,1,1,1,1]
id: 2580

adjacency_matrix: [[0,0,0,1,2,2],[0,0,0,0,0,0],[0,0,0,1,0,0],[0,0,0,0,0,0],[0,0,2,0,0,0],[0,2,0,0,1,0]]
dimension_vector: [1,1,1,1,1,1]
id: 2581

adjacency_matrix: [[0,0,0,1,2,2],[0,0,0,0,1,0],[0,0,0,1,0,0],[0,0,0,0,0,0],[0,0,2,0,0,0],[0,2,0,0,0,0]]
dimension_vector: [1,1,1,1,1,1]
id: 2582

adjacency_matrix: [[0,0,0,1,3,0],[0,0,0,0,0,0],[0,0,0,1,0,2],[0,0,0,0,0,0],[0,0,2,0,0,0],[0,2,0,0,0,0]]
dimension_vector: [1,1,1,1,1,1]
id: 2583

adjacency_matrix: [[0,0,0,1,3,1],[0,0,0,0,0,0],[0,0,0,1,0,0],[0,0,0,0,0,0],[0,0,2,0,0,1],[0,2,0,0,0,0]]
dimension_vector: [1,1,1,1,1,1]
id: 2584

adjacency_matrix: [[0,0,0,1,3,1],[0,0,0,0,0,0],[0,0,0,1,0,0],[0,0,0,0,0,1],[0,0,2,0,0,0],[0,2,0,0,0,0]]
dimension_vector: [1,1,1,1,1,1]
id: 2585

adjacency_matrix: [[0,0,0,1,3,2],[0,0,0,0,0,0],[0,0,0,1,0,0],[0,0,0,0,0,0],[0,0,2,0,0,0],[0,2,0,0,0,0]]
dimension_vector: [1,1,1,1,1,1]
id: 2586

adjacency_matrix: [[0,0,0,1,2,2],[0,0,0,0,0,0],[0,0,0,1,0,0],[0,0,0,0,0,0],[0,0,2,0,0,0],[0,2,0,1,0,0]]
dimension_vector: [1,1,1,1,1,1]
id: 2587

adjacency_matrix: [[0,0,0,1,2,2],[0,0,0,1,0,0],[0,0,0,1,0,0],[0,0,0,0,0,0],[0,0,2,0,0,0],[0,2,0,0,0,0]]
dimension_vector: [1,1,1,1,1,1]
id: 2588

adjacency_matrix: [[0,0,0,2,0,0],[0,0,0,0,0,0],[0,0,0,0,0,1],[0,0,0,0,3,0],[0,0,2,0,0,1],[0,2,0,0,0,0]]
dimension_vector: [1,1,1,1,1,1]
id: 2589

adjacency_matrix: [[0,0,0,2,0,0],[0,0,0,0,0,0],[0,0,0,0,0,1],[0,0,0,0,3,1],[0,0,2,0,0,0],[0,2,0,0,0,0]]
dimension_vector: [1,1,1,1,1,1]
id: 2590

adjacency_matrix: [[0,0,0,2,0,0],[0,0,0,0,0,0],[0,0,0,0,0,2],[0,0,0,0,3,0],[0,0,2,0,0,0],[0,2,0,0,0,0]]
dimension_vector: [1,1,1,1,1,1]
id: 2591

adjacency_matrix: [[0,0,0,2,0,1],[0,0,0,0,0,0],[0,0,0,0,0,0],[0,0,0,0,3,0],[0,0,2,0,0,1],[0,2,0,0,0,0]]
dimension_vector: [1,1,1,1,1,1]
id: 2592

adjacency_matrix: [[0,0,0,2,0,1],[0,0,0,0,0,0],[0,0,0,0,0,0],[0,0,0,0,3,1],[0,0,2,0,0,0],[0,2,0,0,0,0]]
dimension_vector: [1,1,1,1,1,1]
id: 2593

adjacency_matrix: [[0,0,0,2,0,1],[0,0,0,0,0,0],[0,0,0,0,0,1],[0,0,0,0,3,0],[0,0,2,0,0,0],[0,2,0,0,0,0]]
dimension_vector: [1,1,1,1,1,1]
id: 2594

adjacency_matrix: [[0,0,0,2,0,2],[0,0,0,0,0,0],[0,0,0,0,0,0],[0,0,0,0,3,0],[0,0,2,0,0,0],[0,2,0,0,0,0]]
dimension_vector: [1,1,1,1,1,1]
id: 2595

adjacency_matrix: [[0,0,0,2,0,2],[0,0,0,0,1,0],[0,0,0,0,0,0],[0,0,0,0,0,1],[0,0,2,0,0,0],[0,2,0,0,1,0]]
dimension_vector: [1,1,1,1,1,1]
id: 2596

adjacency_matrix: [[0,0,0,2,0,3],[0,0,0,0,1,0],[0,0,0,0,0,0],[0,0,0,0,0,0],[0,0,2,0,0,0],[0,2,0,0,1,0]]
dimension_vector: [1,1,1,1,1,1]
id: 2597

adjacency_matrix: [[0,0,0,2,0,1],[0,0,0,0,1,0],[0,0,0,0,0,0],[0,0,0,0,0,1],[0,0,2,0,0,0],[0,2,0,0,2,0]]
dimension_vector: [1,1,1,1,1,1]
id: 2598

adjacency_matrix: [[0,0,0,2,0,2],[0,0,0,0,1,0],[0,0,0,0,0,0],[0,0,0,0,0,0],[0,0,2,0,0,0],[0,2,0,0,2,0]]
dimension_vector: [1,1,1,1,1,1]
id: 2599

adjacency_matrix: [[0,0,0,2,0,3],[0,0,0,0,1,0],[0,0,0,0,0,0],[0,0,0,0,1,0],[0,0,2,0,0,0],[0,2,0,0,0,0]]
dimension_vector: [1,1,1,1,1,1]
id: 2600

adjacency_matrix: [[0,0,0,2,0,2],[0,0,0,0,2,0],[0,0,0,0,0,0],[0,0,0,0,0,1],[0,0,2,0,0,0],[0,2,0,0,0,0]]
dimension_vector: [1,1,1,1,1,1]
id: 2601

adjacency_matrix: [[0,0,0,2,0,3],[0,0,0,0,2,0],[0,0,0,0,0,0],[0,0,0,0,0,0],[0,0,2,0,0,0],[0,2,0,0,0,0]]
dimension_vector: [1,1,1,1,1,1]
id: 2602

adjacency_matrix: [[0,0,0,2,0,1],[0,0,0,0,3,0],[0,0,0,0,0,0],[0,0,0,0,0,1],[0,0,2,0,0,0],[0,2,0,0,0,0]]
dimension_vector: [1,1,1,1,1,1]
id: 2603

adjacency_matrix: [[0,0,0,2,0,2],[0,0,0,0,3,0],[0,0,0,0,0,0],[0,0,0,0,0,0],[0,0,2,0,0,0],[0,2,0,0,0,0]]
dimension_vector: [1,1,1,1,1,1]
id: 2604

adjacency_matrix: [[0,0,0,2,1,2],[0,0,0,0,0,0],[0,0,0,0,0,0],[0,0,0,0,0,1],[0,0,2,0,0,0],[0,2,0,0,1,0]]
dimension_vector: [1,1,1,1,1,1]
id: 2605

adjacency_matrix: [[0,0,0,2,1,3],[0,0,0,0,0,0],[0,0,0,0,0,0],[0,0,0,0,0,0],[0,0,2,0,0,0],[0,2,0,0,1,0]]
dimension_vector: [1,1,1,1,1,1]
id: 2606

adjacency_matrix: [[0,0,0,2,1,2],[0,0,0,0,0,0],[0,0,0,0,0,0],[0,0,0,0,1,0],[0,0,2,0,0,1],[0,2,0,0,0,0]]
dimension_vector: [1,1,1,1,1,1]
id: 2607

adjacency_matrix: [[0,0,0,2,1,2],[0,0,0,0,0,0],[0,0,0,0,0,1],[0,0,0,0,1,0],[0,0,2,0,0,0],[0,2,0,0,0,0]]
dimension_vector: [1,1,1,1,1,1]
id: 2608

adjacency_matrix: [[0,0,0,2,1,3],[0,0,0,0,0,0],[0,0,0,0,0,0],[0,0,0,0,1,0],[0,0,2,0,0,0],[0,2,0,0,0,0]]
dimension_vector: [1,1,1,1,1,1]
id: 2609

adjacency_matrix: [[0,0,0,2,1,2],[0,0,0,0,0,0],[0,0,0,0,0,0],[0,0,0,0,1,0],[0,0,2,0,0,0],[0,2,0,0,1,0]]
dimension_vector: [1,1,1,1,1,1]
id: 2610

adjacency_matrix: [[0,0,0,2,1,2],[0,0,0,0,1,0],[0,0,0,0,0,0],[0,0,0,0,0,1],[0,0,2,0,0,0],[0,2,0,0,0,0]]
dimension_vector: [1,1,1,1,1,1]
id: 2611

adjacency_matrix: [[0,0,0,2,1,3],[0,0,0,0,1,0],[0,0,0,0,0,0],[0,0,0,0,0,0],[0,0,2,0,0,0],[0,2,0,0,0,0]]
dimension_vector: [1,1,1,1,1,1]
id: 2612

adjacency_matrix: [[0,0,0,2,1,2],[0,0,0,0,1,0],[0,0,0,0,0,0],[0,0,0,0,1,0],[0,0,2,0,0,0],[0,2,0,0,0,0]]
dimension_vector: [1,1,1,1,1,1]
id: 2613

adjacency_matrix: [[0,0,0,2,2,2],[0,0,0,0,0,0],[0,0,0,0,0,0],[0,0,0,0,0,0],[0,0,2,0,0,1],[0,2,0,0,0,0]]
dimension_vector: [1,1,1,1,1,1]
id: 2614

adjacency_matrix: [[0,0,0,2,2,2],[0,0,0,0,0,0],[0,0,0,0,0,0],[0,0,0,0,0,1],[0,0,2,0,0,0],[0,2,0,0,0,0]]
dimension_vector: [1,1,1,1,1,1]
id: 2615

adjacency_matrix: [[0,0,0,2,2,2],[0,0,0,0,0,0],[0,0,0,0,0,1],[0,0,0,0,0,0],[0,0,2,0,0,0],[0,2,0,0,0,0]]
dimension_vector: [1,1,1,1,1,1]
id: 2616

adjacency_matrix: [[0,0,0,2,2,3],[0,0,0,0,0,0],[0,0,0,0,0,0],[0,0,0,0,0,0],[0,0,2,0,0,0],[0,2,0,0,0,0]]
dimension_vector: [1,1,1,1,1,1]
id: 2617

adjacency_matrix: [[0,0,0,2,0,2],[0,0,0,0,1,0],[0,0,0,0,0,0],[0,0,0,0,0,0],[0,0,2,0,0,0],[0,2,0,1,1,0]]
dimension_vector: [1,1,1,1,1,1]
id: 2618

adjacency_matrix: [[0,0,0,2,0,2],[0,0,0,0,2,0],[0,0,0,0,0,0],[0,0,0,0,0,0],[0,0,2,0,0,0],[0,2,0,1,0,0]]
dimension_vector: [1,1,1,1,1,1]
id: 2619

adjacency_matrix: [[0,0,0,2,1,2],[0,0,0,0,0,0],[0,0,0,0,0,0],[0,0,0,0,1,0],[0,0,2,0,0,0],[0,2,0,1,0,0]]
dimension_vector: [1,1,1,1,1,1]
id: 2620

adjacency_matrix: [[0,0,0,2,2,0],[0,0,0,0,0,0],[0,0,0,0,0,1],[0,0,0,0,0,0],[0,0,2,0,0,1],[0,2,0,1,0,0]]
dimension_vector: [1,1,1,1,1,1]
id: 2621

adjacency_matrix: [[0,0,0,2,2,0],[0,0,0,0,0,0],[0,0,0,0,0,2],[0,0,0,0,0,0],[0,0,2,0,0,0],[0,2,0,1,0,0]]
dimension_vector: [1,1,1,1,1,1]
id: 2622

adjacency_matrix: [[0,0,0,2,2,1],[0,0,0,0,0,0],[0,0,0,0,0,0],[0,0,0,0,0,0],[0,0,2,0,0,1],[0,2,0,1,0,0]]
dimension_vector: [1,1,1,1,1,1]
id: 2623

adjacency_matrix: [[0,0,0,2,2,1],[0,0,0,0,0,0],[0,0,0,0,0,1],[0,0,0,0,0,0],[0,0,2,0,0,0],[0,2,0,1,0,0]]
dimension_vector: [1,1,1,1,1,1]
id: 2624

adjacency_matrix: [[0,0,0,2,2,2],[0,0,0,0,0,0],[0,0,0,0,0,0],[0,0,0,0,0,0],[0,0,2,0,0,0],[0,2,0,1,0,0]]
dimension_vector: [1,1,1,1,1,1]
id: 2625

adjacency_matrix: [[0,0,0,2,0,2],[0,0,0,0,1,0],[0,0,0,1,0,0],[0,0,0,0,0,0],[0,0,2,0,0,0],[0,2,0,0,1,0]]
dimension_vector: [1,1,1,1,1,1]
id: 2626

adjacency_matrix: [[0,0,0,2,0,2],[0,0,0,0,2,0],[0,0,0,1,0,0],[0,0,0,0,0,0],[0,0,2,0,0,0],[0,2,0,0,0,0]]
dimension_vector: [1,1,1,1,1,1]
id: 2627

adjacency_matrix: [[0,0,0,2,1,2],[0,0,0,0,0,0],[0,0,0,1,0,0],[0,0,0,0,0,0],[0,0,2,0,0,0],[0,2,0,0,1,0]]
dimension_vector: [1,1,1,1,1,1]
id: 2628

adjacency_matrix: [[0,0,0,2,1,2],[0,0,0,0,1,0],[0,0,0,1,0,0],[0,0,0,0,0,0],[0,0,2,0,0,0],[0,2,0,0,0,0]]
dimension_vector: [1,1,1,1,1,1]
id: 2629

adjacency_matrix: [[0,0,0,2,2,0],[0,0,0,0,0,0],[0,0,0,1,0,2],[0,0,0,0,0,0],[0,0,2,0,0,0],[0,2,0,0,0,0]]
dimension_vector: [1,1,1,1,1,1]
id: 2630

adjacency_matrix: [[0,0,0,2,2,1],[0,0,0,0,0,0],[0,0,0,1,0,0],[0,0,0,0,0,1],[0,0,2,0,0,0],[0,2,0,0,0,0]]
dimension_vector: [1,1,1,1,1,1]
id: 2631

adjacency_matrix: [[0,0,0,2,2,2],[0,0,0,0,0,0],[0,0,0,1,0,0],[0,0,0,0,0,0],[0,0,2,0,0,0],[0,2,0,0,0,0]]
dimension_vector: [1,1,1,1,1,1]
id: 2632

adjacency_matrix: [[0,0,0,3,0,1],[0,0,0,0,1,0],[0,0,0,0,0,0],[0,0,0,0,0,1],[0,0,2,0,0,0],[0,2,0,0,1,0]]
dimension_vector: [1,1,1,1,1,1]
id: 2633

adjacency_matrix: [[0,0,0,3,0,2],[0,0,0,0,1,0],[0,0,0,0,0,0],[0,0,0,0,0,0],[0,0,2,0,0,0],[0,2,0,0,1,0]]
dimension_vector: [1,1,1,1,1,1]
id: 2634

adjacency_matrix: [[0,0,0,3,0,1],[0,0,0,0,1,0],[0,0,0,0,0,0],[0,0,0,0,1,1],[0,0,2,0,0,0],[0,2,0,0,0,0]]
dimension_vector: [1,1,1,1,1,1]
id: 2635

adjacency_matrix: [[0,0,0,3,0,2],[0,0,0,0,1,0],[0,0,0,0,0,0],[0,0,0,0,1,0],[0,0,2,0,0,0],[0,2,0,0,0,0]]
dimension_vector: [1,1,1,1,1,1]
id: 2636

adjacency_matrix: [[0,0,0,3,0,1],[0,0,0,0,2,0],[0,0,0,0,0,0],[0,0,0,0,0,1],[0,0,2,0,0,0],[0,2,0,0,0,0]]
dimension_vector: [1,1,1,1,1,1]
id: 2637

adjacency_matrix: [[0,0,0,3,0,2],[0,0,0,0,2,0],[0,0,0,0,0,0],[0,0,0,0,0,0],[0,0,2,0,0,0],[0,2,0,0,0,0]]
dimension_vector: [1,1,1,1,1,1]
id: 2638

adjacency_matrix: [[0,0,0,3,1,1],[0,0,0,0,0,0],[0,0,0,0,0,0],[0,0,0,0,0,1],[0,0,2,0,0,0],[0,2,0,0,1,0]]
dimension_vector: [1,1,1,1,1,1]
id: 2639

adjacency_matrix: [[0,0,0,3,1,2],[0,0,0,0,0,0],[0,0,0,0,0,0],[0,0,0,0,0,0],[0,0,2,0,0,0],[0,2,0,0,1,0]]
dimension_vector: [1,1,1,1,1,1]
id: 2640

adjacency_matrix: [[0,0,0,3,1,1],[0,0,0,0,0,0],[0,0,0,0,0,0],[0,0,0,0,1,1],[0,0,2,0,0,0],[0,2,0,0,0,0]]
dimension_vector: [1,1,1,1,1,1]
id: 2641

adjacency_matrix: [[0,0,0,3,1,1],[0,0,0,0,0,0],[0,0,0,0,0,1],[0,0,0,0,1,0],[0,0,2,0,0,0],[0,2,0,0,0,0]]
dimension_vector: [1,1,1,1,1,1]
id: 2642

adjacency_matrix: [[0,0,0,3,1,2],[0,0,0,0,0,0],[0,0,0,0,0,0],[0,0,0,0,1,0],[0,0,2,0,0,0],[0,2,0,0,0,0]]
dimension_vector: [1,1,1,1,1,1]
id: 2643

adjacency_matrix: [[0,0,0,3,1,2],[0,0,0,0,1,0],[0,0,0,0,0,0],[0,0,0,0,0,0],[0,0,2,0,0,0],[0,2,0,0,0,0]]
dimension_vector: [1,1,1,1,1,1]
id: 2644

adjacency_matrix: [[0,0,0,3,2,2],[0,0,0,0,0,0],[0,0,0,0,0,0],[0,0,0,0,0,0],[0,0,2,0,0,0],[0,2,0,0,0,0]]
dimension_vector: [1,1,1,1,1,1]
id: 2645

adjacency_matrix: [[0,0,0,0,2,0],[0,0,0,1,0,0],[0,0,0,0,0,0],[0,0,0,0,0,0],[0,0,2,0,0,2],[0,2,1,1,0,0]]
dimension_vector: [1,1,1,1,1,1]
id: 2646

adjacency_matrix: [[0,0,0,1,2,0],[0,0,0,0,0,0],[0,0,0,0,0,0],[0,0,0,0,0,0],[0,0,2,1,0,2],[0,2,1,0,0,0]]
dimension_vector: [1,1,1,1,1,1]
id: 2647

adjacency_matrix: [[0,0,0,1,2,0],[0,0,0,0,0,0],[0,0,0,1,0,0],[0,0,0,0,0,0],[0,0,2,0,0,2],[0,2,1,0,0,0]]
dimension_vector: [1,1,1,1,1,1]
id: 2648

adjacency_matrix: [[0,0,0,2,1,0],[0,0,0,0,0,0],[0,0,0,0,0,0],[0,0,0,0,1,0],[0,0,2,0,0,2],[0,2,1,0,0,0]]
dimension_vector: [1,1,1,1,1,1]
id: 2649

adjacency_matrix: [[0,0,0,2,2,0],[0,0,0,0,0,0],[0,0,0,0,0,0],[0,0,0,0,0,0],[0,0,2,0,0,2],[0,2,1,0,0,0]]
dimension_vector: [1,1,1,1,1,1]
id: 2650

adjacency_matrix: [[0,0,0,0,0,2],[0,0,0,0,1,0],[0,0,0,1,0,0],[0,0,0,0,0,0],[0,0,3,1,0,0],[0,2,0,0,1,0]]
dimension_vector: [1,1,1,1,1,1]
id: 2651

adjacency_matrix: [[0,0,0,0,0,2],[0,0,0,0,2,0],[0,0,0,1,0,0],[0,0,0,0,0,0],[0,0,3,1,0,0],[0,2,0,0,0,0]]
dimension_vector: [1,1,1,1,1,1]
id: 2652

adjacency_matrix: [[0,0,0,0,1,2],[0,0,0,0,0,0],[0,0,0,1,0,0],[0,0,0,0,0,0],[0,0,3,1,0,0],[0,2,0,0,1,0]]
dimension_vector: [1,1,1,1,1,1]
id: 2653

adjacency_matrix: [[0,0,0,0,1,2],[0,0,0,0,1,0],[0,0,0,1,0,0],[0,0,0,0,0,0],[0,0,3,1,0,0],[0,2,0,0,0,0]]
dimension_vector: [1,1,1,1,1,1]
id: 2654

adjacency_matrix: [[0,0,0,0,2,0],[0,0,0,0,0,0],[0,0,0,1,0,0],[0,0,0,0,0,1],[0,0,3,1,0,1],[0,2,0,0,0,0]]
dimension_vector: [1,1,1,1,1,1]
id: 2655

adjacency_matrix: [[0,0,0,0,2,0],[0,0,0,0,0,0],[0,0,0,1,0,0],[0,0,0,0,0,2],[0,0,3,1,0,0],[0,2,0,0,0,0]]
dimension_vector: [1,1,1,1,1,1]
id: 2656

adjacency_matrix: [[0,0,0,0,2,0],[0,0,0,0,0,0],[0,0,0,1,0,1],[0,0,0,0,0,0],[0,0,3,1,0,1],[0,2,0,0,0,0]]
dimension_vector: [1,1,1,1,1,1]
id: 2657

adjacency_matrix: [[0,0,0,0,2,0],[0,0,0,0,0,0],[0,0,0,1,0,1],[0,0,0,0,0,1],[0,0,3,1,0,0],[0,2,0,0,0,0]]
dimension_vector: [1,1,1,1,1,1]
id: 2658

adjacency_matrix: [[0,0,0,0,2,1],[0,0,0,0,0,0],[0,0,0,1,0,0],[0,0,0,0,0,0],[0,0,3,1,0,1],[0,2,0,0,0,0]]
dimension_vector: [1,1,1,1,1,1]
id: 2659

adjacency_matrix: [[0,0,0,0,2,1],[0,0,0,0,0,0],[0,0,0,1,0,0],[0,0,0,0,0,1],[0,0,3,1,0,0],[0,2,0,0,0,0]]
dimension_vector: [1,1,1,1,1,1]
id: 2660

adjacency_matrix: [[0,0,0,0,2,1],[0,0,0,0,0,0],[0,0,0,1,0,1],[0,0,0,0,0,0],[0,0,3,1,0,0],[0,2,0,0,0,0]]
dimension_vector: [1,1,1,1,1,1]
id: 2661

adjacency_matrix: [[0,0,0,0,2,2],[0,0,0,0,0,0],[0,0,0,1,0,0],[0,0,0,0,0,0],[0,0,3,1,0,0],[0,2,0,0,0,0]]
dimension_vector: [1,1,1,1,1,1]
id: 2662

adjacency_matrix: [[0,0,0,0,1,2],[0,0,0,1,0,0],[0,0,0,0,0,0],[0,0,0,0,0,0],[0,0,3,0,0,0],[0,2,0,1,1,0]]
dimension_vector: [1,1,1,1,1,1]
id: 2663

adjacency_matrix: [[0,0,0,0,1,2],[0,0,0,1,0,0],[0,0,0,0,0,0],[0,0,0,0,1,0],[0,0,3,0,0,0],[0,2,0,1,0,0]]
dimension_vector: [1,1,1,1,1,1]
id: 2664

adjacency_matrix: [[0,0,0,0,2,0],[0,0,0,1,0,0],[0,0,0,0,0,1],[0,0,0,0,0,0],[0,0,3,0,0,1],[0,2,0,1,0,0]]
dimension_vector: [1,1,1,1,1,1]
id: 2665

adjacency_matrix: [[0,0,0,0,2,0],[0,0,0,1,0,0],[0,0,0,0,0,2],[0,0,0,0,0,0],[0,0,3,0,0,0],[0,2,0,1,0,0]]
dimension_vector: [1,1,1,1,1,1]
id: 2666

adjacency_matrix: [[0,0,0,0,2,1],[0,0,0,1,0,0],[0,0,0,0,0,0],[0,0,0,0,0,0],[0,0,3,0,0,1],[0,2,0,1,0,0]]
dimension_vector: [1,1,1,1,1,1]
id: 2667

adjacency_matrix: [[0,0,0,0,2,1],[0,0,0,1,0,0],[0,0,0,0,0,1],[0,0,0,0,0,0],[0,0,3,0,0,0],[0,2,0,1,0,0]]
dimension_vector: [1,1,1,1,1,1]
id: 2668

adjacency_matrix: [[0,0,0,0,2,2],[0,0,0,1,0,0],[0,0,0,0,0,0],[0,0,0,0,0,0],[0,0,3,0,0,0],[0,2,0,1,0,0]]
dimension_vector: [1,1,1,1,1,1]
id: 2669

adjacency_matrix: [[0,0,0,0,0,2],[0,0,0,1,2,0],[0,0,0,0,0,0],[0,0,0,0,0,0],[0,0,3,1,0,0],[0,2,0,0,0,0]]
dimension_vector: [1,1,1,1,1,1]
id: 2670

adjacency_matrix: [[0,0,0,0,2,0],[0,0,0,1,0,0],[0,0,0,0,0,1],[0,0,0,0,0,0],[0,0,3,1,0,1],[0,2,0,0,0,0]]
dimension_vector: [1,1,1,1,1,1]
id: 2671

adjacency_matrix: [[0,0,0,0,2,0],[0,0,0,1,0,0],[0,0,0,0,0,2],[0,0,0,0,0,0],[0,0,3,1,0,0],[0,2,0,0,0,0]]
dimension_vector: [1,1,1,1,1,1]
id: 2672

adjacency_matrix: [[0,0,0,0,2,2],[0,0,0,1,0,0],[0,0,0,0,0,0],[0,0,0,0,0,0],[0,0,3,1,0,0],[0,2,0,0,0,0]]
dimension_vector: [1,1,1,1,1,1]
id: 2673

adjacency_matrix: [[0,0,0,0,2,0],[0,0,0,1,0,0],[0,0,0,1,0,1],[0,0,0,0,0,0],[0,0,3,0,0,1],[0,2,0,0,0,0]]
dimension_vector: [1,1,1,1,1,1]
id: 2674

adjacency_matrix: [[0,0,0,0,2,2],[0,0,0,1,0,0],[0,0,0,1,0,0],[0,0,0,0,0,0],[0,0,3,0,0,0],[0,2,0,0,0,0]]
dimension_vector: [1,1,1,1,1,1]
id: 2675

adjacency_matrix: [[0,0,0,0,0,2],[0,0,0,2,1,0],[0,0,0,0,0,0],[0,0,0,0,1,0],[0,0,3,0,0,0],[0,2,0,0,0,0]]
dimension_vector: [1,1,1,1,1,1]
id: 2676

adjacency_matrix: [[0,0,0,0,1,2],[0,0,0,2,0,0],[0,0,0,0,0,0],[0,0,0,0,0,0],[0,0,3,0,0,0],[0,2,0,0,1,0]]
dimension_vector: [1,1,1,1,1,1]
id: 2677

adjacency_matrix: [[0,0,0,0,1,2],[0,0,0,2,0,0],[0,0,0,0,0,0],[0,0,0,0,1,0],[0,0,3,0,0,0],[0,2,0,0,0,0]]
dimension_vector: [1,1,1,1,1,1]
id: 2678

adjacency_matrix: [[0,0,0,0,1,2],[0,0,0,2,1,0],[0,0,0,0,0,0],[0,0,0,0,0,0],[0,0,3,0,0,0],[0,2,0,0,0,0]]
dimension_vector: [1,1,1,1,1,1]
id: 2679

adjacency_matrix: [[0,0,0,0,2,1],[0,0,0,2,0,0],[0,0,0,0,0,0],[0,0,0,0,0,0],[0,0,3,0,0,1],[0,2,0,0,0,0]]
dimension_vector: [1,1,1,1,1,1]
id: 2680

adjacency_matrix: [[0,0,0,0,2,1],[0,0,0,2,0,0],[0,0,0,0,0,1],[0,0,0,0,0,0],[0,0,3,0,0,0],[0,2,0,0,0,0]]
dimension_vector: [1,1,1,1,1,1]
id: 2681

adjacency_matrix: [[0,0,0,0,2,2],[0,0,0,2,0,0],[0,0,0,0,0,0],[0,0,0,0,0,0],[0,0,3,0,0,0],[0,2,0,0,0,0]]
dimension_vector: [1,1,1,1,1,1]
id: 2682

adjacency_matrix: [[0,0,0,1,0,2],[0,0,0,0,1,0],[0,0,0,0,0,0],[0,0,0,0,0,0],[0,0,3,0,0,0],[0,2,0,1,1,0]]
dimension_vector: [1,1,1,1,1,1]
id: 2683

adjacency_matrix: [[0,0,0,1,0,2],[0,0,0,0,2,0],[0,0,0,0,0,0],[0,0,0,0,0,0],[0,0,3,0,0,0],[0,2,0,1,0,0]]
dimension_vector: [1,1,1,1,1,1]
id: 2684

adjacency_matrix: [[0,0,0,1,1,2],[0,0,0,0,0,0],[0,0,0,0,0,0],[0,0,0,0,1,0],[0,0,3,0,0,0],[0,2,0,1,0,0]]
dimension_vector: [1,1,1,1,1,1]
id: 2685

adjacency_matrix: [[0,0,0,1,2,0],[0,0,0,0,0,0],[0,0,0,0,0,1],[0,0,0,0,0,0],[0,0,3,0,0,1],[0,2,0,1,0,0]]
dimension_vector: [1,1,1,1,1,1]
id: 2686

adjacency_matrix: [[0,0,0,1,2,0],[0,0,0,0,0,0],[0,0,0,0,0,2],[0,0,0,0,0,0],[0,0,3,0,0,0],[0,2,0,1,0,0]]
dimension_vector: [1,1,1,1,1,1]
id: 2687

adjacency_matrix: [[0,0,0,1,2,1],[0,0,0,0,0,0],[0,0,0,0,0,0],[0,0,0,0,0,0],[0,0,3,0,0,1],[0,2,0,1,0,0]]
dimension_vector: [1,1,1,1,1,1]
id: 2688

adjacency_matrix: [[0,0,0,1,2,1],[0,0,0,0,0,0],[0,0,0,0,0,1],[0,0,0,0,0,0],[0,0,3,0,0,0],[0,2,0,1,0,0]]
dimension_vector: [1,1,1,1,1,1]
id: 2689

adjacency_matrix: [[0,0,0,1,2,2],[0,0,0,0,0,0],[0,0,0,0,0,0],[0,0,0,0,0,0],[0,0,3,0,0,0],[0,2,0,1,0,0]]
dimension_vector: [1,1,1,1,1,1]
id: 2690

adjacency_matrix: [[0,0,0,1,0,2],[0,0,0,0,1,0],[0,0,0,0,0,0],[0,0,0,0,0,0],[0,0,3,1,0,0],[0,2,0,0,1,0]]
dimension_vector: [1,1,1,1,1,1]
id: 2691

adjacency_matrix: [[0,0,0,1,0,2],[0,0,0,0,2,0],[0,0,0,0,0,0],[0,0,0,0,0,0],[0,0,3,1,0,0],[0,2,0,0,0,0]]
dimension_vector: [1,1,1,1,1,1]
id: 2692

adjacency_matrix: [[0,0,0,1,1,2],[0,0,0,0,0,0],[0,0,0,0,0,0],[0,0,0,0,0,0],[0,0,3,1,0,0],[0,2,0,0,1,0]]
dimension_vector: [1,1,1,1,1,1]
id: 2693

adjacency_matrix: [[0,0,0,1,1,2],[0,0,0,0,1,0],[0,0,0,0,0,0],[0,0,0,0,0,0],[0,0,3,1,0,0],[0,2,0,0,0,0]]
dimension_vector: [1,1,1,1,1,1]
id: 2694

adjacency_matrix: [[0,0,0,1,2,0],[0,0,0,0,0,0],[0,0,0,0,0,1],[0,0,0,0,0,0],[0,0,3,1,0,1],[0,2,0,0,0,0]]
dimension_vector: [1,1,1,1,1,1]
id: 2695

adjacency_matrix: [[0,0,0,1,2,0],[0,0,0,0,0,0],[0,0,0,0,0,2],[0,0,0,0,0,0],[0,0,3,1,0,0],[0,2,0,0,0,0]]
dimension_vector: [1,1,1,1,1,1]
id: 2696

adjacency_matrix: [[0,0,0,1,2,1],[0,0,0,0,0,0],[0,0,0,0,0,0],[0,0,0,0,0,1],[0,0,3,1,0,0],[0,2,0,0,0,0]]
dimension_vector: [1,1,1,1,1,1]
id: 2697

adjacency_matrix: [[0,0,0,1,2,2],[0,0,0,0,0,0],[0,0,0,0,0,0],[0,0,0,0,0,0],[0,0,3,1,0,0],[0,2,0,0,0,0]]
dimension_vector: [1,1,1,1,1,1]
id: 2698

adjacency_matrix: [[0,0,0,1,0,2],[0,0,0,0,1,0],[0,0,0,1,0,0],[0,0,0,0,0,0],[0,0,3,0,0,0],[0,2,0,0,1,0]]
dimension_vector: [1,1,1,1,1,1]
id: 2699

adjacency_matrix: [[0,0,0,1,0,2],[0,0,0,0,2,0],[0,0,0,1,0,0],[0,0,0,0,0,0],[0,0,3,0,0,0],[0,2,0,0,0,0]]
dimension_vector: [1,1,1,1,1,1]
id: 2700

adjacency_matrix: [[0,0,0,1,1,2],[0,0,0,0,0,0],[0,0,0,1,0,0],[0,0,0,0,0,0],[0,0,3,0,0,0],[0,2,0,0,1,0]]
dimension_vector: [1,1,1,1,1,1]
id: 2701

adjacency_matrix: [[0,0,0,1,1,2],[0,0,0,0,1,0],[0,0,0,1,0,0],[0,0,0,0,0,0],[0,0,3,0,0,0],[0,2,0,0,0,0]]
dimension_vector: [1,1,1,1,1,1]
id: 2702

adjacency_matrix: [[0,0,0,1,2,0],[0,0,0,0,0,0],[0,0,0,1,0,1],[0,0,0,0,0,0],[0,0,3,0,0,1],[0,2,0,0,0,0]]
dimension_vector: [1,1,1,1,1,1]
id: 2703

adjacency_matrix: [[0,0,0,1,2,0],[0,0,0,0,0,0],[0,0,0,1,0,2],[0,0,0,0,0,0],[0,0,3,0,0,0],[0,2,0,0,0,0]]
dimension_vector: [1,1,1,1,1,1]
id: 2704

adjacency_matrix: [[0,0,0,1,2,1],[0,0,0,0,0,0],[0,0,0,1,0,0],[0,0,0,0,0,1],[0,0,3,0,0,0],[0,2,0,0,0,0]]
dimension_vector: [1,1,1,1,1,1]
id: 2705

adjacency_matrix: [[0,0,0,1,2,2],[0,0,0,0,0,0],[0,0,0,1,0,0],[0,0,0,0,0,0],[0,0,3,0,0,0],[0,2,0,0,0,0]]
dimension_vector: [1,1,1,1,1,1]
id: 2706

adjacency_matrix: [[0,0,0,1,0,2],[0,0,0,1,2,0],[0,0,0,0,0,0],[0,0,0,0,0,0],[0,0,3,0,0,0],[0,2,0,0,0,0]]
dimension_vector: [1,1,1,1,1,1]
id: 2707

adjacency_matrix: [[0,0,0,1,1,2],[0,0,0,1,0,0],[0,0,0,0,0,0],[0,0,0,0,1,0],[0,0,3,0,0,0],[0,2,0,0,0,0]]
dimension_vector: [1,1,1,1,1,1]
id: 2708

adjacency_matrix: [[0,0,0,1,2,0],[0,0,0,1,0,0],[0,0,0,0,0,1],[0,0,0,0,0,0],[0,0,3,0,0,1],[0,2,0,0,0,0]]
dimension_vector: [1,1,1,1,1,1]
id: 2709

adjacency_matrix: [[0,0,0,1,2,0],[0,0,0,1,0,0],[0,0,0,0,0,2],[0,0,0,0,0,0],[0,0,3,0,0,0],[0,2,0,0,0,0]]
dimension_vector: [1,1,1,1,1,1]
id: 2710

adjacency_matrix: [[0,0,0,1,2,1],[0,0,0,1,0,0],[0,0,0,0,0,0],[0,0,0,0,0,0],[0,0,3,0,0,1],[0,2,0,0,0,0]]
dimension_vector: [1,1,1,1,1,1]
id: 2711

adjacency_matrix: [[0,0,0,1,2,1],[0,0,0,1,0,0],[0,0,0,0,0,1],[0,0,0,0,0,0],[0,0,3,0,0,0],[0,2,0,0,0,0]]
dimension_vector: [1,1,1,1,1,1]
id: 2712

adjacency_matrix: [[0,0,0,1,2,2],[0,0,0,1,0,0],[0,0,0,0,0,0],[0,0,0,0,0,0],[0,0,3,0,0,0],[0,2,0,0,0,0]]
dimension_vector: [1,1,1,1,1,1]
id: 2713

adjacency_matrix: [[0,0,0,2,0,1],[0,0,0,0,1,0],[0,0,0,0,0,0],[0,0,0,0,0,1],[0,0,3,0,0,0],[0,2,0,0,1,0]]
dimension_vector: [1,1,1,1,1,1]
id: 2714

adjacency_matrix: [[0,0,0,2,0,2],[0,0,0,0,1,0],[0,0,0,0,0,0],[0,0,0,0,0,0],[0,0,3,0,0,0],[0,2,0,0,1,0]]
dimension_vector: [1,1,1,1,1,1]
id: 2715

adjacency_matrix: [[0,0,0,2,0,2],[0,0,0,0,1,0],[0,0,0,0,0,0],[0,0,0,0,1,0],[0,0,3,0,0,0],[0,2,0,0,0,0]]
dimension_vector: [1,1,1,1,1,1]
id: 2716

adjacency_matrix: [[0,0,0,2,0,1],[0,0,0,0,2,0],[0,0,0,0,0,0],[0,0,0,0,0,1],[0,0,3,0,0,0],[0,2,0,0,0,0]]
dimension_vector: [1,1,1,1,1,1]
id: 2717

adjacency_matrix: [[0,0,0,2,0,2],[0,0,0,0,2,0],[0,0,0,0,0,0],[0,0,0,0,0,0],[0,0,3,0,0,0],[0,2,0,0,0,0]]
dimension_vector: [1,1,1,1,1,1]
id: 2718

adjacency_matrix: [[0,0,0,2,1,1],[0,0,0,0,0,0],[0,0,0,0,0,0],[0,0,0,0,0,1],[0,0,3,0,0,0],[0,2,0,0,1,0]]
dimension_vector: [1,1,1,1,1,1]
id: 2719

adjacency_matrix: [[0,0,0,2,1,2],[0,0,0,0,0,0],[0,0,0,0,0,0],[0,0,0,0,0,0],[0,0,3,0,0,0],[0,2,0,0,1,0]]
dimension_vector: [1,1,1,1,1,1]
id: 2720

adjacency_matrix: [[0,0,0,2,1,0],[0,0,0,0,0,0],[0,0,0,0,0,1],[0,0,0,0,1,0],[0,0,3,0,0,1],[0,2,0,0,0,0]]
dimension_vector: [1,1,1,1,1,1]
id: 2721

adjacency_matrix: [[0,0,0,2,1,0],[0,0,0,0,0,0],[0,0,0,0,0,2],[0,0,0,0,1,0],[0,0,3,0,0,0],[0,2,0,0,0,0]]
dimension_vector: [1,1,1,1,1,1]
id: 2722

adjacency_matrix: [[0,0,0,2,1,1],[0,0,0,0,0,0],[0,0,0,0,0,0],[0,0,0,0,1,0],[0,0,3,0,0,1],[0,2,0,0,0,0]]
dimension_vector: [1,1,1,1,1,1]
id: 2723

adjacency_matrix: [[0,0,0,2,1,1],[0,0,0,0,0,0],[0,0,0,0,0,1],[0,0,0,0,1,0],[0,0,3,0,0,0],[0,2,0,0,0,0]]
dimension_vector: [1,1,1,1,1,1]
id: 2724

adjacency_matrix: [[0,0,0,2,1,2],[0,0,0,0,0,0],[0,0,0,0,0,0],[0,0,0,0,1,0],[0,0,3,0,0,0],[0,2,0,0,0,0]]
dimension_vector: [1,1,1,1,1,1]
id: 2725

adjacency_matrix: [[0,0,0,2,1,1],[0,0,0,0,1,0],[0,0,0,0,0,0],[0,0,0,0,0,1],[0,0,3,0,0,0],[0,2,0,0,0,0]]
dimension_vector: [1,1,1,1,1,1]
id: 2726

adjacency_matrix: [[0,0,0,2,1,2],[0,0,0,0,1,0],[0,0,0,0,0,0],[0,0,0,0,0,0],[0,0,3,0,0,0],[0,2,0,0,0,0]]
dimension_vector: [1,1,1,1,1,1]
id: 2727

adjacency_matrix: [[0,0,0,2,2,0],[0,0,0,0,0,0],[0,0,0,0,0,0],[0,0,0,0,0,1],[0,0,3,0,0,1],[0,2,0,0,0,0]]
dimension_vector: [1,1,1,1,1,1]
id: 2728

adjacency_matrix: [[0,0,0,2,2,0],[0,0,0,0,0,0],[0,0,0,0,0,1],[0,0,0,0,0,0],[0,0,3,0,0,1],[0,2,0,0,0,0]]
dimension_vector: [1,1,1,1,1,1]
id: 2729

adjacency_matrix: [[0,0,0,2,2,0],[0,0,0,0,0,0],[0,0,0,0,0,1],[0,0,0,0,0,1],[0,0,3,0,0,0],[0,2,0,0,0,0]]
dimension_vector: [1,1,1,1,1,1]
id: 2730

adjacency_matrix: [[0,0,0,2,2,0],[0,0,0,0,0,0],[0,0,0,0,0,2],[0,0,0,0,0,0],[0,0,3,0,0,0],[0,2,0,0,0,0]]
dimension_vector: [1,1,1,1,1,1]
id: 2731

adjacency_matrix: [[0,0,0,2,2,1],[0,0,0,0,0,0],[0,0,0,0,0,0],[0,0,0,0,0,0],[0,0,3,0,0,1],[0,2,0,0,0,0]]
dimension_vector: [1,1,1,1,1,1]
id: 2732

adjacency_matrix: [[0,0,0,2,2,1],[0,0,0,0,0,0],[0,0,0,0,0,0],[0,0,0,0,0,1],[0,0,3,0,0,0],[0,2,0,0,0,0]]
dimension_vector: [1,1,1,1,1,1]
id: 2733

adjacency_matrix: [[0,0,0,2,2,1],[0,0,0,0,0,0],[0,0,0,0,0,1],[0,0,0,0,0,0],[0,0,3,0,0,0],[0,2,0,0,0,0]]
dimension_vector: [1,1,1,1,1,1]
id: 2734

adjacency_matrix: [[0,0,0,2,2,2],[0,0,0,0,0,0],[0,0,0,0,0,0],[0,0,0,0,0,0],[0,0,3,0,0,0],[0,2,0,0,0,0]]
dimension_vector: [1,1,1,1,1,1]
id: 2735

adjacency_matrix: [[0,0,0,0,1,3],[0,0,0,1,0,0],[0,0,0,0,0,0],[0,0,1,0,0,0],[0,0,1,0,0,0],[0,2,0,1,1,0]]
dimension_vector: [1,1,1,1,1,1]
id: 2736

adjacency_matrix: [[0,0,0,0,2,0],[0,0,0,1,0,0],[0,0,0,0,0,0],[0,0,1,0,0,0],[0,0,1,0,0,3],[0,2,0,1,0,0]]
dimension_vector: [1,1,1,1,1,1]
id: 2737

adjacency_matrix: [[0,0,0,0,2,3],[0,0,0,1,0,0],[0,0,0,0,0,0],[0,0,1,0,0,0],[0,0,1,0,0,0],[0,2,0,1,0,0]]
dimension_vector: [1,1,1,1,1,1]
id: 2738

adjacency_matrix: [[0,0,0,0,3,1],[0,0,0,1,0,0],[0,0,0,0,0,0],[0,0,1,0,0,0],[0,0,1,0,0,1],[0,2,0,1,0,0]]
dimension_vector: [1,1,1,1,1,1]
id: 2739

adjacency_matrix: [[0,0,0,0,3,2],[0,0,0,1,0,0],[0,0,0,0,0,0],[0,0,1,0,0,0],[0,0,1,0,0,0],[0,2,0,1,0,0]]
dimension_vector: [1,1,1,1,1,1]
id: 2740

adjacency_matrix: [[0,0,0,0,2,2],[0,0,0,1,0,0],[0,0,0,0,0,0],[0,0,1,0,0,0],[0,0,1,0,0,0],[0,2,0,2,0,0]]
dimension_vector: [1,1,1,1,1,1]
id: 2741

adjacency_matrix: [[0,0,0,0,0,2],[0,0,0,1,3,0],[0,0,0,0,0,0],[0,0,1,0,0,0],[0,0,1,1,0,0],[0,2,0,0,0,0]]
dimension_vector: [1,1,1,1,1,1]
id: 2742

adjacency_matrix: [[0,0,0,0,2,0],[0,0,0,1,0,0],[0,0,0,0,0,0],[0,0,1,0,0,0],[0,0,1,1,0,3],[0,2,0,0,0,0]]
dimension_vector: [1,1,1,1,1,1]
id: 2743

adjacency_matrix: [[0,0,0,0,3,2],[0,0,0,1,0,0],[0,0,0,0,0,0],[0,0,1,0,0,0],[0,0,1,1,0,0],[0,2,0,0,0,0]]
dimension_vector: [1,1,1,1,1,1]
id: 2744

adjacency_matrix: [[0,0,0,0,1,3],[0,0,0,2,0,0],[0,0,0,0,0,0],[0,0,1,0,0,0],[0,0,1,0,0,0],[0,2,0,0,1,0]]
dimension_vector: [1,1,1,1,1,1]
id: 2745

adjacency_matrix: [[0,0,0,0,2,3],[0,0,0,2,0,0],[0,0,0,0,0,0],[0,0,1,0,0,0],[0,0,1,0,0,0],[0,2,0,0,0,0]]
dimension_vector: [1,1,1,1,1,1]
id: 2746

adjacency_matrix: [[0,0,0,0,3,1],[0,0,0,2,0,0],[0,0,0,0,0,0],[0,0,1,0,0,0],[0,0,1,0,0,1],[0,2,0,0,0,0]]
dimension_vector: [1,1,1,1,1,1]
id: 2747

adjacency_matrix: [[0,0,0,0,3,2],[0,0,0,2,0,0],[0,0,0,0,0,0],[0,0,1,0,0,0],[0,0,1,0,0,0],[0,2,0,0,0,0]]
dimension_vector: [1,1,1,1,1,1]
id: 2748

adjacency_matrix: [[0,0,0,0,2,2],[0,0,0,3,0,0],[0,0,0,0,0,0],[0,0,1,0,0,0],[0,0,1,0,0,0],[0,2,0,0,0,0]]
dimension_vector: [1,1,1,1,1,1]
id: 2749

adjacency_matrix: [[0,0,0,1,1,3],[0,0,0,0,0,0],[0,0,0,0,0,0],[0,0,1,0,0,0],[0,0,1,0,0,0],[0,2,0,1,1,0]]
dimension_vector: [1,1,1,1,1,1]
id: 2750

adjacency_matrix: [[0,0,0,1,1,3],[0,0,0,0,1,0],[0,0,0,0,0,0],[0,0,1,0,0,0],[0,0,1,0,0,0],[0,2,0,1,0,0]]
dimension_vector: [1,1,1,1,1,1]
id: 2751

adjacency_matrix: [[0,0,0,1,2,3],[0,0,0,0,0,0],[0,0,0,0,0,0],[0,0,1,0,0,0],[0,0,1,0,0,0],[0,2,0,1,0,0]]
dimension_vector: [1,1,1,1,1,1]
id: 2752

adjacency_matrix: [[0,0,0,1,3,1],[0,0,0,0,0,0],[0,0,0,0,0,0],[0,0,1,0,0,0],[0,0,1,0,0,1],[0,2,0,1,0,0]]
dimension_vector: [1,1,1,1,1,1]
id: 2753

adjacency_matrix: [[0,0,0,1,3,2],[0,0,0,0,0,0],[0,0,0,0,0,0],[0,0,1,0,0,0],[0,0,1,0,0,0],[0,2,0,1,0,0]]
dimension_vector: [1,1,1,1,1,1]
id: 2754

adjacency_matrix: [[0,0,0,1,2,2],[0,0,0,0,0,0],[0,0,0,0,0,0],[0,0,1,0,0,0],[0,0,1,1,0,0],[0,2,0,0,1,0]]
dimension_vector: [1,1,1,1,1,1]
id: 2755

adjacency_matrix: [[0,0,0,1,2,2],[0,0,0,0,1,0],[0,0,0,0,0,0],[0,0,1,0,0,0],[0,0,1,1,0,0],[0,2,0,0,0,0]]
dimension_vector: [1,1,1,1,1,1]
id: 2756

adjacency_matrix: [[0,0,0,1,3,0],[0,0,0,0,0,0],[0,0,0,0,0,2],[0,0,1,0,0,0],[0,0,1,1,0,0],[0,2,0,0,0,0]]
dimension_vector: [1,1,1,1,1,1]
id: 2757

adjacency_matrix: [[0,0,0,1,3,1],[0,0,0,0,0,0],[0,0,0,0,0,1],[0,0,1,0,0,0],[0,0,1,1,0,0],[0,2,0,0,0,0]]
dimension_vector: [1,1,1,1,1,1]
id: 2758

adjacency_matrix: [[0,0,0,1,3,2],[0,0,0,0,0,0],[0,0,0,0,0,0],[0,0,1,0,0,0],[0,0,1,1,0,0],[0,2,0,0,0,0]]
dimension_vector: [1,1,1,1,1,1]
id: 2759

adjacency_matrix: [[0,0,0,1,2,3],[0,0,0,1,0,0],[0,0,0,0,0,0],[0,0,1,0,0,0],[0,0,1,0,0,0],[0,2,0,0,0,0]]
dimension_vector: [1,1,1,1,1,1]
id: 2760

adjacency_matrix: [[0,0,0,1,3,1],[0,0,0,1,0,0],[0,0,0,0,0,0],[0,0,1,0,0,0],[0,0,1,0,0,1],[0,2,0,0,0,0]]
dimension_vector: [1,1,1,1,1,1]
id: 2761

adjacency_matrix: [[0,0,0,1,3,2],[0,0,0,1,0,0],[0,0,0,0,0,0],[0,0,1,0,0,0],[0,0,1,0,0,0],[0,2,0,0,0,0]]
dimension_vector: [1,1,1,1,1,1]
id: 2762

adjacency_matrix: [[0,0,0,2,2,0],[0,0,0,0,0,0],[0,0,0,0,0,0],[0,0,1,0,0,0],[0,0,1,0,0,3],[0,2,0,0,0,0]]
dimension_vector: [1,1,1,1,1,1]
id: 2763

adjacency_matrix: [[0,0,0,2,2,0],[0,0,0,0,0,0],[0,0,0,0,0,3],[0,0,1,0,0,0],[0,0,1,0,0,0],[0,2,0,0,0,0]]
dimension_vector: [1,1,1,1,1,1]
id: 2764

adjacency_matrix: [[0,0,0,2,2,2],[0,0,0,0,0,0],[0,0,0,0,0,1],[0,0,1,0,0,0],[0,0,1,0,0,0],[0,2,0,0,0,0]]
dimension_vector: [1,1,1,1,1,1]
id: 2765

adjacency_matrix: [[0,0,0,2,2,3],[0,0,0,0,0,0],[0,0,0,0,0,0],[0,0,1,0,0,0],[0,0,1,0,0,0],[0,2,0,0,0,0]]
dimension_vector: [1,1,1,1,1,1]
id: 2766

adjacency_matrix: [[0,0,0,2,2,2],[0,0,0,0,0,0],[0,0,0,0,0,0],[0,0,1,0,0,0],[0,0,1,0,0,0],[0,2,0,0,1,0]]
dimension_vector: [1,1,1,1,1,1]
id: 2767

adjacency_matrix: [[0,0,0,2,2,2],[0,0,0,0,1,0],[0,0,0,0,0,0],[0,0,1,0,0,0],[0,0,1,0,0,0],[0,2,0,0,0,0]]
dimension_vector: [1,1,1,1,1,1]
id: 2768

adjacency_matrix: [[0,0,0,2,3,0],[0,0,0,0,0,0],[0,0,0,0,0,1],[0,0,1,0,0,0],[0,0,1,0,0,1],[0,2,0,0,0,0]]
dimension_vector: [1,1,1,1,1,1]
id: 2769

adjacency_matrix: [[0,0,0,2,3,0],[0,0,0,0,0,0],[0,0,0,0,0,2],[0,0,1,0,0,0],[0,0,1,0,0,0],[0,2,0,0,0,0]]
dimension_vector: [1,1,1,1,1,1]
id: 2770

adjacency_matrix: [[0,0,0,2,3,1],[0,0,0,0,0,0],[0,0,0,0,0,0],[0,0,1,0,0,0],[0,0,1,0,0,1],[0,2,0,0,0,0]]
dimension_vector: [1,1,1,1,1,1]
id: 2771

adjacency_matrix: [[0,0,0,2,3,1],[0,0,0,0,0,0],[0,0,0,0,0,1],[0,0,1,0,0,0],[0,0,1,0,0,0],[0,2,0,0,0,0]]
dimension_vector: [1,1,1,1,1,1]
id: 2772

adjacency_matrix: [[0,0,0,2,3,2],[0,0,0,0,0,0],[0,0,0,0,0,0],[0,0,1,0,0,0],[0,0,1,0,0,0],[0,2,0,0,0,0]]
dimension_vector: [1,1,1,1,1,1]
id: 2773

adjacency_matrix: [[0,0,0,2,2,2],[0,0,0,0,0,0],[0,0,0,0,0,0],[0,0,1,0,0,0],[0,0,1,0,0,0],[0,2,1,0,0,0]]
dimension_vector: [1,1,1,1,1,1]
id: 2774

adjacency_matrix: [[0,0,0,0,0,2],[0,0,1,1,3,0],[0,0,0,0,0,0],[0,0,0,0,0,0],[0,0,0,1,0,0],[0,2,1,0,0,0]]
dimension_vector: [1,1,1,1,1,1]
id: 2775

adjacency_matrix: [[0,0,0,0,1,2],[0,0,1,3,0,0],[0,0,0,0,0,0],[0,0,0,0,0,0],[0,0,0,0,0,0],[0,2,1,0,1,0]]
dimension_vector: [1,1,1,1,1,1]
id: 2776

adjacency_matrix: [[0,0,0,0,1,2],[0,0,1,3,0,0],[0,0,0,0,1,0],[0,0,0,0,0,0],[0,0,0,0,0,0],[0,2,1,0,0,0]]
dimension_vector: [1,1,1,1,1,1]
id: 2777

adjacency_matrix: [[0,0,0,0,2,1],[0,0,1,3,0,0],[0,0,0,0,0,0],[0,0,0,0,0,0],[0,0,0,0,0,1],[0,2,1,0,0,0]]
dimension_vector: [1,1,1,1,1,1]
id: 2778

adjacency_matrix: [[0,0,0,0,2,2],[0,0,1,3,0,0],[0,0,0,0,0,0],[0,0,0,0,0,0],[0,0,0,0,0,0],[0,2,1,0,0,0]]
dimension_vector: [1,1,1,1,1,1]
id: 2779

adjacency_matrix: [[0,0,0,1,1,3],[0,0,1,0,0,0],[0,0,0,0,0,0],[0,0,0,0,0,0],[0,0,0,0,0,0],[0,2,1,1,1,0]]
dimension_vector: [1,1,1,1,1,1]
id: 2780

adjacency_matrix: [[0,0,0,1,1,3],[0,0,1,0,0,0],[0,0,0,0,0,0],[0,0,0,0,1,0],[0,0,0,0,0,0],[0,2,1,1,0,0]]
dimension_vector: [1,1,1,1,1,1]
id: 2781

adjacency_matrix: [[0,0,0,1,1,3],[0,0,1,0,0,0],[0,0,0,0,1,0],[0,0,0,0,0,0],[0,0,0,0,0,0],[0,2,1,1,0,0]]
dimension_vector: [1,1,1,1,1,1]
id: 2782

adjacency_matrix: [[0,0,0,1,2,0],[0,0,1,0,0,0],[0,0,0,0,0,0],[0,0,0,0,0,0],[0,0,0,0,0,3],[0,2,1,1,0,0]]
dimension_vector: [1,1,1,1,1,1]
id: 2783

adjacency_matrix: [[0,0,0,1,2,2],[0,0,1,0,0,0],[0,0,0,0,0,0],[0,0,0,0,0,0],[0,0,0,0,0,1],[0,2,1,1,0,0]]
dimension_vector: [1,1,1,1,1,1]
id: 2784

adjacency_matrix: [[0,0,0,1,2,3],[0,0,1,0,0,0],[0,0,0,0,0,0],[0,0,0,0,0,0],[0,0,0,0,0,0],[0,2,1,1,0,0]]
dimension_vector: [1,1,1,1,1,1]
id: 2785

adjacency_matrix: [[0,0,0,1,2,2],[0,0,1,0,0,0],[0,0,0,0,0,0],[0,0,0,0,1,0],[0,0,0,0,0,0],[0,2,1,1,0,0]]
dimension_vector: [1,1,1,1,1,1]
id: 2786

adjacency_matrix: [[0,0,0,1,3,0],[0,0,1,0,0,0],[0,0,0,0,0,0],[0,0,0,0,0,0],[0,0,0,0,0,2],[0,2,1,1,0,0]]
dimension_vector: [1,1,1,1,1,1]
id: 2787

adjacency_matrix: [[0,0,0,1,3,1],[0,0,1,0,0,0],[0,0,0,0,0,0],[0,0,0,0,0,0],[0,0,0,0,0,1],[0,2,1,1,0,0]]
dimension_vector: [1,1,1,1,1,1]
id: 2788

adjacency_matrix: [[0,0,0,1,3,2],[0,0,1,0,0,0],[0,0,0,0,0,0],[0,0,0,0,0,0],[0,0,0,0,0,0],[0,2,1,1,0,0]]
dimension_vector: [1,1,1,1,1,1]
id: 2789

adjacency_matrix: [[0,0,0,1,1,3],[0,0,1,0,0,0],[0,0,0,0,1,0],[0,0,0,0,0,0],[0,0,0,1,0,0],[0,2,1,0,0,0]]
dimension_vector: [1,1,1,1,1,1]
id: 2790

adjacency_matrix: [[0,0,0,1,2,0],[0,0,1,0,0,0],[0,0,0,0,0,0],[0,0,0,0,0,0],[0,0,0,1,0,3],[0,2,1,0,0,0]]
dimension_vector: [1,1,1,1,1,1]
id: 2791

adjacency_matrix: [[0,0,0,1,2,0],[0,0,1,0,0,0],[0,0,0,0,0,0],[0,0,0,0,0,3],[0,0,0,1,0,0],[0,2,1,0,0,0]]
dimension_vector: [1,1,1,1,1,1]
id: 2792

adjacency_matrix: [[0,0,0,1,2,2],[0,0,1,0,0,0],[0,0,0,0,0,0],[0,0,0,0,0,1],[0,0,0,1,0,0],[0,2,1,0,0,0]]
dimension_vector: [1,1,1,1,1,1]
id: 2793

adjacency_matrix: [[0,0,0,1,2,3],[0,0,1,0,0,0],[0,0,0,0,0,0],[0,0,0,0,0,0],[0,0,0,1,0,0],[0,2,1,0,0,0]]
dimension_vector: [1,1,1,1,1,1]
id: 2794

adjacency_matrix: [[0,0,0,1,2,2],[0,0,1,0,0,0],[0,0,0,0,0,0],[0,0,0,0,0,0],[0,0,0,1,0,0],[0,2,1,0,1,0]]
dimension_vector: [1,1,1,1,1,1]
id: 2795

adjacency_matrix: [[0,0,0,1,2,2],[0,0,1,0,0,0],[0,0,0,0,1,0],[0,0,0,0,0,0],[0,0,0,1,0,0],[0,2,1,0,0,0]]
dimension_vector: [1,1,1,1,1,1]
id: 2796

adjacency_matrix: [[0,0,0,1,3,0],[0,0,1,0,0,0],[0,0,0,0,0,0],[0,0,0,0,0,0],[0,0,0,1,0,2],[0,2,1,0,0,0]]
dimension_vector: [1,1,1,1,1,1]
id: 2797

adjacency_matrix: [[0,0,0,1,3,0],[0,0,1,0,0,0],[0,0,0,0,0,0],[0,0,0,0,0,1],[0,0,0,1,0,1],[0,2,1,0,0,0]]
dimension_vector: [1,1,1,1,1,1]
id: 2798

adjacency_matrix: [[0,0,0,1,3,0],[0,0,1,0,0,0],[0,0,0,0,0,0],[0,0,0,0,0,2],[0,0,0,1,0,0],[0,2,1,0,0,0]]
dimension_vector: [1,1,1,1,1,1]
id: 2799

adjacency_matrix: [[0,0,0,1,3,1],[0,0,1,0,0,0],[0,0,0,0,0,0],[0,0,0,0,0,0],[0,0,0,1,0,1],[0,2,1,0,0,0]]
dimension_vector: [1,1,1,1,1,1]
id: 2800

adjacency_matrix: [[0,0,0,1,3,1],[0,0,1,0,0,0],[0,0,0,0,0,0],[0,0,0,0,0,1],[0,0,0,1,0,0],[0,2,1,0,0,0]]
dimension_vector: [1,1,1,1,1,1]
id: 2801

adjacency_matrix: [[0,0,0,1,3,2],[0,0,1,0,0,0],[0,0,0,0,0,0],[0,0,0,0,0,0],[0,0,0,1,0,0],[0,2,1,0,0,0]]
dimension_vector: [1,1,1,1,1,1]
id: 2802

adjacency_matrix: [[0,0,0,1,2,2],[0,0,1,0,0,0],[0,0,0,0,0,0],[0,0,0,0,0,0],[0,0,0,1,0,0],[0,2,1,1,0,0]]
dimension_vector: [1,1,1,1,1,1]
id: 2803

adjacency_matrix: [[0,0,0,1,2,0],[0,0,1,0,0,0],[0,0,0,1,0,0],[0,0,0,0,0,0],[0,0,0,0,0,3],[0,2,1,0,0,0]]
dimension_vector: [1,1,1,1,1,1]
id: 2804

adjacency_matrix: [[0,0,0,1,2,2],[0,0,1,0,0,0],[0,0,0,1,0,0],[0,0,0,0,0,0],[0,0,0,0,0,1],[0,2,1,0,0,0]]
dimension_vector: [1,1,1,1,1,1]
id: 2805

adjacency_matrix: [[0,0,0,1,2,3],[0,0,1,0,0,0],[0,0,0,1,0,0],[0,0,0,0,0,0],[0,0,0,0,0,0],[0,2,1,0,0,0]]
dimension_vector: [1,1,1,1,1,1]
id: 2806

adjacency_matrix: [[0,0,0,1,2,2],[0,0,1,0,0,0],[0,0,0,1,0,0],[0,0,0,0,1,0],[0,0,0,0,0,0],[0,2,1,0,0,0]]
dimension_vector: [1,1,1,1,1,1]
id: 2807

adjacency_matrix: [[0,0,0,1,3,0],[0,0,1,0,0,0],[0,0,0,1,0,0],[0,0,0,0,0,0],[0,0,0,0,0,2],[0,2,1,0,0,0]]
dimension_vector: [1,1,1,1,1,1]
id: 2808

adjacency_matrix: [[0,0,0,1,3,1],[0,0,1,0,0,0],[0,0,0,1,0,0],[0,0,0,0,0,0],[0,0,0,0,0,1],[0,2,1,0,0,0]]
dimension_vector: [1,1,1,1,1,1]
id: 2809

adjacency_matrix: [[0,0,0,1,3,2],[0,0,1,0,0,0],[0,0,0,1,0,0],[0,0,0,0,0,0],[0,0,0,0,0,0],[0,2,1,0,0,0]]
dimension_vector: [1,1,1,1,1,1]
id: 2810

adjacency_matrix: [[0,0,0,1,2,2],[0,0,1,0,0,0],[0,0,0,1,0,0],[0,0,0,0,0,0],[0,0,0,1,0,0],[0,2,1,0,0,0]]
dimension_vector: [1,1,1,1,1,1]
id: 2811

adjacency_matrix: [[0,0,0,2,2,0],[0,0,1,0,0,0],[0,0,0,0,0,0],[0,0,0,0,0,0],[0,0,0,0,0,3],[0,2,1,0,0,0]]
dimension_vector: [1,1,1,1,1,1]
id: 2812

adjacency_matrix: [[0,0,0,2,2,1],[0,0,1,0,0,0],[0,0,0,0,0,0],[0,0,0,0,0,1],[0,0,0,0,0,1],[0,2,1,0,0,0]]
dimension_vector: [1,1,1,1,1,1]
id: 2813

adjacency_matrix: [[0,0,0,2,2,2],[0,0,1,0,0,0],[0,0,0,0,0,0],[0,0,0,0,0,0],[0,0,0,0,0,1],[0,2,1,0,0,0]]
dimension_vector: [1,1,1,1,1,1]
id: 2814

adjacency_matrix: [[0,0,0,2,2,3],[0,0,1,0,0,0],[0,0,0,0,0,0],[0,0,0,0,0,0],[0,0,0,0,0,0],[0,2,1,0,0,0]]
dimension_vector: [1,1,1,1,1,1]
id: 2815

adjacency_matrix: [[0,0,0,2,2,0],[0,0,1,0,0,0],[0,0,0,0,0,0],[0,0,0,0,0,2],[0,0,0,0,0,0],[0,2,1,0,1,0]]
dimension_vector: [1,1,1,1,1,1]
id: 2816

adjacency_matrix: [[0,0,0,2,2,1],[0,0,1,0,0,0],[0,0,0,0,0,0],[0,0,0,0,0,1],[0,0,0,0,0,0],[0,2,1,0,1,0]]
dimension_vector: [1,1,1,1,1,1]
id: 2817

adjacency_matrix: [[0,0,0,2,2,2],[0,0,1,0,0,0],[0,0,0,0,0,0],[0,0,0,0,0,0],[0,0,0,0,0,0],[0,2,1,0,1,0]]
dimension_vector: [1,1,1,1,1,1]
id: 2818

adjacency_matrix: [[0,0,0,2,2,0],[0,0,1,0,0,0],[0,0,0,0,0,0],[0,0,0,0,1,0],[0,0,0,0,0,2],[0,2,1,0,0,0]]
dimension_vector: [1,1,1,1,1,1]
id: 2819

adjacency_matrix: [[0,0,0,2,2,0],[0,0,1,0,0,0],[0,0,0,0,0,0],[0,0,0,0,1,2],[0,0,0,0,0,0],[0,2,1,0,0,0]]
dimension_vector: [1,1,1,1,1,1]
id: 2820

adjacency_matrix: [[0,0,0,2,2,1],[0,0,1,0,0,0],[0,0,0,0,0,0],[0,0,0,0,1,0],[0,0,0,0,0,1],[0,2,1,0,0,0]]
dimension_vector: [1,1,1,1,1,1]
id: 2821

adjacency_matrix: [[0,0,0,2,2,2],[0,0,1,0,0,0],[0,0,0,0,0,0],[0,0,0,0,1,0],[0,0,0,0,0,0],[0,2,1,0,0,0]]
dimension_vector: [1,1,1,1,1,1]
id: 2822

adjacency_matrix: [[0,0,0,2,2,0],[0,0,1,0,0,0],[0,0,0,0,1,0],[0,0,0,0,0,2],[0,0,0,0,0,0],[0,2,1,0,0,0]]
dimension_vector: [1,1,1,1,1,1]
id: 2823

adjacency_matrix: [[0,0,0,2,2,1],[0,0,1,0,0,0],[0,0,0,0,1,0],[0,0,0,0,0,1],[0,0,0,0,0,0],[0,2,1,0,0,0]]
dimension_vector: [1,1,1,1,1,1]
id: 2824

adjacency_matrix: [[0,0,0,2,2,2],[0,0,1,0,0,0],[0,0,0,0,1,0],[0,0,0,0,0,0],[0,0,0,0,0,0],[0,2,1,0,0,0]]
dimension_vector: [1,1,1,1,1,1]
id: 2825

adjacency_matrix: [[0,0,0,2,3,0],[0,0,1,0,0,0],[0,0,0,0,0,0],[0,0,0,0,0,0],[0,0,0,0,0,2],[0,2,1,0,0,0]]
dimension_vector: [1,1,1,1,1,1]
id: 2826

adjacency_matrix: [[0,0,0,2,3,0],[0,0,1,0,0,0],[0,0,0,0,0,0],[0,0,0,0,0,1],[0,0,0,0,0,1],[0,2,1,0,0,0]]
dimension_vector: [1,1,1,1,1,1]
id: 2827

adjacency_matrix: [[0,0,0,2,3,0],[0,0,1,0,0,0],[0,0,0,0,0,0],[0,0,0,0,0,2],[0,0,0,0,0,0],[0,2,1,0,0,0]]
dimension_vector: [1,1,1,1,1,1]
id: 2828

adjacency_matrix: [[0,0,0,2,3,1],[0,0,1,0,0,0],[0,0,0,0,0,0],[0,0,0,0,0,0],[0,0,0,0,0,1],[0,2,1,0,0,0]]
dimension_vector: [1,1,1,1,1,1]
id: 2829

adjacency_matrix: [[0,0,0,2,3,1],[0,0,1,0,0,0],[0,0,0,0,0,0],[0,0,0,0,0,1],[0,0,0,0,0,0],[0,2,1,0,0,0]]
dimension_vector: [1,1,1,1,1,1]
id: 2830

adjacency_matrix: [[0,0,0,2,3,2],[0,0,1,0,0,0],[0,0,0,0,0,0],[0,0,0,0,0,0],[0,0,0,0,0,0],[0,2,1,0,0,0]]
dimension_vector: [1,1,1,1,1,1]
id: 2831

adjacency_matrix: [[0,0,0,1,1,2],[0,0,1,0,0,0],[0,0,0,0,0,0],[0,0,0,0,1,0],[0,0,0,0,0,0],[0,2,2,1,0,0]]
dimension_vector: [1,1,1,1,1,1]
id: 2832

adjacency_matrix: [[0,0,0,1,2,0],[0,0,1,0,0,0],[0,0,0,0,0,0],[0,0,0,0,0,0],[0,0,0,0,0,2],[0,2,2,1,0,0]]
dimension_vector: [1,1,1,1,1,1]
id: 2833

adjacency_matrix: [[0,0,0,1,2,1],[0,0,1,0,0,0],[0,0,0,0,0,0],[0,0,0,0,0,0],[0,0,0,0,0,1],[0,2,2,1,0,0]]
dimension_vector: [1,1,1,1,1,1]
id: 2834

adjacency_matrix: [[0,0,0,1,2,2],[0,0,1,0,0,0],[0,0,0,0,0,0],[0,0,0,0,0,0],[0,0,0,0,0,0],[0,2,2,1,0,0]]
dimension_vector: [1,1,1,1,1,1]
id: 2835

adjacency_matrix: [[0,0,0,1,1,2],[0,0,1,0,0,0],[0,0,0,0,1,0],[0,0,0,0,0,0],[0,0,0,1,0,0],[0,2,2,0,0,0]]
dimension_vector: [1,1,1,1,1,1]
id: 2836

adjacency_matrix: [[0,0,0,1,2,0],[0,0,1,0,0,0],[0,0,0,0,0,0],[0,0,0,0,0,0],[0,0,0,1,0,2],[0,2,2,0,0,0]]
dimension_vector: [1,1,1,1,1,1]
id: 2837

adjacency_matrix: [[0,0,0,1,2,0],[0,0,1,0,0,0],[0,0,0,0,0,0],[0,0,0,0,0,2],[0,0,0,1,0,0],[0,2,2,0,0,0]]
dimension_vector: [1,1,1,1,1,1]
id: 2838

adjacency_matrix: [[0,0,0,1,2,1],[0,0,1,0,0,0],[0,0,0,0,0,0],[0,0,0,0,0,1],[0,0,0,1,0,0],[0,2,2,0,0,0]]
dimension_vector: [1,1,1,1,1,1]
id: 2839

adjacency_matrix: [[0,0,0,1,2,2],[0,0,1,0,0,0],[0,0,0,0,0,0],[0,0,0,0,0,0],[0,0,0,1,0,0],[0,2,2,0,0,0]]
dimension_vector: [1,1,1,1,1,1]
id: 2840

adjacency_matrix: [[0,0,0,1,2,0],[0,0,1,0,0,0],[0,0,0,1,0,0],[0,0,0,0,0,0],[0,0,0,0,0,2],[0,2,2,0,0,0]]
dimension_vector: [1,1,1,1,1,1]
id: 2841

adjacency_matrix: [[0,0,0,1,2,1],[0,0,1,0,0,0],[0,0,0,1,0,0],[0,0,0,0,0,0],[0,0,0,0,0,1],[0,2,2,0,0,0]]
dimension_vector: [1,1,1,1,1,1]
id: 2842

adjacency_matrix: [[0,0,0,1,2,2],[0,0,1,0,0,0],[0,0,0,1,0,0],[0,0,0,0,0,0],[0,0,0,0,0,0],[0,2,2,0,0,0]]
dimension_vector: [1,1,1,1,1,1]
id: 2843

adjacency_matrix: [[0,0,0,2,2,0],[0,0,1,0,0,0],[0,0,0,0,0,0],[0,0,0,0,0,0],[0,0,0,0,0,2],[0,2,2,0,0,0]]
dimension_vector: [1,1,1,1,1,1]
id: 2844

adjacency_matrix: [[0,0,0,2,2,0],[0,0,1,0,0,0],[0,0,0,0,0,0],[0,0,0,0,0,1],[0,0,0,0,0,1],[0,2,2,0,0,0]]
dimension_vector: [1,1,1,1,1,1]
id: 2845

adjacency_matrix: [[0,0,0,2,2,1],[0,0,1,0,0,0],[0,0,0,0,0,0],[0,0,0,0,0,0],[0,0,0,0,0,1],[0,2,2,0,0,0]]
dimension_vector: [1,1,1,1,1,1]
id: 2846

adjacency_matrix: [[0,0,0,2,2,2],[0,0,1,0,0,0],[0,0,0,0,0,0],[0,0,0,0,0,0],[0,0,0,0,0,0],[0,2,2,0,0,0]]
dimension_vector: [1,1,1,1,1,1]
id: 2847

adjacency_matrix: [[0,0,0,0,0,2],[0,0,1,1,3,0],[0,0,0,0,0,0],[0,0,0,0,0,0],[0,0,1,1,0,0],[0,2,0,0,0,0]]
dimension_vector: [1,1,1,1,1,1]
id: 2848

adjacency_matrix: [[0,0,0,0,0,2],[0,0,1,1,3,0],[0,0,0,1,0,0],[0,0,0,0,0,0],[0,0,1,0,0,0],[0,2,0,0,0,0]]
dimension_vector: [1,1,1,1,1,1]
id: 2849

adjacency_matrix: [[0,0,0,0,2,2],[0,0,1,3,0,0],[0,0,0,0,0,0],[0,0,0,0,0,0],[0,0,1,0,0,0],[0,2,0,0,0,0]]
dimension_vector: [1,1,1,1,1,1]
id: 2850

adjacency_matrix: [[0,0,0,1,0,2],[0,0,1,0,3,0],[0,0,0,0,0,0],[0,0,0,0,0,0],[0,0,1,0,0,0],[0,2,0,1,0,0]]
dimension_vector: [1,1,1,1,1,1]
id: 2851

adjacency_matrix: [[0,0,0,1,1,3],[0,0,1,0,0,0],[0,0,0,0,0,0],[0,0,0,0,1,0],[0,0,1,0,0,0],[0,2,0,1,0,0]]
dimension_vector: [1,1,1,1,1,1]
id: 2852

adjacency_matrix: [[0,0,0,1,2,0],[0,0,1,0,0,0],[0,0,0,0,0,0],[0,0,0,0,0,0],[0,0,1,0,0,3],[0,2,0,1,0,0]]
dimension_vector: [1,1,1,1,1,1]
id: 2853

adjacency_matrix: [[0,0,0,1,2,3],[0,0,1,0,0,0],[0,0,0,0,0,0],[0,0,0,0,0,0],[0,0,1,0,0,0],[0,2,0,1,0,0]]
dimension_vector: [1,1,1,1,1,1]
id: 2854

adjacency_matrix: [[0,0,0,1,0,2],[0,0,1,0,3,0],[0,0,0,0,0,0],[0,0,0,0,0,0],[0,0,1,1,0,0],[0,2,0,0,0,0]]
dimension_vector: [1,1,1,1,1,1]
id: 2855

adjacency_matrix: [[0,0,0,1,2,0],[0,0,1,0,0,0],[0,0,0,0,0,0],[0,0,0,0,0,0],[0,0,1,1,0,3],[0,2,0,0,0,0]]
dimension_vector: [1,1,1,1,1,1]
id: 2856

adjacency_matrix: [[0,0,0,1,3,1],[0,0,1,0,0,0],[0,0,0,0,0,0],[0,0,0,0,0,1],[0,0,1,1,0,0],[0,2,0,0,0,0]]
dimension_vector: [1,1,1,1,1,1]
id: 2857

adjacency_matrix: [[0,0,0,1,3,2],[0,0,1,0,0,0],[0,0,0,0,0,0],[0,0,0,0,0,0],[0,0,1,1,0,0],[0,2,0,0,0,0]]
dimension_vector: [1,1,1,1,1,1]
id: 2858

adjacency_matrix: [[0,0,0,1,0,2],[0,0,1,0,3,0],[0,0,0,1,0,0],[0,0,0,0,0,0],[0,0,1,0,0,0],[0,2,0,0,0,0]]
dimension_vector: [1,1,1,1,1,1]
id: 2859

adjacency_matrix: [[0,0,0,1,1,3],[0,0,1,0,0,0],[0,0,0,1,0,0],[0,0,0,0,0,0],[0,0,1,0,0,0],[0,2,0,0,1,0]]
dimension_vector: [1,1,1,1,1,1]
id: 2860

adjacency_matrix: [[0,0,0,1,2,0],[0,0,1,0,0,0],[0,0,0,1,0,0],[0,0,0,0,0,0],[0,0,1,0,0,3],[0,2,0,0,0,0]]
dimension_vector: [1,1,1,1,1,1]
id: 2861

adjacency_matrix: [[0,0,0,1,2,3],[0,0,1,0,0,0],[0,0,0,1,0,0],[0,0,0,0,0,0],[0,0,1,0,0,0],[0,2,0,0,0,0]]
dimension_vector: [1,1,1,1,1,1]
id: 2862

adjacency_matrix: [[0,0,0,1,3,1],[0,0,1,0,0,0],[0,0,0,1,0,0],[0,0,0,0,0,0],[0,0,1,0,0,1],[0,2,0,0,0,0]]
dimension_vector: [1,1,1,1,1,1]
id: 2863

adjacency_matrix: [[0,0,0,1,3,2],[0,0,1,0,0,0],[0,0,0,1,0,0],[0,0,0,0,0,0],[0,0,1,0,0,0],[0,2,0,0,0,0]]
dimension_vector: [1,1,1,1,1,1]
id: 2864

adjacency_matrix: [[0,0,0,1,0,2],[0,0,1,1,3,0],[0,0,0,0,0,0],[0,0,0,0,0,0],[0,0,1,0,0,0],[0,2,0,0,0,0]]
dimension_vector: [1,1,1,1,1,1]
id: 2865

adjacency_matrix: [[0,0,0,2,0,1],[0,0,1,0,3,0],[0,0,0,0,0,0],[0,0,0,0,0,1],[0,0,1,0,0,0],[0,2,0,0,0,0]]
dimension_vector: [1,1,1,1,1,1]
id: 2866

adjacency_matrix: [[0,0,0,2,0,2],[0,0,1,0,3,0],[0,0,0,0,0,0],[0,0,0,0,0,0],[0,0,1,0,0,0],[0,2,0,0,0,0]]
dimension_vector: [1,1,1,1,1,1]
id: 2867

adjacency_matrix: [[0,0,0,2,1,2],[0,0,1,0,0,0],[0,0,0,0,0,0],[0,0,0,0,0,1],[0,0,1,0,0,0],[0,2,0,0,1,0]]
dimension_vector: [1,1,1,1,1,1]
id: 2868

adjacency_matrix: [[0,0,0,2,1,3],[0,0,1,0,0,0],[0,0,0,0,0,0],[0,0,0,0,0,0],[0,0,1,0,0,0],[0,2,0,0,1,0]]
dimension_vector: [1,1,1,1,1,1]
id: 2869

adjacency_matrix: [[0,0,0,2,1,0],[0,0,1,0,0,0],[0,0,0,0,0,0],[0,0,0,0,1,0],[0,0,1,0,0,3],[0,2,0,0,0,0]]
dimension_vector: [1,1,1,1,1,1]
id: 2870

adjacency_matrix: [[0,0,0,2,1,3],[0,0,1,0,0,0],[0,0,0,0,0,0],[0,0,0,0,1,0],[0,0,1,0,0,0],[0,2,0,0,0,0]]
dimension_vector: [1,1,1,1,1,1]
id: 2871

adjacency_matrix: [[0,0,0,2,2,0],[0,0,1,0,0,0],[0,0,0,0,0,0],[0,0,0,0,0,0],[0,0,1,0,0,3],[0,2,0,0,0,0]]
dimension_vector: [1,1,1,1,1,1]
id: 2872

adjacency_matrix: [[0,0,0,2,2,0],[0,0,1,0,0,0],[0,0,0,0,0,0],[0,0,0,0,0,3],[0,0,1,0,0,0],[0,2,0,0,0,0]]
dimension_vector: [1,1,1,1,1,1]
id: 2873

adjacency_matrix: [[0,0,0,2,2,2],[0,0,1,0,0,0],[0,0,0,0,0,0],[0,0,0,0,0,1],[0,0,1,0,0,0],[0,2,0,0,0,0]]
dimension_vector: [1,1,1,1,1,1]
id: 2874

adjacency_matrix: [[0,0,0,2,2,3],[0,0,1,0,0,0],[0,0,0,0,0,0],[0,0,0,0,0,0],[0,0,1,0,0,0],[0,2,0,0,0,0]]
dimension_vector: [1,1,1,1,1,1]
id: 2875

adjacency_matrix: [[0,0,0,2,2,1],[0,0,1,0,0,0],[0,0,0,0,0,0],[0,0,0,0,1,0],[0,0,1,0,0,1],[0,2,0,0,0,0]]
dimension_vector: [1,1,1,1,1,1]
id: 2876

adjacency_matrix: [[0,0,0,2,2,2],[0,0,1,0,0,0],[0,0,0,0,0,0],[0,0,0,0,1,0],[0,0,1,0,0,0],[0,2,0,0,0,0]]
dimension_vector: [1,1,1,1,1,1]
id: 2877

adjacency_matrix: [[0,0,0,2,3,0],[0,0,1,0,0,0],[0,0,0,0,0,0],[0,0,0,0,0,1],[0,0,1,0,0,1],[0,2,0,0,0,0]]
dimension_vector: [1,1,1,1,1,1]
id: 2878

adjacency_matrix: [[0,0,0,2,3,1],[0,0,1,0,0,0],[0,0,0,0,0,0],[0,0,0,0,0,0],[0,0,1,0,0,1],[0,2,0,0,0,0]]
dimension_vector: [1,1,1,1,1,1]
id: 2879

adjacency_matrix: [[0,0,0,2,3,1],[0,0,1,0,0,0],[0,0,0,0,0,0],[0,0,0,0,0,1],[0,0,1,0,0,0],[0,2,0,0,0,0]]
dimension_vector: [1,1,1,1,1,1]
id: 2880

adjacency_matrix: [[0,0,0,2,3,2],[0,0,1,0,0,0],[0,0,0,0,0,0],[0,0,0,0,0,0],[0,0,1,0,0,0],[0,2,0,0,0,0]]
dimension_vector: [1,1,1,1,1,1]
id: 2881

adjacency_matrix: [[0,0,0,2,2,2],[0,0,1,0,0,0],[0,0,0,1,0,0],[0,0,0,0,0,0],[0,0,1,0,0,0],[0,2,0,0,0,0]]
dimension_vector: [1,1,1,1,1,1]
id: 2882

adjacency_matrix: [[0,0,0,3,1,1],[0,0,1,0,0,0],[0,0,0,0,0,0],[0,0,0,0,1,1],[0,0,1,0,0,0],[0,2,0,0,0,0]]
dimension_vector: [1,1,1,1,1,1]
id: 2883

adjacency_matrix: [[0,0,0,3,1,2],[0,0,1,0,0,0],[0,0,0,0,0,0],[0,0,0,0,1,0],[0,0,1,0,0,0],[0,2,0,0,0,0]]
dimension_vector: [1,1,1,1,1,1]
id: 2884

adjacency_matrix: [[0,0,0,3,2,1],[0,0,1,0,0,0],[0,0,0,0,0,0],[0,0,0,0,0,1],[0,0,1,0,0,0],[0,2,0,0,0,0]]
dimension_vector: [1,1,1,1,1,1]
id: 2885

adjacency_matrix: [[0,0,0,3,2,2],[0,0,1,0,0,0],[0,0,0,0,0,0],[0,0,0,0,0,0],[0,0,1,0,0,0],[0,2,0,0,0,0]]
dimension_vector: [1,1,1,1,1,1]
id: 2886

adjacency_matrix: [[0,0,0,2,2,2],[0,0,1,0,0,0],[0,0,0,0,0,0],[0,0,1,0,0,0],[0,0,1,0,0,0],[0,2,0,0,0,0]]
dimension_vector: [1,1,1,1,1,1]
id: 2887

adjacency_matrix: [[0,0,0,1,1,3],[0,0,2,0,0,0],[0,0,0,0,0,0],[0,0,0,0,0,0],[0,0,0,0,0,0],[0,2,0,1,1,0]]
dimension_vector: [1,1,1,1,1,1]
id: 2888

adjacency_matrix: [[0,0,0,1,1,3],[0,0,2,0,0,0],[0,0,0,0,0,0],[0,0,0,0,1,0],[0,0,0,0,0,0],[0,2,0,1,0,0]]
dimension_vector: [1,1,1,1,1,1]
id: 2889

adjacency_matrix: [[0,0,0,1,1,3],[0,0,2,0,0,0],[0,0,0,0,1,0],[0,0,0,0,0,0],[0,0,0,0,0,0],[0,2,0,1,0,0]]
dimension_vector: [1,1,1,1,1,1]
id: 2890

adjacency_matrix: [[0,0,0,1,1,3],[0,0,2,0,1,0],[0,0,0,0,0,0],[0,0,0,0,0,0],[0,0,0,0,0,0],[0,2,0,1,0,0]]
dimension_vector: [1,1,1,1,1,1]
id: 2891

adjacency_matrix: [[0,0,0,1,2,2],[0,0,2,0,0,0],[0,0,0,0,0,0],[0,0,0,0,0,0],[0,0,0,0,0,1],[0,2,0,1,0,0]]
dimension_vector: [1,1,1,1,1,1]
id: 2892

adjacency_matrix: [[0,0,0,1,2,3],[0,0,2,0,0,0],[0,0,0,0,0,0],[0,0,0,0,0,0],[0,0,0,0,0,0],[0,2,0,1,0,0]]
dimension_vector: [1,1,1,1,1,1]
id: 2893

adjacency_matrix: [[0,0,0,1,2,2],[0,0,2,0,0,0],[0,0,0,0,0,0],[0,0,0,0,1,0],[0,0,0,0,0,0],[0,2,0,1,0,0]]
dimension_vector: [1,1,1,1,1,1]
id: 2894

adjacency_matrix: [[0,0,0,1,3,1],[0,0,2,0,0,0],[0,0,0,0,0,0],[0,0,0,0,0,0],[0,0,0,0,0,1],[0,2,0,1,0,0]]
dimension_vector: [1,1,1,1,1,1]
id: 2895

adjacency_matrix: [[0,0,0,1,3,2],[0,0,2,0,0,0],[0,0,0,0,0,0],[0,0,0,0,0,0],[0,0,0,0,0,0],[0,2,0,1,0,0]]
dimension_vector: [1,1,1,1,1,1]
id: 2896

adjacency_matrix: [[0,0,0,1,1,3],[0,0,2,0,0,0],[0,0,0,0,1,0],[0,0,0,0,0,0],[0,0,0,1,0,0],[0,2,0,0,0,0]]
dimension_vector: [1,1,1,1,1,1]
id: 2897

adjacency_matrix: [[0,0,0,1,1,3],[0,0,2,0,1,0],[0,0,0,0,0,0],[0,0,0,0,0,0],[0,0,0,1,0,0],[0,2,0,0,0,0]]
dimension_vector: [1,1,1,1,1,1]
id: 2898

adjacency_matrix: [[0,0,0,1,2,2],[0,0,2,0,0,0],[0,0,0,0,0,0],[0,0,0,0,0,1],[0,0,0,1,0,0],[0,2,0,0,0,0]]
dimension_vector: [1,1,1,1,1,1]
id: 2899

adjacency_matrix: [[0,0,0,1,2,3],[0,0,2,0,0,0],[0,0,0,0,0,0],[0,0,0,0,0,0],[0,0,0,1,0,0],[0,2,0,0,0,0]]
dimension_vector: [1,1,1,1,1,1]
id: 2900

adjacency_matrix: [[0,0,0,1,2,2],[0,0,2,0,0,0],[0,0,0,0,0,0],[0,0,0,0,0,0],[0,0,0,1,0,0],[0,2,0,0,1,0]]
dimension_vector: [1,1,1,1,1,1]
id: 2901

adjacency_matrix: [[0,0,0,1,2,2],[0,0,2,0,0,0],[0,0,0,0,1,0],[0,0,0,0,0,0],[0,0,0,1,0,0],[0,2,0,0,0,0]]
dimension_vector: [1,1,1,1,1,1]
id: 2902

adjacency_matrix: [[0,0,0,1,2,2],[0,0,2,0,1,0],[0,0,0,0,0,0],[0,0,0,0,0,0],[0,0,0,1,0,0],[0,2,0,0,0,0]]
dimension_vector: [1,1,1,1,1,1]
id: 2903

adjacency_matrix: [[0,0,0,1,3,1],[0,0,2,0,0,0],[0,0,0,0,0,0],[0,0,0,0,0,0],[0,0,0,1,0,1],[0,2,0,0,0,0]]
dimension_vector: [1,1,1,1,1,1]
id: 2904

adjacency_matrix: [[0,0,0,1,3,1],[0,0,2,0,0,0],[0,0,0,0,0,0],[0,0,0,0,0,1],[0,0,0,1,0,0],[0,2,0,0,0,0]]
dimension_vector: [1,1,1,1,1,1]
id: 2905

adjacency_matrix: [[0,0,0,1,3,2],[0,0,2,0,0,0],[0,0,0,0,0,0],[0,0,0,0,0,0],[0,0,0,1,0,0],[0,2,0,0,0,0]]
dimension_vector: [1,1,1,1,1,1]
id: 2906

adjacency_matrix: [[0,0,0,1,2,2],[0,0,2,0,0,0],[0,0,0,0,0,0],[0,0,0,0,0,0],[0,0,0,1,0,0],[0,2,0,1,0,0]]
dimension_vector: [1,1,1,1,1,1]
id: 2907

adjacency_matrix: [[0,0,0,1,2,2],[0,0,2,0,0,0],[0,0,0,1,0,0],[0,0,0,0,0,0],[0,0,0,0,0,1],[0,2,0,0,0,0]]
dimension_vector: [1,1,1,1,1,1]
id: 2908

adjacency_matrix: [[0,0,0,1,2,3],[0,0,2,0,0,0],[0,0,0,1,0,0],[0,0,0,0,0,0],[0,0,0,0,0,0],[0,2,0,0,0,0]]
dimension_vector: [1,1,1,1,1,1]
id: 2909

adjacency_matrix: [[0,0,0,1,2,2],[0,0,2,0,0,0],[0,0,0,1,0,0],[0,0,0,0,1,0],[0,0,0,0,0,0],[0,2,0,0,0,0]]
dimension_vector: [1,1,1,1,1,1]
id: 2910

adjacency_matrix: [[0,0,0,1,3,1],[0,0,2,0,0,0],[0,0,0,1,0,0],[0,0,0,0,0,0],[0,0,0,0,0,1],[0,2,0,0,0,0]]
dimension_vector: [1,1,1,1,1,1]
id: 2911

adjacency_matrix: [[0,0,0,1,3,2],[0,0,2,0,0,0],[0,0,0,1,0,0],[0,0,0,0,0,0],[0,0,0,0,0,0],[0,2,0,0,0,0]]
dimension_vector: [1,1,1,1,1,1]
id: 2912

adjacency_matrix: [[0,0,0,1,2,2],[0,0,2,0,0,0],[0,0,0,1,0,0],[0,0,0,0,0,0],[0,0,0,1,0,0],[0,2,0,0,0,0]]
dimension_vector: [1,1,1,1,1,1]
id: 2913

adjacency_matrix: [[0,0,0,1,2,2],[0,0,2,1,0,0],[0,0,0,0,0,0],[0,0,0,0,0,0],[0,0,0,0,0,1],[0,2,0,0,0,0]]
dimension_vector: [1,1,1,1,1,1]
id: 2914

adjacency_matrix: [[0,0,0,1,2,3],[0,0,2,1,0,0],[0,0,0,0,0,0],[0,0,0,0,0,0],[0,0,0,0,0,0],[0,2,0,0,0,0]]
dimension_vector: [1,1,1,1,1,1]
id: 2915

adjacency_matrix: [[0,0,0,1,2,2],[0,0,2,1,0,0],[0,0,0,0,0,0],[0,0,0,0,1,0],[0,0,0,0,0,0],[0,2,0,0,0,0]]
dimension_vector: [1,1,1,1,1,1]
id: 2916

adjacency_matrix: [[0,0,0,1,3,1],[0,0,2,1,0,0],[0,0,0,0,0,0],[0,0,0,0,0,0],[0,0,0,0,0,1],[0,2,0,0,0,0]]
dimension_vector: [1,1,1,1,1,1]
id: 2917

adjacency_matrix: [[0,0,0,1,3,2],[0,0,2,1,0,0],[0,0,0,0,0,0],[0,0,0,0,0,0],[0,0,0,0,0,0],[0,2,0,0,0,0]]
dimension_vector: [1,1,1,1,1,1]
id: 2918

adjacency_matrix: [[0,0,0,1,2,2],[0,0,2,1,0,0],[0,0,0,0,0,0],[0,0,0,0,0,0],[0,0,0,1,0,0],[0,2,0,0,0,0]]
dimension_vector: [1,1,1,1,1,1]
id: 2919

adjacency_matrix: [[0,0,0,2,2,1],[0,0,2,0,0,0],[0,0,0,0,0,0],[0,0,0,0,0,1],[0,0,0,0,0,1],[0,2,0,0,0,0]]
dimension_vector: [1,1,1,1,1,1]
id: 2920

adjacency_matrix: [[0,0,0,2,2,2],[0,0,2,0,0,0],[0,0,0,0,0,0],[0,0,0,0,0,0],[0,0,0,0,0,1],[0,2,0,0,0,0]]
dimension_vector: [1,1,1,1,1,1]
id: 2921

adjacency_matrix: [[0,0,0,2,2,3],[0,0,2,0,0,0],[0,0,0,0,0,0],[0,0,0,0,0,0],[0,0,0,0,0,0],[0,2,0,0,0,0]]
dimension_vector: [1,1,1,1,1,1]
id: 2922

adjacency_matrix: [[0,0,0,2,2,1],[0,0,2,0,0,0],[0,0,0,0,0,0],[0,0,0,0,0,1],[0,0,0,0,0,0],[0,2,0,0,1,0]]
dimension_vector: [1,1,1,1,1,1]
id: 2923

adjacency_matrix: [[0,0,0,2,2,2],[0,0,2,0,0,0],[0,0,0,0,0,0],[0,0,0,0,0,0],[0,0,0,0,0,0],[0,2,0,0,1,0]]
dimension_vector: [1,1,1,1,1,1]
id: 2924

adjacency_matrix: [[0,0,0,2,2,1],[0,0,2,0,0,0],[0,0,0,0,0,0],[0,0,0,0,1,0],[0,0,0,0,0,1],[0,2,0,0,0,0]]
dimension_vector: [1,1,1,1,1,1]
id: 2925

adjacency_matrix: [[0,0,0,2,2,2],[0,0,2,0,0,0],[0,0,0,0,0,0],[0,0,0,0,1,0],[0,0,0,0,0,0],[0,2,0,0,0,0]]
dimension_vector: [1,1,1,1,1,1]
id: 2926

adjacency_matrix: [[0,0,0,2,2,1],[0,0,2,0,0,0],[0,0,0,0,1,0],[0,0,0,0,0,1],[0,0,0,0,0,0],[0,2,0,0,0,0]]
dimension_vector: [1,1,1,1,1,1]
id: 2927

adjacency_matrix: [[0,0,0,2,2,2],[0,0,2,0,0,0],[0,0,0,0,1,0],[0,0,0,0,0,0],[0,0,0,0,0,0],[0,2,0,0,0,0]]
dimension_vector: [1,1,1,1,1,1]
id: 2928

adjacency_matrix: [[0,0,0,2,2,1],[0,0,2,0,1,0],[0,0,0,0,0,0],[0,0,0,0,0,1],[0,0,0,0,0,0],[0,2,0,0,0,0]]
dimension_vector: [1,1,1,1,1,1]
id: 2929

adjacency_matrix: [[0,0,0,2,2,2],[0,0,2,0,1,0],[0,0,0,0,0,0],[0,0,0,0,0,0],[0,0,0,0,0,0],[0,2,0,0,0,0]]
dimension_vector: [1,1,1,1,1,1]
id: 2930

adjacency_matrix: [[0,0,0,2,3,1],[0,0,2,0,0,0],[0,0,0,0,0,0],[0,0,0,0,0,0],[0,0,0,0,0,1],[0,2,0,0,0,0]]
dimension_vector: [1,1,1,1,1,1]
id: 2931

adjacency_matrix: [[0,0,0,2,3,1],[0,0,2,0,0,0],[0,0,0,0,0,0],[0,0,0,0,0,1],[0,0,0,0,0,0],[0,2,0,0,0,0]]
dimension_vector: [1,1,1,1,1,1]
id: 2932

adjacency_matrix: [[0,0,0,2,3,2],[0,0,2,0,0,0],[0,0,0,0,0,0],[0,0,0,0,0,0],[0,0,0,0,0,0],[0,2,0,0,0,0]]
dimension_vector: [1,1,1,1,1,1]
id: 2933

adjacency_matrix: [[0,0,0,1,1,2],[0,0,3,0,0,0],[0,0,0,0,0,0],[0,0,0,0,1,0],[0,0,0,0,0,0],[0,2,0,1,0,0]]
dimension_vector: [1,1,1,1,1,1]
id: 2934

adjacency_matrix: [[0,0,0,1,2,1],[0,0,3,0,0,0],[0,0,0,0,0,0],[0,0,0,0,0,0],[0,0,0,0,0,1],[0,2,0,1,0,0]]
dimension_vector: [1,1,1,1,1,1]
id: 2935

adjacency_matrix: [[0,0,0,1,2,2],[0,0,3,0,0,0],[0,0,0,0,0,0],[0,0,0,0,0,0],[0,0,0,0,0,0],[0,2,0,1,0,0]]
dimension_vector: [1,1,1,1,1,1]
id: 2936

adjacency_matrix: [[0,0,0,1,1,2],[0,0,3,0,0,0],[0,0,0,0,1,0],[0,0,0,0,0,0],[0,0,0,1,0,0],[0,2,0,0,0,0]]
dimension_vector: [1,1,1,1,1,1]
id: 2937

adjacency_matrix: [[0,0,0,1,1,2],[0,0,3,0,1,0],[0,0,0,0,0,0],[0,0,0,0,0,0],[0,0,0,1,0,0],[0,2,0,0,0,0]]
dimension_vector: [1,1,1,1,1,1]
id: 2938

adjacency_matrix: [[0,0,0,1,2,1],[0,0,3,0,0,0],[0,0,0,0,0,0],[0,0,0,0,0,1],[0,0,0,1,0,0],[0,2,0,0,0,0]]
dimension_vector: [1,1,1,1,1,1]
id: 2939

adjacency_matrix: [[0,0,0,1,2,2],[0,0,3,0,0,0],[0,0,0,0,0,0],[0,0,0,0,0,0],[0,0,0,1,0,0],[0,2,0,0,0,0]]
dimension_vector: [1,1,1,1,1,1]
id: 2940

adjacency_matrix: [[0,0,0,1,2,1],[0,0,3,0,0,0],[0,0,0,1,0,0],[0,0,0,0,0,0],[0,0,0,0,0,1],[0,2,0,0,0,0]]
dimension_vector: [1,1,1,1,1,1]
id: 2941

adjacency_matrix: [[0,0,0,1,2,2],[0,0,3,0,0,0],[0,0,0,1,0,0],[0,0,0,0,0,0],[0,0,0,0,0,0],[0,2,0,0,0,0]]
dimension_vector: [1,1,1,1,1,1]
id: 2942

adjacency_matrix: [[0,0,0,1,2,1],[0,0,3,1,0,0],[0,0,0,0,0,0],[0,0,0,0,0,0],[0,0,0,0,0,1],[0,2,0,0,0,0]]
dimension_vector: [1,1,1,1,1,1]
id: 2943

adjacency_matrix: [[0,0,0,1,2,2],[0,0,3,1,0,0],[0,0,0,0,0,0],[0,0,0,0,0,0],[0,0,0,0,0,0],[0,2,0,0,0,0]]
dimension_vector: [1,1,1,1,1,1]
id: 2944

adjacency_matrix: [[0,0,0,2,2,0],[0,0,3,0,0,0],[0,0,0,0,0,0],[0,0,0,0,0,1],[0,0,0,0,0,1],[0,2,0,0,0,0]]
dimension_vector: [1,1,1,1,1,1]
id: 2945

adjacency_matrix: [[0,0,0,2,2,1],[0,0,3,0,0,0],[0,0,0,0,0,0],[0,0,0,0,0,0],[0,0,0,0,0,1],[0,2,0,0,0,0]]
dimension_vector: [1,1,1,1,1,1]
id: 2946

adjacency_matrix: [[0,0,0,2,2,2],[0,0,3,0,0,0],[0,0,0,0,0,0],[0,0,0,0,0,0],[0,0,0,0,0,0],[0,2,0,0,0,0]]
dimension_vector: [1,1,1,1,1,1]
id: 2947

adjacency_matrix: [[0,0,1,1,1,3],[0,0,0,0,0,0],[0,0,0,0,0,0],[0,0,0,0,1,0],[0,0,0,0,0,0],[0,2,1,1,0,0]]
dimension_vector: [1,1,1,1,1,1]
id: 2948

adjacency_matrix: [[0,0,1,1,2,2],[0,0,0,0,0,0],[0,0,0,0,0,0],[0,0,0,0,0,0],[0,0,0,0,0,1],[0,2,1,1,0,0]]
dimension_vector: [1,1,1,1,1,1]
id: 2949

adjacency_matrix: [[0,0,1,1,2,3],[0,0,0,0,0,0],[0,0,0,0,0,0],[0,0,0,0,0,0],[0,0,0,0,0,0],[0,2,1,1,0,0]]
dimension_vector: [1,1,1,1,1,1]
id: 2950

adjacency_matrix: [[0,0,1,1,1,3],[0,0,0,0,0,0],[0,0,0,0,1,0],[0,0,0,0,0,0],[0,0,0,1,0,0],[0,2,1,0,0,0]]
dimension_vector: [1,1,1,1,1,1]
id: 2951

adjacency_matrix: [[0,0,1,1,1,3],[0,0,0,0,1,0],[0,0,0,0,0,0],[0,0,0,0,0,0],[0,0,0,1,0,0],[0,2,1,0,0,0]]
dimension_vector: [1,1,1,1,1,1]
id: 2952

adjacency_matrix: [[0,0,1,1,2,0],[0,0,0,0,0,0],[0,0,0,0,0,0],[0,0,0,0,0,3],[0,0,0,1,0,0],[0,2,1,0,0,0]]
dimension_vector: [1,1,1,1,1,1]
id: 2953

adjacency_matrix: [[0,0,1,1,2,2],[0,0,0,0,0,0],[0,0,0,0,0,0],[0,0,0,0,0,1],[0,0,0,1,0,0],[0,2,1,0,0,0]]
dimension_vector: [1,1,1,1,1,1]
id: 2954

adjacency_matrix: [[0,0,1,1,2,3],[0,0,0,0,0,0],[0,0,0,0,0,0],[0,0,0,0,0,0],[0,0,0,1,0,0],[0,2,1,0,0,0]]
dimension_vector: [1,1,1,1,1,1]
id: 2955

adjacency_matrix: [[0,0,1,1,2,2],[0,0,0,0,0,0],[0,0,0,0,1,0],[0,0,0,0,0,0],[0,0,0,1,0,0],[0,2,1,0,0,0]]
dimension_vector: [1,1,1,1,1,1]
id: 2956

adjacency_matrix: [[0,0,1,1,3,0],[0,0,0,0,0,0],[0,0,0,0,0,0],[0,0,0,0,0,1],[0,0,0,1,0,1],[0,2,1,0,0,0]]
dimension_vector: [1,1,1,1,1,1]
id: 2957

adjacency_matrix: [[0,0,1,1,3,1],[0,0,0,0,0,0],[0,0,0,0,0,0],[0,0,0,0,0,0],[0,0,0,1,0,1],[0,2,1,0,0,0]]
dimension_vector: [1,1,1,1,1,1]
id: 2958

adjacency_matrix: [[0,0,1,1,3,1],[0,0,0,0,0,0],[0,0,0,0,0,0],[0,0,0,0,0,1],[0,0,0,1,0,0],[0,2,1,0,0,0]]
dimension_vector: [1,1,1,1,1,1]
id: 2959

adjacency_matrix: [[0,0,1,1,3,2],[0,0,0,0,0,0],[0,0,0,0,0,0],[0,0,0,0,0,0],[0,0,0,1,0,0],[0,2,1,0,0,0]]
dimension_vector: [1,1,1,1,1,1]
id: 2960

adjacency_matrix: [[0,0,1,1,1,3],[0,0,0,0,1,0],[0,0,0,1,0,0],[0,0,0,0,0,0],[0,0,0,0,0,0],[0,2,1,0,0,0]]
dimension_vector: [1,1,1,1,1,1]
id: 2961

adjacency_matrix: [[0,0,1,1,2,0],[0,0,0,0,0,0],[0,0,0,1,0,0],[0,0,0,0,0,0],[0,0,0,0,0,3],[0,2,1,0,0,0]]
dimension_vector: [1,1,1,1,1,1]
id: 2962

adjacency_matrix: [[0,0,1,1,2,2],[0,0,0,0,0,0],[0,0,0,1,0,0],[0,0,0,0,0,0],[0,0,0,0,0,1],[0,2,1,0,0,0]]
dimension_vector: [1,1,1,1,1,1]
id: 2963

adjacency_matrix: [[0,0,1,1,2,3],[0,0,0,0,0,0],[0,0,0,1,0,0],[0,0,0,0,0,0],[0,0,0,0,0,0],[0,2,1,0,0,0]]
dimension_vector: [1,1,1,1,1,1]
id: 2964

adjacency_matrix: [[0,0,1,1,2,2],[0,0,0,0,0,0],[0,0,0,1,0,0],[0,0,0,0,1,0],[0,0,0,0,0,0],[0,2,1,0,0,0]]
dimension_vector: [1,1,1,1,1,1]
id: 2965

adjacency_matrix: [[0,0,1,1,3,1],[0,0,0,0,0,0],[0,0,0,1,0,0],[0,0,0,0,0,0],[0,0,0,0,0,1],[0,2,1,0,0,0]]
dimension_vector: [1,1,1,1,1,1]
id: 2966

adjacency_matrix: [[0,0,1,1,3,2],[0,0,0,0,0,0],[0,0,0,1,0,0],[0,0,0,0,0,0],[0,0,0,0,0,0],[0,2,1,0,0,0]]
dimension_vector: [1,1,1,1,1,1]
id: 2967

adjacency_matrix: [[0,0,1,1,2,2],[0,0,0,0,0,0],[0,0,0,1,0,0],[0,0,0,0,0,0],[0,0,0,1,0,0],[0,2,1,0,0,0]]
dimension_vector: [1,1,1,1,1,1]
id: 2968

adjacency_matrix: [[0,0,1,1,2,2],[0,0,0,1,0,0],[0,0,0,0,0,0],[0,0,0,0,0,0],[0,0,0,0,0,1],[0,2,1,0,0,0]]
dimension_vector: [1,1,1,1,1,1]
id: 2969

adjacency_matrix: [[0,0,1,1,2,3],[0,0,0,1,0,0],[0,0,0,0,0,0],[0,0,0,0,0,0],[0,0,0,0,0,0],[0,2,1,0,0,0]]
dimension_vector: [1,1,1,1,1,1]
id: 2970

adjacency_matrix: [[0,0,1,2,2,0],[0,0,0,0,0,0],[0,0,0,0,0,0],[0,0,0,0,0,0],[0,0,0,0,0,3],[0,2,1,0,0,0]]
dimension_vector: [1,1,1,1,1,1]
id: 2971

adjacency_matrix: [[0,0,1,2,2,1],[0,0,0,0,0,0],[0,0,0,0,0,0],[0,0,0,0,0,1],[0,0,0,0,0,1],[0,2,1,0,0,0]]
dimension_vector: [1,1,1,1,1,1]
id: 2972

adjacency_matrix: [[0,0,1,2,2,2],[0,0,0,0,0,0],[0,0,0,0,0,0],[0,0,0,0,0,0],[0,0,0,0,0,1],[0,2,1,0,0,0]]
dimension_vector: [1,1,1,1,1,1]
id: 2973

adjacency_matrix: [[0,0,1,2,2,3],[0,0,0,0,0,0],[0,0,0,0,0,0],[0,0,0,0,0,0],[0,0,0,0,0,0],[0,2,1,0,0,0]]
dimension_vector: [1,1,1,1,1,1]
id: 2974

adjacency_matrix: [[0,0,1,2,2,1],[0,0,0,0,0,0],[0,0,0,0,0,0],[0,0,0,0,1,0],[0,0,0,0,0,1],[0,2,1,0,0,0]]
dimension_vector: [1,1,1,1,1,1]
id: 2975

adjacency_matrix: [[0,0,1,2,2,2],[0,0,0,0,0,0],[0,0,0,0,0,0],[0,0,0,0,1,0],[0,0,0,0,0,0],[0,2,1,0,0,0]]
dimension_vector: [1,1,1,1,1,1]
id: 2976

adjacency_matrix: [[0,0,1,2,2,1],[0,0,0,0,0,0],[0,0,0,0,1,0],[0,0,0,0,0,1],[0,0,0,0,0,0],[0,2,1,0,0,0]]
dimension_vector: [1,1,1,1,1,1]
id: 2977

adjacency_matrix: [[0,0,1,2,2,2],[0,0,0,0,0,0],[0,0,0,0,1,0],[0,0,0,0,0,0],[0,0,0,0,0,0],[0,2,1,0,0,0]]
dimension_vector: [1,1,1,1,1,1]
id: 2978

adjacency_matrix: [[0,0,1,2,3,0],[0,0,0,0,0,0],[0,0,0,0,0,0],[0,0,0,0,0,1],[0,0,0,0,0,1],[0,2,1,0,0,0]]
dimension_vector: [1,1,1,1,1,1]
id: 2979

adjacency_matrix: [[0,0,1,2,3,1],[0,0,0,0,0,0],[0,0,0,0,0,0],[0,0,0,0,0,0],[0,0,0,0,0,1],[0,2,1,0,0,0]]
dimension_vector: [1,1,1,1,1,1]
id: 2980

adjacency_matrix: [[0,0,1,2,3,1],[0,0,0,0,0,0],[0,0,0,0,0,0],[0,0,0,0,0,1],[0,0,0,0,0,0],[0,2,1,0,0,0]]
dimension_vector: [1,1,1,1,1,1]
id: 2981

adjacency_matrix: [[0,0,1,2,3,2],[0,0,0,0,0,0],[0,0,0,0,0,0],[0,0,0,0,0,0],[0,0,0,0,0,0],[0,2,1,0,0,0]]
dimension_vector: [1,1,1,1,1,1]
id: 2982

adjacency_matrix: [[0,0,1,1,2,2],[0,0,0,0,0,0],[0,0,0,0,0,0],[0,0,0,0,0,0],[0,0,1,1,0,0],[0,2,0,0,1,0]]
dimension_vector: [1,1,1,1,1,1]
id: 2983

adjacency_matrix: [[0,0,1,1,2,2],[0,0,0,0,1,0],[0,0,0,0,0,0],[0,0,0,0,0,0],[0,0,1,1,0,0],[0,2,0,0,0,0]]
dimension_vector: [1,1,1,1,1,1]
id: 2984

adjacency_matrix: [[0,0,1,1,3,0],[0,0,0,0,0,0],[0,0,0,0,0,1],[0,0,0,0,0,1],[0,0,1,1,0,0],[0,2,0,0,0,0]]
dimension_vector: [1,1,1,1,1,1]
id: 2985

adjacency_matrix: [[0,0,1,1,3,1],[0,0,0,0,0,0],[0,0,0,0,0,0],[0,0,0,0,0,1],[0,0,1,1,0,0],[0,2,0,0,0,0]]
dimension_vector: [1,1,1,1,1,1]
id: 2986

adjacency_matrix: [[0,0,1,1,3,2],[0,0,0,0,0,0],[0,0,0,0,0,0],[0,0,0,0,0,0],[0,0,1,1,0,0],[0,2,0,0,0,0]]
dimension_vector: [1,1,1,1,1,1]
id: 2987

adjacency_matrix: [[0,0,1,1,1,3],[0,0,0,0,1,0],[0,0,0,1,0,0],[0,0,0,0,0,0],[0,0,1,0,0,0],[0,2,0,0,0,0]]
dimension_vector: [1,1,1,1,1,1]
id: 2988

adjacency_matrix: [[0,0,1,1,2,0],[0,0,0,0,0,0],[0,0,0,1,0,0],[0,0,0,0,0,0],[0,0,1,0,0,3],[0,2,0,0,0,0]]
dimension_vector: [1,1,1,1,1,1]
id: 2989

adjacency_matrix: [[0,0,1,1,2,0],[0,0,0,0,0,0],[0,0,0,1,0,0],[0,0,0,0,0,3],[0,0,1,0,0,0],[0,2,0,0,0,0]]
dimension_vector: [1,1,1,1,1,1]
id: 2990

adjacency_matrix: [[0,0,1,1,2,0],[0,0,0,0,0,0],[0,0,0,1,0,3],[0,0,0,0,0,0],[0,0,1,0,0,0],[0,2,0,0,0,0]]
dimension_vector: [1,1,1,1,1,1]
id: 2991

adjacency_matrix: [[0,0,1,1,2,2],[0,0,0,0,0,0],[0,0,0,1,0,0],[0,0,0,0,0,1],[0,0,1,0,0,0],[0,2,0,0,0,0]]
dimension_vector: [1,1,1,1,1,1]
id: 2992

adjacency_matrix: [[0,0,1,1,2,3],[0,0,0,0,0,0],[0,0,0,1,0,0],[0,0,0,0,0,0],[0,0,1,0,0,0],[0,2,0,0,0,0]]
dimension_vector: [1,1,1,1,1,1]
id: 2993

adjacency_matrix: [[0,0,1,1,2,2],[0,0,0,0,0,0],[0,0,0,1,0,0],[0,0,0,0,0,0],[0,0,1,0,0,0],[0,2,0,0,1,0]]
dimension_vector: [1,1,1,1,1,1]
id: 2994

adjacency_matrix: [[0,0,1,1,2,2],[0,0,0,0,1,0],[0,0,0,1,0,0],[0,0,0,0,0,0],[0,0,1,0,0,0],[0,2,0,0,0,0]]
dimension_vector: [1,1,1,1,1,1]
id: 2995

adjacency_matrix: [[0,0,1,1,3,0],[0,0,0,0,0,0],[0,0,0,1,0,0],[0,0,0,0,0,1],[0,0,1,0,0,1],[0,2,0,0,0,0]]
dimension_vector: [1,1,1,1,1,1]
id: 2996

adjacency_matrix: [[0,0,1,1,3,1],[0,0,0,0,0,0],[0,0,0,1,0,0],[0,0,0,0,0,0],[0,0,1,0,0,1],[0,2,0,0,0,0]]
dimension_vector: [1,1,1,1,1,1]
id: 2997

adjacency_matrix: [[0,0,1,1,3,1],[0,0,0,0,0,0],[0,0,0,1,0,0],[0,0,0,0,0,1],[0,0,1,0,0,0],[0,2,0,0,0,0]]
dimension_vector: [1,1,1,1,1,1]
id: 2998

adjacency_matrix: [[0,0,1,1,3,2],[0,0,0,0,0,0],[0,0,0,1,0,0],[0,0,0,0,0,0],[0,0,1,0,0,0],[0,2,0,0,0,0]]
dimension_vector: [1,1,1,1,1,1]
id: 2999

adjacency_matrix: [[0,0,1,1,2,2],[0,0,0,0,0,0],[0,0,0,1,0,0],[0,0,0,0,0,0],[0,0,1,0,0,0],[0,2,0,1,0,0]]
dimension_vector: [1,1,1,1,1,1]
id: 3000

adjacency_matrix: [[0,0,1,1,2,0],[0,0,0,1,0,0],[0,0,0,0,0,3],[0,0,0,0,0,0],[0,0,1,0,0,0],[0,2,0,0,0,0]]
dimension_vector: [1,1,1,1,1,1]
id: 3001

adjacency_matrix: [[0,0,1,1,2,2],[0,0,0,1,0,0],[0,0,0,0,0,1],[0,0,0,0,0,0],[0,0,1,0,0,0],[0,2,0,0,0,0]]
dimension_vector: [1,1,1,1,1,1]
id: 3002

adjacency_matrix: [[0,0,1,1,2,3],[0,0,0,1,0,0],[0,0,0,0,0,0],[0,0,0,0,0,0],[0,0,1,0,0,0],[0,2,0,0,0,0]]
dimension_vector: [1,1,1,1,1,1]
id: 3003

adjacency_matrix: [[0,0,1,1,2,2],[0,0,0,1,0,0],[0,0,0,0,0,0],[0,0,0,0,1,0],[0,0,1,0,0,0],[0,2,0,0,0,0]]
dimension_vector: [1,1,1,1,1,1]
id: 3004

adjacency_matrix: [[0,0,1,1,3,0],[0,0,0,1,0,0],[0,0,0,0,0,1],[0,0,0,0,0,0],[0,0,1,0,0,1],[0,2,0,0,0,0]]
dimension_vector: [1,1,1,1,1,1]
id: 3005

adjacency_matrix: [[0,0,1,1,3,1],[0,0,0,1,0,0],[0,0,0,0,0,0],[0,0,0,0,0,0],[0,0,1,0,0,1],[0,2,0,0,0,0]]
dimension_vector: [1,1,1,1,1,1]
id: 3006

adjacency_matrix: [[0,0,1,1,3,1],[0,0,0,1,0,0],[0,0,0,0,0,1],[0,0,0,0,0,0],[0,0,1,0,0,0],[0,2,0,0,0,0]]
dimension_vector: [1,1,1,1,1,1]
id: 3007

adjacency_matrix: [[0,0,1,1,3,2],[0,0,0,1,0,0],[0,0,0,0,0,0],[0,0,0,0,0,0],[0,0,1,0,0,0],[0,2,0,0,0,0]]
dimension_vector: [1,1,1,1,1,1]
id: 3008

adjacency_matrix: [[0,0,1,1,2,2],[0,0,0,1,0,0],[0,0,0,1,0,0],[0,0,0,0,0,0],[0,0,1,0,0,0],[0,2,0,0,0,0]]
dimension_vector: [1,1,1,1,1,1]
id: 3009

adjacency_matrix: [[0,0,1,2,1,2],[0,0,0,0,0,0],[0,0,0,0,0,0],[0,0,0,0,1,0],[0,0,1,0,0,0],[0,2,0,0,1,0]]
dimension_vector: [1,1,1,1,1,1]
id: 3010

adjacency_matrix: [[0,0,1,2,1,0],[0,0,0,0,1,0],[0,0,0,0,0,0],[0,0,0,0,0,3],[0,0,1,0,0,0],[0,2,0,0,0,0]]
dimension_vector: [1,1,1,1,1,1]
id: 3011

adjacency_matrix: [[0,0,1,2,1,2],[0,0,0,0,1,0],[0,0,0,0,0,0],[0,0,0,0,0,1],[0,0,1,0,0,0],[0,2,0,0,0,0]]
dimension_vector: [1,1,1,1,1,1]
id: 3012

adjacency_matrix: [[0,0,1,2,1,3],[0,0,0,0,1,0],[0,0,0,0,0,0],[0,0,0,0,0,0],[0,0,1,0,0,0],[0,2,0,0,0,0]]
dimension_vector: [1,1,1,1,1,1]
id: 3013

adjacency_matrix: [[0,0,1,2,1,2],[0,0,0,0,1,0],[0,0,0,0,0,0],[0,0,0,0,1,0],[0,0,1,0,0,0],[0,2,0,0,0,0]]
dimension_vector: [1,1,1,1,1,1]
id: 3014

adjacency_matrix: [[0,0,1,2,2,0],[0,0,0,0,0,0],[0,0,0,0,0,0],[0,0,0,0,0,0],[0,0,1,0,0,3],[0,2,0,0,0,0]]
dimension_vector: [1,1,1,1,1,1]
id: 3015

adjacency_matrix: [[0,0,1,2,2,0],[0,0,0,0,0,0],[0,0,0,0,0,0],[0,0,0,0,0,3],[0,0,1,0,0,0],[0,2,0,0,0,0]]
dimension_vector: [1,1,1,1,1,1]
id: 3016

adjacency_matrix: [[0,0,1,2,2,0],[0,0,0,0,0,0],[0,0,0,0,0,3],[0,0,0,0,0,0],[0,0,1,0,0,0],[0,2,0,0,0,0]]
dimension_vector: [1,1,1,1,1,1]
id: 3017

adjacency_matrix: [[0,0,1,2,2,1],[0,0,0,0,0,0],[0,0,0,0,0,1],[0,0,0,0,0,1],[0,0,1,0,0,0],[0,2,0,0,0,0]]
dimension_vector: [1,1,1,1,1,1]
id: 3018

adjacency_matrix: [[0,0,1,2,2,2],[0,0,0,0,0,0],[0,0,0,0,0,0],[0,0,0,0,0,1],[0,0,1,0,0,0],[0,2,0,0,0,0]]
dimension_vector: [1,1,1,1,1,1]
id: 3019

adjacency_matrix: [[0,0,1,2,2,2],[0,0,0,0,0,0],[0,0,0,0,0,1],[0,0,0,0,0,0],[0,0,1,0,0,0],[0,2,0,0,0,0]]
dimension_vector: [1,1,1,1,1,1]
id: 3020

adjacency_matrix: [[0,0,1,2,2,3],[0,0,0,0,0,0],[0,0,0,0,0,0],[0,0,0,0,0,0],[0,0,1,0,0,0],[0,2,0,0,0,0]]
dimension_vector: [1,1,1,1,1,1]
id: 3021

adjacency_matrix: [[0,0,1,2,2,1],[0,0,0,0,0,0],[0,0,0,0,0,0],[0,0,0,0,0,1],[0,0,1,0,0,0],[0,2,0,0,1,0]]
dimension_vector: [1,1,1,1,1,1]
id: 3022

adjacency_matrix: [[0,0,1,2,2,2],[0,0,0,0,0,0],[0,0,0,0,0,0],[0,0,0,0,0,0],[0,0,1,0,0,0],[0,2,0,0,1,0]]
dimension_vector: [1,1,1,1,1,1]
id: 3023

adjacency_matrix: [[0,0,1,2,2,0],[0,0,0,0,0,0],[0,0,0,0,0,1],[0,0,0,0,1,0],[0,0,1,0,0,1],[0,2,0,0,0,0]]
dimension_vector: [1,1,1,1,1,1]
id: 3024

adjacency_matrix: [[0,0,1,2,2,1],[0,0,0,0,0,0],[0,0,0,0,0,0],[0,0,0,0,1,0],[0,0,1,0,0,1],[0,2,0,0,0,0]]
dimension_vector: [1,1,1,1,1,1]
id: 3025

adjacency_matrix: [[0,0,1,2,2,1],[0,0,0,0,0,0],[0,0,0,0,0,1],[0,0,0,0,1,0],[0,0,1,0,0,0],[0,2,0,0,0,0]]
dimension_vector: [1,1,1,1,1,1]
id: 3026

adjacency_matrix: [[0,0,1,2,2,2],[0,0,0,0,0,0],[0,0,0,0,0,0],[0,0,0,0,1,0],[0,0,1,0,0,0],[0,2,0,0,0,0]]
dimension_vector: [1,1,1,1,1,1]
id: 3027

adjacency_matrix: [[0,0,1,2,2,1],[0,0,0,0,1,0],[0,0,0,0,0,0],[0,0,0,0,0,1],[0,0,1,0,0,0],[0,2,0,0,0,0]]
dimension_vector: [1,1,1,1,1,1]
id: 3028

adjacency_matrix: [[0,0,1,2,2,2],[0,0,0,0,1,0],[0,0,0,0,0,0],[0,0,0,0,0,0],[0,0,1,0,0,0],[0,2,0,0,0,0]]
dimension_vector: [1,1,1,1,1,1]
id: 3029

adjacency_matrix: [[0,0,1,2,3,0],[0,0,0,0,0,0],[0,0,0,0,0,0],[0,0,0,0,0,1],[0,0,1,0,0,1],[0,2,0,0,0,0]]
dimension_vector: [1,1,1,1,1,1]
id: 3030

adjacency_matrix: [[0,0,1,2,3,0],[0,0,0,0,0,0],[0,0,0,0,0,1],[0,0,0,0,0,0],[0,0,1,0,0,1],[0,2,0,0,0,0]]
dimension_vector: [1,1,1,1,1,1]
id: 3031

adjacency_matrix: [[0,0,1,2,3,0],[0,0,0,0,0,0],[0,0,0,0,0,1],[0,0,0,0,0,1],[0,0,1,0,0,0],[0,2,0,0,0,0]]
dimension_vector: [1,1,1,1,1,1]
id: 3032

adjacency_matrix: [[0,0,1,2,3,1],[0,0,0,0,0,0],[0,0,0,0,0,0],[0,0,0,0,0,0],[0,0,1,0,0,1],[0,2,0,0,0,0]]
dimension_vector: [1,1,1,1,1,1]
id: 3033

adjacency_matrix: [[0,0,1,2,3,1],[0,0,0,0,0,0],[0,0,0,0,0,0],[0,0,0,0,0,1],[0,0,1,0,0,0],[0,2,0,0,0,0]]
dimension_vector: [1,1,1,1,1,1]
id: 3034

adjacency_matrix: [[0,0,1,2,3,1],[0,0,0,0,0,0],[0,0,0,0,0,1],[0,0,0,0,0,0],[0,0,1,0,0,0],[0,2,0,0,0,0]]
dimension_vector: [1,1,1,1,1,1]
id: 3035

adjacency_matrix: [[0,0,1,2,3,2],[0,0,0,0,0,0],[0,0,0,0,0,0],[0,0,0,0,0,0],[0,0,1,0,0,0],[0,2,0,0,0,0]]
dimension_vector: [1,1,1,1,1,1]
id: 3036

adjacency_matrix: [[0,0,1,2,2,1],[0,0,0,0,0,0],[0,0,0,0,0,1],[0,0,0,0,0,0],[0,0,1,0,0,0],[0,2,0,1,0,0]]
dimension_vector: [1,1,1,1,1,1]
id: 3037

adjacency_matrix: [[0,0,1,2,2,2],[0,0,0,0,0,0],[0,0,0,0,0,0],[0,0,0,0,0,0],[0,0,1,0,0,0],[0,2,0,1,0,0]]
dimension_vector: [1,1,1,1,1,1]
id: 3038

adjacency_matrix: [[0,0,1,2,1,2],[0,0,0,0,1,0],[0,0,0,1,0,0],[0,0,0,0,0,0],[0,0,1,0,0,0],[0,2,0,0,0,0]]
dimension_vector: [1,1,1,1,1,1]
id: 3039

adjacency_matrix: [[0,0,1,2,2,1],[0,0,0,0,0,0],[0,0,0,1,0,0],[0,0,0,0,0,1],[0,0,1,0,0,0],[0,2,0,0,0,0]]
dimension_vector: [1,1,1,1,1,1]
id: 3040

adjacency_matrix: [[0,0,1,2,2,2],[0,0,0,0,0,0],[0,0,0,1,0,0],[0,0,0,0,0,0],[0,0,1,0,0,0],[0,2,0,0,0,0]]
dimension_vector: [1,1,1,1,1,1]
id: 3041

adjacency_matrix: [[0,0,1,2,2,1],[0,0,0,1,0,0],[0,0,0,0,0,1],[0,0,0,0,0,0],[0,0,1,0,0,0],[0,2,0,0,0,0]]
dimension_vector: [1,1,1,1,1,1]
id: 3042

adjacency_matrix: [[0,0,1,2,2,2],[0,0,0,1,0,0],[0,0,0,0,0,0],[0,0,0,0,0,0],[0,0,1,0,0,0],[0,2,0,0,0,0]]
dimension_vector: [1,1,1,1,1,1]
id: 3043

adjacency_matrix: [[0,0,1,3,1,1],[0,0,0,0,1,0],[0,0,0,0,0,0],[0,0,0,0,0,1],[0,0,1,0,0,0],[0,2,0,0,0,0]]
dimension_vector: [1,1,1,1,1,1]
id: 3044

adjacency_matrix: [[0,0,1,3,1,2],[0,0,0,0,1,0],[0,0,0,0,0,0],[0,0,0,0,0,0],[0,0,1,0,0,0],[0,2,0,0,0,0]]
dimension_vector: [1,1,1,1,1,1]
id: 3045

adjacency_matrix: [[0,0,1,3,2,0],[0,0,0,0,0,0],[0,0,0,0,0,1],[0,0,0,0,0,1],[0,0,1,0,0,0],[0,2,0,0,0,0]]
dimension_vector: [1,1,1,1,1,1]
id: 3046

adjacency_matrix: [[0,0,1,3,2,1],[0,0,0,0,0,0],[0,0,0,0,0,0],[0,0,0,0,0,1],[0,0,1,0,0,0],[0,2,0,0,0,0]]
dimension_vector: [1,1,1,1,1,1]
id: 3047

adjacency_matrix: [[0,0,1,3,2,1],[0,0,0,0,0,0],[0,0,0,0,0,1],[0,0,0,0,0,0],[0,0,1,0,0,0],[0,2,0,0,0,0]]
dimension_vector: [1,1,1,1,1,1]
id: 3048

adjacency_matrix: [[0,0,1,3,2,2],[0,0,0,0,0,0],[0,0,0,0,0,0],[0,0,0,0,0,0],[0,0,1,0,0,0],[0,2,0,0,0,0]]
dimension_vector: [1,1,1,1,1,1]
id: 3049

adjacency_matrix: [[0,0,1,2,2,1],[0,0,0,0,0,0],[0,0,0,0,0,0],[0,0,0,0,0,1],[0,0,1,0,0,0],[0,2,1,0,0,0]]
dimension_vector: [1,1,1,1,1,1]
id: 3050

adjacency_matrix: [[0,0,1,2,2,2],[0,0,0,0,0,0],[0,0,0,0,0,0],[0,0,0,0,0,0],[0,0,1,0,0,0],[0,2,1,0,0,0]]
dimension_vector: [1,1,1,1,1,1]
id: 3051

adjacency_matrix: [[0,0,1,1,2,2],[0,0,0,1,0,0],[0,0,0,0,0,0],[0,0,1,0,0,0],[0,0,1,0,0,0],[0,2,0,0,0,0]]
dimension_vector: [1,1,1,1,1,1]
id: 3052

adjacency_matrix: [[0,0,1,2,2,1],[0,0,0,0,0,0],[0,0,0,0,0,1],[0,0,1,0,0,0],[0,0,1,0,0,0],[0,2,0,0,0,0]]
dimension_vector: [1,1,1,1,1,1]
id: 3053

adjacency_matrix: [[0,0,1,2,2,2],[0,0,0,0,0,0],[0,0,0,0,0,0],[0,0,1,0,0,0],[0,0,1,0,0,0],[0,2,0,0,0,0]]
dimension_vector: [1,1,1,1,1,1]
id: 3054

adjacency_matrix: [[0,0,1,2,2,0],[0,0,1,0,0,0],[0,0,0,0,0,0],[0,0,0,0,0,0],[0,0,0,0,0,3],[0,2,0,0,0,0]]
dimension_vector: [1,1,1,1,1,1]
id: 3055

adjacency_matrix: [[0,0,1,2,2,1],[0,0,1,0,0,0],[0,0,0,0,0,0],[0,0,0,0,0,1],[0,0,0,0,0,1],[0,2,0,0,0,0]]
dimension_vector: [1,1,1,1,1,1]
id: 3056

adjacency_matrix: [[0,0,1,2,2,2],[0,0,1,0,0,0],[0,0,0,0,0,0],[0,0,0,0,0,0],[0,0,0,0,0,1],[0,2,0,0,0,0]]
dimension_vector: [1,1,1,1,1,1]
id: 3057

adjacency_matrix: [[0,0,1,2,2,3],[0,0,1,0,0,0],[0,0,0,0,0,0],[0,0,0,0,0,0],[0,0,0,0,0,0],[0,2,0,0,0,0]]
dimension_vector: [1,1,1,1,1,1]
id: 3058

adjacency_matrix: [[0,0,1,2,2,1],[0,0,1,0,0,0],[0,0,0,0,0,0],[0,0,0,0,1,0],[0,0,0,0,0,1],[0,2,0,0,0,0]]
dimension_vector: [1,1,1,1,1,1]
id: 3059

adjacency_matrix: [[0,0,1,2,2,2],[0,0,1,0,0,0],[0,0,0,0,0,0],[0,0,0,0,1,0],[0,0,0,0,0,0],[0,2,0,0,0,0]]
dimension_vector: [1,1,1,1,1,1]
id: 3060

adjacency_matrix: [[0,0,1,2,2,1],[0,0,1,0,0,0],[0,0,0,0,1,0],[0,0,0,0,0,1],[0,0,0,0,0,0],[0,2,0,0,0,0]]
dimension_vector: [1,1,1,1,1,1]
id: 3061

adjacency_matrix: [[0,0,1,2,2,2],[0,0,1,0,0,0],[0,0,0,0,1,0],[0,0,0,0,0,0],[0,0,0,0,0,0],[0,2,0,0,0,0]]
dimension_vector: [1,1,1,1,1,1]
id: 3062

adjacency_matrix: [[0,0,1,2,3,0],[0,0,1,0,0,0],[0,0,0,0,0,0],[0,0,0,0,0,1],[0,0,0,0,0,1],[0,2,0,0,0,0]]
dimension_vector: [1,1,1,1,1,1]
id: 3063

adjacency_matrix: [[0,0,1,2,3,1],[0,0,1,0,0,0],[0,0,0,0,0,0],[0,0,0,0,0,0],[0,0,0,0,0,1],[0,2,0,0,0,0]]
dimension_vector: [1,1,1,1,1,1]
id: 3064

adjacency_matrix: [[0,0,1,2,3,1],[0,0,1,0,0,0],[0,0,0,0,0,0],[0,0,0,0,0,1],[0,0,0,0,0,0],[0,2,0,0,0,0]]
dimension_vector: [1,1,1,1,1,1]
id: 3065

adjacency_matrix: [[0,0,1,2,3,2],[0,0,1,0,0,0],[0,0,0,0,0,0],[0,0,0,0,0,0],[0,0,0,0,0,0],[0,2,0,0,0,0]]
dimension_vector: [1,1,1,1,1,1]
id: 3066

adjacency_matrix: [[0,0,1,2,2,1],[0,0,1,0,0,0],[0,0,0,0,0,0],[0,0,0,0,0,1],[0,0,1,0,0,0],[0,2,0,0,0,0]]
dimension_vector: [1,1,1,1,1,1]
id: 3067

adjacency_matrix: [[0,0,1,2,2,2],[0,0,1,0,0,0],[0,0,0,0,0,0],[0,0,0,0,0,0],[0,0,1,0,0,0],[0,2,0,0,0,0]]
dimension_vector: [1,1,1,1,1,1]
id: 3068

adjacency_matrix: [[0,0,2,2,2,0],[0,0,0,0,0,0],[0,0,0,0,0,0],[0,0,0,0,0,0],[0,0,0,0,0,3],[0,2,0,0,0,0]]
dimension_vector: [1,1,1,1,1,1]
id: 3069

adjacency_matrix: [[0,0,2,2,2,0],[0,0,0,0,0,0],[0,0,0,0,0,1],[0,0,0,0,0,1],[0,0,0,0,0,1],[0,2,0,0,0,0]]
dimension_vector: [1,1,1,1,1,1]
id: 3070

adjacency_matrix: [[0,0,2,2,2,1],[0,0,0,0,0,0],[0,0,0,0,0,0],[0,0,0,0,0,1],[0,0,0,0,0,1],[0,2,0,0,0,0]]
dimension_vector: [1,1,1,1,1,1]
id: 3071

adjacency_matrix: [[0,0,2,2,2,2],[0,0,0,0,0,0],[0,0,0,0,0,0],[0,0,0,0,0,0],[0,0,0,0,0,1],[0,2,0,0,0,0]]
dimension_vector: [1,1,1,1,1,1]
id: 3072

adjacency_matrix: [[0,0,2,2,2,3],[0,0,0,0,0,0],[0,0,0,0,0,0],[0,0,0,0,0,0],[0,0,0,0,0,0],[0,2,0,0,0,0]]
dimension_vector: [1,1,1,1,1,1]
id: 3073

adjacency_matrix: [[0,0,2,2,2,0],[0,0,0,0,0,0],[0,0,0,0,0,1],[0,0,0,0,0,1],[0,0,0,0,0,0],[0,2,0,0,1,0]]
dimension_vector: [1,1,1,1,1,1]
id: 3074

adjacency_matrix: [[0,0,2,2,2,1],[0,0,0,0,0,0],[0,0,0,0,0,0],[0,0,0,0,0,1],[0,0,0,0,0,0],[0,2,0,0,1,0]]
dimension_vector: [1,1,1,1,1,1]
id: 3075

adjacency_matrix: [[0,0,2,2,2,2],[0,0,0,0,0,0],[0,0,0,0,0,0],[0,0,0,0,0,0],[0,0,0,0,0,0],[0,2,0,0,1,0]]
dimension_vector: [1,1,1,1,1,1]
id: 3076

adjacency_matrix: [[0,0,2,2,2,0],[0,0,0,0,0,0],[0,0,0,0,0,1],[0,0,0,0,1,0],[0,0,0,0,0,1],[0,2,0,0,0,0]]
dimension_vector: [1,1,1,1,1,1]
id: 3077

adjacency_matrix: [[0,0,2,2,2,1],[0,0,0,0,0,0],[0,0,0,0,0,0],[0,0,0,0,1,0],[0,0,0,0,0,1],[0,2,0,0,0,0]]
dimension_vector: [1,1,1,1,1,1]
id: 3078

adjacency_matrix: [[0,0,2,2,2,1],[0,0,0,0,0,0],[0,0,0,0,0,1],[0,0,0,0,1,0],[0,0,0,0,0,0],[0,2,0,0,0,0]]
dimension_vector: [1,1,1,1,1,1]
id: 3079

adjacency_matrix: [[0,0,2,2,2,2],[0,0,0,0,0,0],[0,0,0,0,0,0],[0,0,0,0,1,0],[0,0,0,0,0,0],[0,2,0,0,0,0]]
dimension_vector: [1,1,1,1,1,1]
id: 3080

adjacency_matrix: [[0,0,2,2,2,0],[0,0,0,0,1,0],[0,0,0,0,0,1],[0,0,0,0,0,1],[0,0,0,0,0,0],[0,2,0,0,0,0]]
dimension_vector: [1,1,1,1,1,1]
id: 3081

adjacency_matrix: [[0,0,2,2,2,1],[0,0,0,0,1,0],[0,0,0,0,0,0],[0,0,0,0,0,1],[0,0,0,0,0,0],[0,2,0,0,0,0]]
dimension_vector: [1,1,1,1,1,1]
id: 3082

adjacency_matrix: [[0,0,2,2,2,2],[0,0,0,0,1,0],[0,0,0,0,0,0],[0,0,0,0,0,0],[0,0,0,0,0,0],[0,2,0,0,0,0]]
dimension_vector: [1,1,1,1,1,1]
id: 3083

adjacency_matrix: [[0,0,2,2,3,0],[0,0,0,0,0,0],[0,0,0,0,0,0],[0,0,0,0,0,1],[0,0,0,0,0,1],[0,2,0,0,0,0]]
dimension_vector: [1,1,1,1,1,1]
id: 3084

adjacency_matrix: [[0,0,2,2,3,0],[0,0,0,0,0,0],[0,0,0,0,0,1],[0,0,0,0,0,1],[0,0,0,0,0,0],[0,2,0,0,0,0]]
dimension_vector: [1,1,1,1,1,1]
id: 3085

adjacency_matrix: [[0,0,2,2,3,1],[0,0,0,0,0,0],[0,0,0,0,0,0],[0,0,0,0,0,0],[0,0,0,0,0,1],[0,2,0,0,0,0]]
dimension_vector: [1,1,1,1,1,1]
id: 3086

adjacency_matrix: [[0,0,2,2,3,1],[0,0,0,0,0,0],[0,0,0,0,0,0],[0,0,0,0,0,1],[0,0,0,0,0,0],[0,2,0,0,0,0]]
dimension_vector: [1,1,1,1,1,1]
id: 3087

adjacency_matrix: [[0,0,2,2,3,2],[0,0,0,0,0,0],[0,0,0,0,0,0],[0,0,0,0,0,0],[0,0,0,0,0,0],[0,2,0,0,0,0]]
dimension_vector: [1,1,1,1,1,1]
id: 3088

adjacency_matrix: [[0,0,0,0,0,2],[0,0,0,0,1,0],[0,0,0,1,0,0],[0,0,0,0,0,0],[0,0,1,0,0,0],[0,3,1,1,1,0]]
dimension_vector: [1,1,1,1,1,1]
id: 3089

adjacency_matrix: [[0,0,0,0,0,2],[0,0,0,1,1,0],[0,0,0,0,0,0],[0,0,0,0,0,0],[0,0,1,0,0,0],[0,3,1,1,1,0]]
dimension_vector: [1,1,1,1,1,1]
id: 3090

adjacency_matrix: [[0,0,0,0,0,2],[0,0,0,1,1,0],[0,0,0,0,0,0],[0,0,0,0,1,0],[0,0,1,0,0,0],[0,3,1,1,0,0]]
dimension_vector: [1,1,1,1,1,1]
id: 3091

adjacency_matrix: [[0,0,0,0,2,2],[0,0,0,1,0,0],[0,0,0,0,0,0],[0,0,0,0,0,0],[0,0,1,0,0,0],[0,3,1,1,0,0]]
dimension_vector: [1,1,1,1,1,1]
id: 3092

adjacency_matrix: [[0,0,0,0,0,2],[0,0,0,1,1,0],[0,0,0,1,0,0],[0,0,0,0,0,0],[0,0,1,0,0,0],[0,3,1,0,1,0]]
dimension_vector: [1,1,1,1,1,1]
id: 3093

adjacency_matrix: [[0,0,0,1,0,2],[0,0,0,0,1,0],[0,0,0,0,0,0],[0,0,0,0,0,0],[0,0,1,0,0,0],[0,3,1,1,1,0]]
dimension_vector: [1,1,1,1,1,1]
id: 3094

adjacency_matrix: [[0,0,0,1,0,2],[0,0,0,0,1,0],[0,0,0,1,0,0],[0,0,0,0,0,0],[0,0,1,0,0,0],[0,3,1,0,1,0]]
dimension_vector: [1,1,1,1,1,1]
id: 3095

adjacency_matrix: [[0,0,0,1,2,2],[0,0,0,0,0,0],[0,0,0,1,0,0],[0,0,0,0,0,0],[0,0,1,0,0,0],[0,3,1,0,0,0]]
dimension_vector: [1,1,1,1,1,1]
id: 3096

adjacency_matrix: [[0,0,0,1,0,2],[0,0,0,1,1,0],[0,0,0,0,0,0],[0,0,0,0,0,0],[0,0,1,0,0,0],[0,3,1,0,1,0]]
dimension_vector: [1,1,1,1,1,1]
id: 3097

adjacency_matrix: [[0,0,0,2,0,1],[0,0,0,0,1,0],[0,0,0,0,0,0],[0,0,0,0,0,1],[0,0,1,0,0,0],[0,3,1,0,1,0]]
dimension_vector: [1,1,1,1,1,1]
id: 3098

adjacency_matrix: [[0,0,0,2,0,2],[0,0,0,0,1,0],[0,0,0,0,0,0],[0,0,0,0,0,0],[0,0,1,0,0,0],[0,3,1,0,1,0]]
dimension_vector: [1,1,1,1,1,1]
id: 3099

adjacency_matrix: [[0,0,0,2,1,2],[0,0,0,0,0,0],[0,0,0,0,0,0],[0,0,0,0,1,0],[0,0,1,0,0,0],[0,3,1,0,0,0]]
dimension_vector: [1,1,1,1,1,1]
id: 3100

adjacency_matrix: [[0,0,0,2,2,1],[0,0,0,0,0,0],[0,0,0,0,0,0],[0,0,0,0,0,1],[0,0,1,0,0,0],[0,3,1,0,0,0]]
dimension_vector: [1,1,1,1,1,1]
id: 3101

adjacency_matrix: [[0,0,0,2,2,2],[0,0,0,0,0,0],[0,0,0,0,0,0],[0,0,0,0,0,0],[0,0,1,0,0,0],[0,3,1,0,0,0]]
dimension_vector: [1,1,1,1,1,1]
id: 3102

adjacency_matrix: [[0,0,0,0,0,2],[0,0,0,1,1,0],[0,0,0,0,0,0],[0,0,1,0,0,0],[0,0,1,0,0,0],[0,3,0,1,1,0]]
dimension_vector: [1,1,1,1,1,1]
id: 3103

adjacency_matrix: [[0,0,0,0,2,2],[0,0,0,1,0,0],[0,0,0,0,0,0],[0,0,1,0,0,0],[0,0,1,0,0,0],[0,3,0,1,0,0]]
dimension_vector: [1,1,1,1,1,1]
id: 3104

adjacency_matrix: [[0,0,0,1,2,2],[0,0,0,0,0,0],[0,0,0,0,0,0],[0,0,1,0,0,0],[0,0,1,0,0,0],[0,3,0,1,0,0]]
dimension_vector: [1,1,1,1,1,1]
id: 3105

adjacency_matrix: [[0,0,0,1,2,2],[0,0,0,1,0,0],[0,0,0,0,0,0],[0,0,1,0,0,0],[0,0,1,0,0,0],[0,3,0,0,0,0]]
dimension_vector: [1,1,1,1,1,1]
id: 3106

adjacency_matrix: [[0,0,0,2,2,1],[0,0,0,0,0,0],[0,0,0,0,0,1],[0,0,1,0,0,0],[0,0,1,0,0,0],[0,3,0,0,0,0]]
dimension_vector: [1,1,1,1,1,1]
id: 3107

adjacency_matrix: [[0,0,0,2,2,2],[0,0,0,0,0,0],[0,0,0,0,0,0],[0,0,1,0,0,0],[0,0,1,0,0,0],[0,3,0,0,0,0]]
dimension_vector: [1,1,1,1,1,1]
id: 3108

adjacency_matrix: [[0,0,0,0,1,2],[0,0,1,1,0,0],[0,0,0,0,0,0],[0,0,0,0,0,0],[0,0,0,0,0,0],[0,3,1,1,1,0]]
dimension_vector: [1,1,1,1,1,1]
id: 3109

adjacency_matrix: [[0,0,0,0,1,2],[0,0,1,1,0,0],[0,0,0,0,0,0],[0,0,0,0,1,0],[0,0,0,0,0,0],[0,3,1,1,0,0]]
dimension_vector: [1,1,1,1,1,1]
id: 3110

adjacency_matrix: [[0,0,0,0,2,1],[0,0,1,1,0,0],[0,0,0,0,0,0],[0,0,0,0,0,0],[0,0,0,0,0,1],[0,3,1,1,0,0]]
dimension_vector: [1,1,1,1,1,1]
id: 3111

adjacency_matrix: [[0,0,0,0,2,2],[0,0,1,1,0,0],[0,0,0,0,0,0],[0,0,0,0,0,0],[0,0,0,0,0,0],[0,3,1,1,0,0]]
dimension_vector: [1,1,1,1,1,1]
id: 3112

adjacency_matrix: [[0,0,0,0,2,2],[0,0,1,1,0,0],[0,0,0,0,0,0],[0,0,0,0,0,0],[0,0,0,1,0,0],[0,3,1,0,0,0]]
dimension_vector: [1,1,1,1,1,1]
id: 3113

adjacency_matrix: [[0,0,0,0,1,2],[0,0,1,1,0,0],[0,0,0,1,0,0],[0,0,0,0,0,0],[0,0,0,0,0,0],[0,3,1,0,1,0]]
dimension_vector: [1,1,1,1,1,1]
id: 3114

adjacency_matrix: [[0,0,0,0,1,2],[0,0,1,1,0,0],[0,0,0,1,0,0],[0,0,0,0,1,0],[0,0,0,0,0,0],[0,3,1,0,0,0]]
dimension_vector: [1,1,1,1,1,1]
id: 3115

adjacency_matrix: [[0,0,0,0,2,1],[0,0,1,1,0,0],[0,0,0,1,0,0],[0,0,0,0,0,0],[0,0,0,0,0,1],[0,3,1,0,0,0]]
dimension_vector: [1,1,1,1,1,1]
id: 3116

adjacency_matrix: [[0,0,0,0,2,2],[0,0,1,1,0,0],[0,0,0,1,0,0],[0,0,0,0,0,0],[0,0,0,0,0,0],[0,3,1,0,0,0]]
dimension_vector: [1,1,1,1,1,1]
id: 3117

adjacency_matrix: [[0,0,0,1,1,2],[0,0,1,0,0,0],[0,0,0,0,0,0],[0,0,0,0,1,0],[0,0,0,0,0,0],[0,3,1,1,0,0]]
dimension_vector: [1,1,1,1,1,1]
id: 3118

adjacency_matrix: [[0,0,0,1,2,1],[0,0,1,0,0,0],[0,0,0,0,0,0],[0,0,0,0,0,0],[0,0,0,0,0,1],[0,3,1,1,0,0]]
dimension_vector: [1,1,1,1,1,1]
id: 3119

adjacency_matrix: [[0,0,0,1,2,2],[0,0,1,0,0,0],[0,0,0,0,0,0],[0,0,0,0,0,0],[0,0,0,0,0,0],[0,3,1,1,0,0]]
dimension_vector: [1,1,1,1,1,1]
id: 3120

adjacency_matrix: [[0,0,0,1,1,2],[0,0,1,0,0,0],[0,0,0,0,1,0],[0,0,0,0,0,0],[0,0,0,1,0,0],[0,3,1,0,0,0]]
dimension_vector: [1,1,1,1,1,1]
id: 3121

adjacency_matrix: [[0,0,0,1,1,2],[0,0,1,0,1,0],[0,0,0,0,0,0],[0,0,0,0,0,0],[0,0,0,1,0,0],[0,3,1,0,0,0]]
dimension_vector: [1,1,1,1,1,1]
id: 3122

adjacency_matrix: [[0,0,0,1,2,1],[0,0,1,0,0,0],[0,0,0,0,0,0],[0,0,0,0,0,1],[0,0,0,1,0,0],[0,3,1,0,0,0]]
dimension_vector: [1,1,1,1,1,1]
id: 3123

adjacency_matrix: [[0,0,0,1,2,2],[0,0,1,0,0,0],[0,0,0,0,0,0],[0,0,0,0,0,0],[0,0,0,1,0,0],[0,3,1,0,0,0]]
dimension_vector: [1,1,1,1,1,1]
id: 3124

adjacency_matrix: [[0,0,0,1,2,1],[0,0,1,0,0,0],[0,0,0,1,0,0],[0,0,0,0,0,0],[0,0,0,0,0,1],[0,3,1,0,0,0]]
dimension_vector: [1,1,1,1,1,1]
id: 3125

adjacency_matrix: [[0,0,0,1,2,2],[0,0,1,0,0,0],[0,0,0,1,0,0],[0,0,0,0,0,0],[0,0,0,0,0,0],[0,3,1,0,0,0]]
dimension_vector: [1,1,1,1,1,1]
id: 3126

adjacency_matrix: [[0,0,0,1,2,1],[0,0,1,1,0,0],[0,0,0,0,0,0],[0,0,0,0,0,0],[0,0,0,0,0,1],[0,3,1,0,0,0]]
dimension_vector: [1,1,1,1,1,1]
id: 3127

adjacency_matrix: [[0,0,0,1,2,2],[0,0,1,1,0,0],[0,0,0,0,0,0],[0,0,0,0,0,0],[0,0,0,0,0,0],[0,3,1,0,0,0]]
dimension_vector: [1,1,1,1,1,1]
id: 3128

adjacency_matrix: [[0,0,0,2,2,0],[0,0,1,0,0,0],[0,0,0,0,0,0],[0,0,0,0,0,1],[0,0,0,0,0,1],[0,3,1,0,0,0]]
dimension_vector: [1,1,1,1,1,1]
id: 3129

adjacency_matrix: [[0,0,0,2,2,1],[0,0,1,0,0,0],[0,0,0,0,0,0],[0,0,0,0,0,0],[0,0,0,0,0,1],[0,3,1,0,0,0]]
dimension_vector: [1,1,1,1,1,1]
id: 3130

adjacency_matrix: [[0,0,0,2,2,2],[0,0,1,0,0,0],[0,0,0,0,0,0],[0,0,0,0,0,0],[0,0,0,0,0,0],[0,3,1,0,0,0]]
dimension_vector: [1,1,1,1,1,1]
id: 3131

adjacency_matrix: [[0,0,0,1,2,2],[0,0,1,0,0,0],[0,0,0,1,0,0],[0,0,0,0,0,0],[0,0,1,0,0,0],[0,3,0,0,0,0]]
dimension_vector: [1,1,1,1,1,1]
id: 3132

adjacency_matrix: [[0,0,0,2,1,2],[0,0,1,0,0,0],[0,0,0,0,0,0],[0,0,0,0,1,0],[0,0,1,0,0,0],[0,3,0,0,0,0]]
dimension_vector: [1,1,1,1,1,1]
id: 3133

adjacency_matrix: [[0,0,0,2,2,1],[0,0,1,0,0,0],[0,0,0,0,0,0],[0,0,0,0,0,1],[0,0,1,0,0,0],[0,3,0,0,0,0]]
dimension_vector: [1,1,1,1,1,1]
id: 3134

adjacency_matrix: [[0,0,0,2,2,2],[0,0,1,0,0,0],[0,0,0,0,0,0],[0,0,0,0,0,0],[0,0,1,0,0,0],[0,3,0,0,0,0]]
dimension_vector: [1,1,1,1,1,1]
id: 3135

adjacency_matrix: [[0,0,1,1,1,2],[0,0,0,0,0,0],[0,0,0,0,1,0],[0,0,0,0,0,0],[0,0,0,1,0,0],[0,3,1,0,0,0]]
dimension_vector: [1,1,1,1,1,1]
id: 3136

adjacency_matrix: [[0,0,1,1,2,1],[0,0,0,0,0,0],[0,0,0,0,0,0],[0,0,0,0,0,1],[0,0,0,1,0,0],[0,3,1,0,0,0]]
dimension_vector: [1,1,1,1,1,1]
id: 3137

adjacency_matrix: [[0,0,1,1,2,2],[0,0,0,0,0,0],[0,0,0,0,0,0],[0,0,0,0,0,0],[0,0,0,1,0,0],[0,3,1,0,0,0]]
dimension_vector: [1,1,1,1,1,1]
id: 3138

adjacency_matrix: [[0,0,1,1,2,1],[0,0,0,0,0,0],[0,0,0,1,0,0],[0,0,0,0,0,0],[0,0,0,0,0,1],[0,3,1,0,0,0]]
dimension_vector: [1,1,1,1,1,1]
id: 3139

adjacency_matrix: [[0,0,1,1,2,2],[0,0,0,0,0,0],[0,0,0,1,0,0],[0,0,0,0,0,0],[0,0,0,0,0,0],[0,3,1,0,0,0]]
dimension_vector: [1,1,1,1,1,1]
id: 3140

adjacency_matrix: [[0,0,1,2,2,0],[0,0,0,0,0,0],[0,0,0,0,0,0],[0,0,0,0,0,1],[0,0,0,0,0,1],[0,3,1,0,0,0]]
dimension_vector: [1,1,1,1,1,1]
id: 3141

adjacency_matrix: [[0,0,1,2,2,1],[0,0,0,0,0,0],[0,0,0,0,0,0],[0,0,0,0,0,0],[0,0,0,0,0,1],[0,3,1,0,0,0]]
dimension_vector: [1,1,1,1,1,1]
id: 3142

adjacency_matrix: [[0,0,1,2,2,2],[0,0,0,0,0,0],[0,0,0,0,0,0],[0,0,0,0,0,0],[0,0,0,0,0,0],[0,3,1,0,0,0]]
dimension_vector: [1,1,1,1,1,1]
id: 3143

adjacency_matrix: [[0,0,1,1,1,2],[0,0,0,0,1,0],[0,0,0,1,0,0],[0,0,0,0,0,0],[0,0,1,0,0,0],[0,3,0,0,0,0]]
dimension_vector: [1,1,1,1,1,1]
id: 3144

adjacency_matrix: [[0,0,1,1,2,1],[0,0,0,0,0,0],[0,0,0,1,0,0],[0,0,0,0,0,1],[0,0,1,0,0,0],[0,3,0,0,0,0]]
dimension_vector: [1,1,1,1,1,1]
id: 3145

adjacency_matrix: [[0,0,1,1,2,2],[0,0,0,0,0,0],[0,0,0,1,0,0],[0,0,0,0,0,0],[0,0,1,0,0,0],[0,3,0,0,0,0]]
dimension_vector: [1,1,1,1,1,1]
id: 3146

adjacency_matrix: [[0,0,1,1,2,1],[0,0,0,1,0,0],[0,0,0,0,0,1],[0,0,0,0,0,0],[0,0,1,0,0,0],[0,3,0,0,0,0]]
dimension_vector: [1,1,1,1,1,1]
id: 3147

adjacency_matrix: [[0,0,1,1,2,2],[0,0,0,1,0,0],[0,0,0,0,0,0],[0,0,0,0,0,0],[0,0,1,0,0,0],[0,3,0,0,0,0]]
dimension_vector: [1,1,1,1,1,1]
id: 3148

adjacency_matrix: [[0,0,1,2,1,1],[0,0,0,0,1,0],[0,0,0,0,0,0],[0,0,0,0,0,1],[0,0,1,0,0,0],[0,3,0,0,0,0]]
dimension_vector: [1,1,1,1,1,1]
id: 3149

adjacency_matrix: [[0,0,1,2,1,2],[0,0,0,0,1,0],[0,0,0,0,0,0],[0,0,0,0,0,0],[0,0,1,0,0,0],[0,3,0,0,0,0]]
dimension_vector: [1,1,1,1,1,1]
id: 3150

adjacency_matrix: [[0,0,1,2,2,0],[0,0,0,0,0,0],[0,0,0,0,0,1],[0,0,0,0,0,1],[0,0,1,0,0,0],[0,3,0,0,0,0]]
dimension_vector: [1,1,1,1,1,1]
id: 3151

adjacency_matrix: [[0,0,1,2,2,1],[0,0,0,0,0,0],[0,0,0,0,0,0],[0,0,0,0,0,1],[0,0,1,0,0,0],[0,3,0,0,0,0]]
dimension_vector: [1,1,1,1,1,1]
id: 3152

adjacency_matrix: [[0,0,1,2,2,1],[0,0,0,0,0,0],[0,0,0,0,0,1],[0,0,0,0,0,0],[0,0,1,0,0,0],[0,3,0,0,0,0]]
dimension_vector: [1,1,1,1,1,1]
id: 3153

adjacency_matrix: [[0,0,1,2,2,2],[0,0,0,0,0,0],[0,0,0,0,0,0],[0,0,0,0,0,0],[0,0,1,0,0,0],[0,3,0,0,0,0]]
dimension_vector: [1,1,1,1,1,1]
id: 3154

adjacency_matrix: [[0,0,1,2,2,0],[0,0,1,0,0,0],[0,0,0,0,0,0],[0,0,0,0,0,1],[0,0,0,0,0,1],[0,3,0,0,0,0]]
dimension_vector: [1,1,1,1,1,1]
id: 3155

adjacency_matrix: [[0,0,1,2,2,1],[0,0,1,0,0,0],[0,0,0,0,0,0],[0,0,0,0,0,0],[0,0,0,0,0,1],[0,3,0,0,0,0]]
dimension_vector: [1,1,1,1,1,1]
id: 3156

adjacency_matrix: [[0,0,1,2,2,2],[0,0,1,0,0,0],[0,0,0,0,0,0],[0,0,0,0,0,0],[0,0,0,0,0,0],[0,3,0,0,0,0]]
dimension_vector: [1,1,1,1,1,1]
id: 3157

adjacency_matrix: [[0,0,2,2,2,0],[0,0,0,0,0,0],[0,0,0,0,0,0],[0,0,0,0,0,1],[0,0,0,0,0,1],[0,3,0,0,0,0]]
dimension_vector: [1,1,1,1,1,1]
id: 3158
[truncated: 42,770,083 more chars]
