# Supplementary material for: Four-dimensional Fano quiver flag zero loci
Source: Proc Math Phys Eng Sci. 2019 May 15;475(2225):20180791. doi: 10.1098/rspa.2018.0791 (PMC6545056; doi:10.1098/rspa.2018.0791)
Supplement: Read me file [file rspa20180791supp5.txt]

Regularized quantum periods and other geometric data for certain
four-dimensional Fano quiver flag zero loci

This data was computed and assembled in 2018 by:

    Tom Coates <t.coates@imperial.ac.uk>
    Elana Kalashnikov <e.kalashnikov14@imperial.ac.uk>
    Alexander Kasprzyk <A.M.Kasprzyk@nottingham.ac.uk >

To the extent possible under law, Tom Coates, Elana Kalashnikov, and
Alexander Kasprzyk, who associated CC0 with "Regularized quantum
periods and other geometric data for certain four-dimensional Fano
quiver flag zero loci" have waived all copyright and related or
neighboring rights to "Regularized quantum periods and other geometric
data for certain four-dimensional Fano quiver flag zero loci".

You should have received a copy of the CC0 Public Domain Dedication
along with this work. If not, see
<http://creativecommons.org/publicdomain/zero/1.0/>.

If you make use of this data in an academic or commercial context, you
should acknowledge this by including a reference or citation to the
paper "Four-Dimensional Fano Quiver Flag Zero Loci" by Elana
Kalashnikov, with an appendix by Tom Coates, Elana Kalashnikov, and
Alexander Kasprzyk, 2018.

======================================================================

The ESM contains  q.txt.gz and data.txt. These two files contains the geometric data, as described in the paper
"Four-Dimensional Fano Quiver Flag Zero Loci" by Elana Kalashnikov,
with an appendix by Tom Coates, Elana Kalashnikov, and Alexander
Kasprzyk, 2018.

Each of the files data.txt and q.txt is in key:value format. Records in the key:value
file are separated by blank lines. Each record in q.txt defines a quiver flag variety Y. The keys are as follows:

adjacency_matrix: The rows of the adjacency matrix of the graph  that defines Y
dimension_vector: The dimension vector of Y.

Each record in data.txt defines a quiver flag zero locus X defined in the quiver flag variety Y. The file data.txt has keys as follows:

Euler_number: The Euler number of X. 
Hilbert_coefficients: The Hilbert coefficients of X. 
Hilbert_delta_vector: The Hilber delta vector of X. 
adjacency_matrix: The rows of the adjacency matrix that define Y. 
degree: The degree of X. 
dimension_vector: The dimension vector of Y. 
generalised_partitions: The generalised partitions defining the bundle which cuts out X. 
period: The quantum period of X. 
